# Supplementary material for: Global analysis of gene expression in response to L-Cysteine deprivation in the anaerobic protozoan parasite Entamoeba histolytica
Source: BMC Genomics. 2011 May 31;12:275. doi: 10.1186/1471-2164-12-275 (PMC3164229; doi:10.1186/1471-2164-12-275)
Supplement: Additional file 1 — All transcriptomic data analyzed in this study. Normalized average raw data (signal intensity), their converted data (in log2), and present call (P, present; M, marginal; A, absent) of the duplicates of all the probe sets at 0, 3, 6, 12, 24, and 48 h of L-cysteine deprivation are shown. Fold changes of expression relative to 0 h, and up/down-regulation of expression, as well as p-value and corrected p-value of ANOVA are also shown. [file 1471-2164-12-275-S1.XLSX]

## Sheet: Additional File
	ADDITIONAL FILE
	Additional file 1. All transcriptomic data analyzed in this study.

## Sheet: Additional File 1
Probe set ID	ANOVA		Fold change										Raw Expression data						Log2 Expressions						Flags (Present Calls)																	Annotations
	Corrected p-value	p-value	3 h		6 h		12 h		24 h		48 h
			Fold	Regulation	Fold	Regulation	Fold	Regulation	Fold	Regulation	Fold	Regulation	0h	3h	6h	12h	24h	48h	0h	3h	6h	12h	24h	48h	0h	0h	3h	3h	6h	6h	12h	12h	24h	24h	48h	48h	old Locus ID	new locus ID	probe set ID	GenBank EAL#	GenBank XP#	GenBank XM#	Locus	Old Annotation Locus	Old Annotation Genbank	Common Name	GO Term
EHI_052890_at	3.53899e-05	1.02602e-06	1.13462	down	6.26069	down	11.0728	down	2.95888	down	2.61093	down	524.831	456.593	82.7534	46.9747	175.125	198.82	9.01692	8.83471	6.3706	5.54797	7.45186	7.63235	P	P	P	P	P	P	P	P	P	P	P	P							EHI_052890	218.t00010	XM_645369	hypothetical protein
EHI_173950_at	2.95789e-07	6.3153e-10	4.14789	up	14.6093	up	9.95408	up	4.66321	up	2.57191	up	69.3301	287.618	1011.65	693.572	324.618	178.65	6.1126	8.16497	9.98141	9.42788	8.33392	7.47544	P	P	P	P	P	P	P	P	P	P	P	P							EHI_173950	116.t00001	XM_647419	transporter, major facilitator family
EHI_138480_at	4.48702e-08	5.04216e-12	3.62525	up	6.80285	up	9.82172	up	5.43463	up	4.17825	up	338.19	1227.37	2300.29	3325.7	1844.29	1412.77	8.4014	10.2595	11.1675	11.6974	10.8436	10.4643	P	P	P	P	P	P	P	P	P	P	P	P							EHI_138480	35.t00042	XM_650038	iron-sulfur flavoprotein, putative	GO:0006118|GO:0008752
EHI_025710_at	1.00533e-06	5.11096e-09	3.58319	up	5.40176	up	8.71792	up	5.21647	up	3.94262	up	144.032	516.518	777.183	1265.28	757.609	567.412	7.16856	9.00981	9.60199	10.2925	9.55164	9.14772	P	P	P	P	P	P	P	P	P	P	P	P							EHI_025710	312.t00003	XM_644279	iron-sulfur flavoprotein, putative	GO:0003955|GO:0006118
13.m00350_at	0.000244463	1.78286e-05	1.04314	down	2.43983	up	7.75928	up	5.41124	up	6.4875	up	6.88824	6.5328	16.5724	51.5764	36.199	44.3097	2.72779	2.66685	4.01457	5.68371	5.16374	5.42545	A	P	A	M	P	P	P	P	P	P	P	P	13.t00064	N/A	13.m00350	EAL51018	XP_656404	XM_651312
EHI_082590_at	0.0166364	0.0058681	2.28691	up	4.10446	down	6.52674	down	2.75031	down	1.54618	down	32.646	80.7917	8.1125	5	14.4186	21.4607	5.02829	6.22169	2.9911	2.32193	3.56869	4.39958	P	P	P	P	P	P	A	A	P	P	P	P							EHI_082590	145.t00002	XM_646732	glutamic acid-rich protein precursor, putative	GO:0046907
EHI_176810_at	0.000457919	4.39961e-05	4.76355	up	8.83482	up	6.01701	up	1.16345	up	1.30188	down	11.6644	55.5861	102.66	70.1804	13.6623	9.5918	3.53413	5.78617	6.67733	6.12318	3.75254	3.15353	P	M	P	P	P	P	P	P	P	P	A	P							EHI_176810	267.t00009	XM_644746	hypothetical protein
EHI_130490_at	1.84819e-05	3.9171e-07	1.68405	up	1.94542	up	5.84021	up	3.50316	up	1.72989	up	175.389	289.888	335.658	1007.85	602.5	297.504	7.42447	8.17641	8.38456	9.97049	9.23313	8.21515	P	P	P	P	P	P	P	P	P	P	P	P							EHI_130490	458.t00009	XM_643338	hypothetical protein
EHI_145850_at	0.00231461	0.000417595	1.07808	up	3.19316	down	5.78289	down	1.54812	down	1.99373	down	29.7376	31.4373	9.43381	5.01894	18.985	14.6064	4.85916	4.96763	3.18418	2.32737	4.22865	3.86369	P	P	P	P	P	P	A	A	P	P	P	M							EHI_145850	24.t00063	XM_650629	hypothetical protein
EHI_091050_at	1.25743e-06	7.06503e-09	2.92557	up	9.09911	up	5.70099	up	1.44286	down	1.70242	down	42.091	123.062	383.211	242.562	29.3081	24.7879	5.39452	6.94324	8.58025	7.90573	4.86559	4.62694	P	P	P	P	P	P	P	P	P	P	P	P							EHI_091050	211.t00003	XM_645468	zinc finger protein, putative	GO:0008270
EHI_080280_at	3.29856e-05	9.05384e-07	8.58292	up	6.2364	up	5.54321	up	1.33997	up	1.28077	down	14.2058	119.088	86.9953	78.2349	18.8683	10.9518	3.79368	6.89514	6.43439	6.2644	4.21588	3.43666	P	P	P	P	P	P	P	P	P	P	P	P							EHI_080280	293.t00011	XM_644430	glucosamine 6-phosphate N-acetyltransferase. putative	GO:0004343|GO:0006048
EHI_032670_s_at	3.41145e-06	3.02848e-08	1.45476	up	3.48427	up	5.3773	up	3.90096	up	3.99674	up	179.439	258.063	618.64	953.825	694.949	709.099	7.47065	8.01144	9.27151	9.89754	9.43448	9.46948	P	P	P	P	P	P	P	P	P	P	P	P							EHI_032670	193.t00013	XM_645799	hypothetical protein
49.m00187_x_at	3.29856e-05	9.08133e-07	1.33064	up	5.61887	down	5.37269	down	1.62175	down	1.69093	down	28.3898	37.9464	5.04678	5.28551	18.4356	16.9772	4.82558	5.2377	2.3353	2.39994	4.12803	4.06776	P	P	P	P	A	A	A	A	P	P	P	P	49.t00022	N/A	49.m00187	EAL49222	XP_654609	XM_649517
69.m00157_x_at	0.0150683	0.00513057	1.21871	down	4.47272	down	5.16391	down	5.45351	down	2.26109	down	34.5228	33.6753	8.4192	6.94068	6.46977	15.335	5.10482	4.81947	2.94367	2.73635	2.65763	3.9278	M	M	P	M	M	A	A	A	M	P	A	P	69.t00010	N/A	69.m00157	EAL48503	XP_653889	XM_648797
EHI_049960_at	5.05096e-07	1.74575e-09	2.44079	up	1.59023	down	5.07381	down	3.30659	down	2.90755	down	219.713	535.729	137.905	43.2134	66.615	75.407	7.7764	9.06375	7.10717	5.43333	6.05106	6.2366	P	P	P	P	P	P	P	P	P	P	P	P							EHI_049960	12.t00008	XM_651359	hypothetical protein
870.m00013_x_at	0.000649562	7.18186e-05	3.38235	up	6.4204	up	5.03389	up	1.31568	up	1.87213	up	5.9043	19.7554	37.7515	30.3593	8.3929	11.0018	2.54464	4.30267	5.22731	4.87632	2.94045	3.44932	A	M	P	P	P	P	P	P	P	A	P	A	870.t00001	N/A	870.m00013	EAL42498	XP_647884	XM_642792
EHI_049570_at	0.000867487	0.000107035	2.09736	up	2.25077	down	5.01779	down	2.33422	down	2.63396	down	126.46	263.946	54.8339	24.3705	52.6469	46.4437	6.93402	8.00259	5.7636	4.60697	5.71108	5.53678	P	P	P	P	P	P	P	P	P	P	P	P							EHI_049570	21.t00042	XM_650791	RhoGAP domain containing protein	GO:0005622|GO:0007165
EHI_094060_s_at	0.0017815	0.000289477	1.33183	up	3.4894	down	4.96332	down	2.52474	down	3.18713	down	595.046	790.685	183.999	118.749	233.441	186.988	9.20281	9.61623	7.39983	6.89151	7.86668	7.53055	P	P	P	P	P	P	P	P	P	P	P	P							EHI_094060			actin binding protein, putative	GO:0004725
EHI_096770_at	4.92976e-05	1.71301e-06	1.90214	up	3.36893	up	4.79281	up	3.69599	up	4.22127	up	131.343	248.494	449.661	625.248	480.664	545.443	7.01358	7.9412	8.76587	9.27445	8.89954	9.09125	P	P	P	P	P	P	P	P	P	P	P	P							EHI_096770	24.t00014	XM_650580	acetyltransferase, putative
EHI_137260_at	0.00201868	0.00034571	3.70135	up	4.38582	up	4.79034	up	2.37108	up	2.62756	up	7.95599	29.0471	34.5591	37.4926	18.6016	20.6509	2.96697	4.85503	5.09982	5.2271	4.21251	4.3607	P	A	P	P	P	P	P	P	P	M	P	P							EHI_137260	113.t00014	XM_647486	hypothetical protein
EHI_063020_at	0.0281296	0.0117226	1.37381	up	3.06262	down	4.74669	down	1.35253	down	1.15048	down	28.6141	40.6761	10.044	6.13314	21.5716	25.8843	4.8385	5.29668	3.22373	2.59157	4.40284	4.63626	P	P	P	P	P	P	A	P	P	P	P	P							EHI_063020	234.t00007	XM_645144	hypothetical protein
65.m00145_x_at	6.1101e-06	7.20936e-08	1.22229	up	3.31582	up	4.72473	up	1.10531	up	1.59669	down	8.56562	10.3631	28.3231	40.7424	9.39695	5.31879	3.08379	3.37338	4.81316	5.32402	3.22824	2.4087	A	P	P	M	P	P	P	P	P	M	A	P	65.t00007	N/A	65.m00145	EAL48626	XP_654012	XM_648920
EHI_062300_at	0.00172882	0.000277225	1.65553	up	1.93431	up	4.72182	up	2.69082	up	2.14705	up	17.1673	28.3892	33.1689	84.9305	46.1524	37.2945	4.09994	4.82723	5.05176	6.33928	5.52798	5.2023	P	P	P	P	P	P	P	P	P	P	P	P							EHI_062300	239.t00006	XM_645096	hypothetical protein
EHI_022600_s_at	0.0653476	0.0337423	1.80756	up	3.37185	up	4.58824	up	2.29768	up	1.47776	up	33.7914	60.8118	130.555	155.752	77.8445	50.8949	5.07016	5.9242	6.8237	7.2681	6.27034	5.63357	P	P	P	P	P	P	P	P	P	P	P	P							EHI_022600	496.t00003	XM_643169	NADPH-dependent FMN reductase domain containing protein	GO:0006118|GO:0008752
EHI_140530_at	0.000111601	5.75624e-06	1.44187	up	2.25105	down	4.54028	down	1.56324	up	1.3223	up	29.7182	42.6013	13.1374	6.73445	46.3616	39.0721	4.88483	5.41277	3.71423	2.70205	5.52937	5.28787	P	P	P	P	P	P	P	M	P	P	P	P							EHI_140530	60.t00023	XM_649099	hypothetical protein
337.m00049_x_at	0.00152228	0.000233734	2.91372	up	5.24057	up	4.50833	up	1.69537	up	1.01005	up	5.62403	16.6109	29.4131	25.4144	9.47598	5.68713	2.48267	4.02553	4.87239	4.65526	3.24426	2.49709	A	A	P	P	P	P	P	P	M	P	A	M	337.t00003	N/A	337.m00049	EAL43775	XP_649167	XM_644075
EHI_046630_at	0.000223126	1.56958e-05	1.12535	down	4.40214	down	4.42756	down	1.52317	up	1.18741	down	65.4949	56.6828	14.4872	14.5286	98.1251	54.9856	5.99476	5.82439	3.85656	3.84825	6.60184	5.74695	P	P	P	P	P	P	P	P	P	P	P	P							EHI_046630	213.t00008	XM_645444	Rho family GTPase	GO:0005525|GO:0005622|GO:0007264
EHI_011980_at	0.131056	0.080557	1.2814	up	1.86904	up	4.39072	up	3.71778	up	2.79694	up	30.043	37.5906	55.868	134.189	126.778	82.0221	4.87173	5.22945	5.77402	7.00618	6.76617	6.35558	P	P	P	P	P	P	P	P	P	P	P	P							EHI_011980	16.t00044	XM_651119	hypothetical protein
EHI_148740_at	1.01649e-06	5.3686e-09	1.90556	up	2.71265	up	4.38444	up	1.67622	up	1.26616	up	291.121	554.899	791.624	1280.36	488.75	368.575	8.18535	9.11557	9.62505	10.3177	8.93056	8.52581	P	P	P	P	P	P	P	P	P	P	P	P							EHI_148740			hypothetical protein
79.m00141_x_at	0.0243969	0.00971442	1.9846	up	3.11551	up	4.38052	up	1.73817	up	1.16427	up	7.98234	14.9294	23.4976	33.1846	13.1561	10.0131	2.90047	3.88931	4.53994	5.03157	3.69804	3.11989	A	A	P	P	P	P	P	P	P	A	A	P	79.t00010	N/A	79.m00141	EAL48181	XP_653568	XM_648476
EHI_189190_x_at	4.28576e-05	1.42072e-06	1.69722	up	4.79826	up	4.37711	up	1.01072	down	1.89946	down	9.52115	16.1193	45.6312	42.7685	9.46531	5	3.24751	4.01069	5.51003	5.37749	3.23213	2.32193	P	P	P	P	P	P	P	P	M	A	M	A							EHI_189190	319.t00005	XM_644225	hypothetical protein
EHI_039720_at	1.60166e-05	3.11087e-07	1.04721	down	2.0785	up	4.3764	up	3.26429	up	1.35615	up	5.85225	5.5568	12.1005	25.3552	18.908	7.85414	2.53353	2.46698	3.58907	4.66327	4.2403	2.97304	A	A	A	A	P	P	P	P	P	P	P	M							EHI_039720	600.t00002	XM_642957	hypothetical protein
EHI_051040_s_at	0.00185079	0.000306558	1.50312	up	2.67129	up	4.37307	up	2.50708	up	2.83354	up	115.271	169.934	300.984	496.119	282.76	319.529	6.81532	7.40328	8.23286	8.94397	8.14133	8.31793	P	P	P	P	P	P	P	P	P	P	P	P							EHI_051040	98.t00021	XM_647890	hypothetical protein
EHI_130710_at	1.59538e-05	2.98476e-07	1.33899	up	1.85797	down	4.35954	down	2.1683	down	1.89053	down	81.6895	109.152	43.8899	18.7616	38.4118	43.1454	6.34888	6.77002	5.45515	4.2247	5.23231	5.43009	P	P	P	P	P	P	M	M	P	P	P	P							EHI_130710	337.t00008	XM_644068	myb-like DNA-binding domain containing protein	GO:0003677|GO:0005634
EHI_139080_at	4.35564e-06	4.39149e-08	2.30622	down	1.24695	up	4.35669	up	2.27468	up	1.99245	up	41.9929	18.0463	52.9278	181.49	94.9852	83.1358	5.37911	4.17358	5.69751	7.50234	6.56477	6.37365	P	P	P	P	P	P	P	P	P	P	P	P							EHI_139080	443.t00003	XM_643428	longevity-assurance family protein	GO:0003824|GO:0008152|GO:0016021
EHI_050660_at	0.000809915	9.74738e-05	1.68402	up	3.74844	down	4.3537	down	1.70572	down	1.58528	down	162.853	274.278	42.9441	40.3099	96.4168	101.032	7.32291	8.07482	5.41662	5.20067	6.55253	6.65817	P	P	P	P	P	P	P	P	P	P	P	P							EHI_050660	10.t00039	XM_651502	hypothetical protein, conserved	GO:0016020
EHI_195970_s_at	0.0419344	0.0191365	1.36744	down	4.57989	down	4.28191	down	2.53403	down	2.39282	down	24.5032	17.0353	5	5.36006	10.4318	9.98203	4.51724	4.06576	2.32193	2.41899	3.1758	3.25853	P	P	P	P	A	A	A	M	A	P	A	P							EHI_195970			hypothetical protein, conserved
EHI_103840_at	0.00307002	0.000623043	1.24982	up	3.11572	down	4.27697	down	1.04876	up	1.07288	down	66.4533	83.4341	21.2671	17.1297	70.2911	61.7608	6.0501	6.37182	4.41054	3.95351	6.11879	5.94862	P	P	P	P	P	P	P	P	P	P	P	P							EHI_103840	85.t00018	XM_648260	DNA repair protein, putative	GO:0003676|GO:0003677|GO:0004386|GO:0005524
EHI_067230_x_at	1.37746e-07	1.70267e-10	9.6739	up	13.5658	up	4.2128	up	1.27161	down	1.05891	down	72.7929	702.045	984.692	315.793	57.3005	68.6548	6.18116	9.45525	9.94306	8.25594	5.8345	6.09857	P	P	P	P	P	P	P	P	P	P	P	P							EHI_067230	110.t00005	XM_647567	hypothetical protein
EHI_055680_at	0.00140737	0.000209707	2.00824	up	4.57991	up	4.18723	up	1.55005	up	1.20513	up	51.2813	99.4841	232.604	210.846	77.5435	59.6546	5.62937	6.6353	7.82469	7.69537	6.26168	5.89856	P	P	P	P	P	P	P	P	P	P	P	P							EHI_055680	134.t00007	XM_646949	heat shock protein, Hsp20 family, putative
EHI_086500_s_at	0.000119684	6.28609e-06	6.08538	up	8.07106	up	4.18562	up	1.13983	up	1.39923	down	29.9312	177.424	235.112	124.081	33.7228	20.7927	4.85975	7.4651	7.87251	6.92519	5.04857	4.37512	P	P	P	P	P	P	P	P	P	P	P	P							EHI_086500	180.t00012	XM_646060	short chain dehydrogenase family protein
260.m00059_s_at	0.0020966	0.000364473	1.69563	up	3.63609	down	4.18529	down	1.57688	down	3.02401	down	20.9324	36.2205	5.81225	5	14.1748	7.28878	4.38726	5.14907	2.52487	2.32193	3.73019	2.79079	P	P	P	P	P	A	A	A	P	P	P	A	260.t00001	N/A	260.m00059	EAL44527	XP_649913	XM_644821
EHI_148970_s_at	1.45474e-07	2.12514e-10	5.93935	up	1.0141	down	4.10231	down	5.11279	down	9.6577	down	930.89	5564.3	918.58	227.506	184.225	97.1958	9.86026	12.4306	9.84006	7.82383	7.50615	6.58858	P	P	P	P	P	P	P	P	P	P	P	P							EHI_148970	1.t00058	XM_652477	regulator of nonsense transcripts, putative
EHI_139090_at	6.18201e-05	2.45224e-06	1.61556	up	1.87087	up	4.07321	up	1.31589	up	1.50197	down	62.6815	100.055	118.118	255.492	81.6912	41.3185	5.95256	6.6446	6.85627	7.97873	6.34861	5.36571	P	P	P	P	P	P	P	P	P	P	P	P							EHI_139090	443.t00004	XM_643429	hypothetical protein
EHI_182540_at	0.000540633	5.54667e-05	1.03358	up	3.16486	down	4.06643	down	1.30158	up	1.04179	down	79.1134	82.3734	24.9428	19.6448	102.949	75.6927	6.30112	6.34877	4.63898	4.27736	6.68138	6.24205	P	P	P	P	P	P	P	P	P	P	P	P							EHI_182540	9.t00014	XM_651612	hypothetical protein
EHI_197440_at	0.000997469	0.00013114	1.51236	up	2.68985	down	4.06601	down	1.89315	down	2.5816	down	1553.52	2369.22	600.463	380.448	830.553	598.824	10.5941	11.1909	9.16655	8.57046	9.67328	9.2258	P	P	P	P	P	P	P	P	P	P	P	P							EHI_197440	152.t00013	XM_646593	hypothetical protein
167.m00129_at	0.00163464	0.000258266	2.38332	up	4.82074	up	4.02019	up	2.03257	up	1.86262	up	10.2579	24.4888	52.1228	43.3016	20.8502	19.1265	3.35821	4.61118	5.62746	5.36547	4.38151	4.25554	P	P	P	P	P	P	P	P	P	P	P	P	167.t00015	N/A	167.m00129	EAL46025	XP_651411	XM_646319
48.m00216-229.m00067_at	0.000236002	1.69728e-05	1.83484	up	4.49716	up	3.9974	up	2.02841	up	2.24442	up	163.015	294.297	724.466	642.904	326.415	360.432	7.32526	8.20091	9.49428	9.32432	8.34561	8.49161	P	P	P	P	P	P	P	P	P	P	P	P
EHI_110840_s_at	1.18179e-07	3.984e-11	6.47152	up	1.03762	up	3.99354	down	4.55889	down	8.69727	down	852.214	5534.95	883.838	214.573	188.152	97.869	9.73096	12.4251	9.78424	7.7333	7.54228	6.6104	P	P	P	P	P	P	P	P	P	P	P	P							EHI_110840	58.t00033	XM_649191	regulator of nonsense transcripts, putative
EHI_178130_at	5.91865e-05	2.32117e-06	2.04047	up	3.20486	up	3.98097	up	2.39129	up	2.81648	up	33.9722	69.4352	108.874	135.249	81.2835	95.767	5.08622	6.11512	6.76648	7.07934	6.34401	6.58011	P	P	P	P	P	P	P	P	P	P	P	P							EHI_178130	162.t00019	XM_646412	hypothetical protein
EHI_002190_s_at	0.187552	0.125906	1.38031	down	2.53702	down	3.97519	down	2.36579	down	1.67152	down	62.6312	44.533	28.9161	15.6952	27.0423	36.2393	5.92015	5.45516	4.57702	3.92913	4.67783	5.17899	P	P	P	P	P	P	P	P	P	P	P	P							EHI_002190	196.t00006	XM_645760	hypothetical protein
EHI_094780_s_at	0.00847167	0.00241136	1.40557	up	2.94867	down	3.96969	down	1.61775	down	2.08077	down	53.7743	75.8582	20.0224	14.279	33.7945	25.8226	5.74764	6.23879	4.18757	3.75861	5.05365	4.69052	P	P	P	P	P	P	P	P	P	P	P	P							EHI_094780			pescadillo homolog, putative	GO:0005730|GO:0008283
EHI_099250_at	0.00021325	1.47083e-05	1.21675	up	1.94844	down	3.96514	down	1.02626	down	1.34852	down	81.4569	99.0819	41.6102	20.4981	79.1135	62.1332	6.34116	6.6242	5.37884	4.35379	6.30376	5.90978	P	P	P	P	P	P	P	P	P	P	P	P							EHI_099250	57.t00027	XM_649200	hypothetical protein
372.m00048_s_at	0.000177345	1.12003e-05	1.1448	up	4.03327	down	3.96027	down	1.14284	up	1.11079	down	66.355	76.1526	16.3864	17.0822	76.1821	59.8692	6.0462	6.24129	4.03425	4.0606	6.23882	5.89462	P	P	P	P	P	P	P	P	P	P	P	P	372.t00004	N/A	372.m00048	EAL43515	XP_648904	XM_643812
216.m00082_x_at	0.000437157	4.07731e-05	2.31323	down	4.05696	down	3.92909	down	1.3759	down	1.78707	down	67.5153	28.6427	16.2511	16.8826	48.023	37.4775	6.04196	4.83206	4.02156	4.06777	5.58159	5.20437	P	P	P	P	P	P	P	P	P	P	P	P	216.t00010	N/A	216.m00082	EAL45109	XP_650495	XM_645403
220.m00066_x_at	0.178359	0.118392	1.20026	up	3.54032	down	3.9136	down	3.25676	down	2.01377	down	26.5895	40.6626	7.78034	6.8718	8.55053	16.1114	4.72968	4.99303	2.9058	2.76119	3.02625	3.71979	P	P	P	P	P	A	P	A	P	P	P	A	220.t00011	N/A	220.m00066	EAL45036	XP_650422	XM_645330
EHI_110370_at	0.000204758	1.37825e-05	1.25126	down	1.25658	up	3.90098	up	2.58599	up	4.07648	up	22.8736	18.4477	29.4631	90.9094	60.5339	93.3001	4.51555	4.19217	4.84505	6.47938	5.88626	6.54287	P	P	P	P	P	P	P	P	P	P	P	P							EHI_110370	5.t00056	XM_651955	hypothetical protein
EHI_062310_at	0.0698551	0.0367055	3.00098	up	3.1913	up	3.88555	up	4.52734	up	1.2288	up	16.8582	46.8525	49.5388	85.107	73.5612	19.3376	3.95618	5.54161	5.63032	5.9143	6.13484	4.25343	P	A	P	P	P	P	P	P	P	P	P	M							EHI_062310			hypothetical protein
EHI_070810_x_at	1.60166e-05	3.09013e-07	7.35869	up	1.1487	down	3.85429	down	4.25955	down	4.84616	down	28.045	201.844	23.8194	7.45324	6.55554	5.63315	4.76161	7.64106	4.56161	2.81515	2.67091	2.48477	P	P	P	P	P	P	M	M	P	A	A	A							EHI_070810	54.t00054	XM_649317	regulator of nonsense transcripts, putative
EHI_127320-127050_s_at	3.58239e-05	1.05068e-06	1.2986	up	1.51501	down	3.80695	down	2.28411	down	1.70665	down	63.7969	82.8174	42.4328	16.8492	27.8941	37.6113	5.99262	6.36958	5.39329	4.06399	4.80099	5.22145	P	P	P	P	P	P	P	P	P	P	P	P
EHI_129100_x_at	0.0080065	0.00223793	2.0431	down	3.15934	down	3.7972	down	1.47614	down	1.18205	down	37.0446	17.3982	11.3342	9.432	24.3457	30.8265	5.15152	4.12076	3.49189	3.22658	4.58969	4.91023	P	P	P	P	P	A	A	A	P	A	P	P							EHI_129100			hypothetical protein
43.m00203_x_at	0.016988	0.00603048	1.73439	up	3.17413	down	3.79235	down	1.33683	down	1.12101	down	102.57	180.88	34.0626	27.9055	82.1012	92.2455	6.67982	7.47425	5.01346	4.75673	6.261	6.51502	P	P	P	P	P	P	P	P	P	P	P	P	43.t00037	N/A	43.m00203	EAL49410	XP_654796	XM_649704
29.m00225_s_at	0.0091091	0.00263579	2.53505	up	4.27691	up	3.7807	up	3.64751	up	3.21921	up	349.632	944.453	1519.46	1309.5	1263.59	1116.44	8.43549	9.77751	10.5321	10.3541	10.3024	10.1222	P	P	P	P	P	P	P	P	P	P	P	P	29.t00034	N/A	29.m00225	EAL50022	XP_655408	XM_650316
EHI_004990_at	5.1456e-05	1.85031e-06	1.98583	up	4.28091	up	3.75271	up	2.44849	up	3.02005	up	79.0402	156.911	338.252	298.946	194.799	239.549	6.30391	7.29365	8.40183	8.21184	7.5958	7.89849	P	P	P	P	P	P	P	P	P	P	P	P							EHI_004990	103.t00009	XM_647768	ankyrin, putative	GO:0004623|GO:0008415|GO:0008870
EHI_101280_at	0.0392822	0.0176348	1.07922	up	2.11968	down	3.75147	down	3.35217	down	3.02511	down	1077.54	1181.06	506.541	281.361	352.816	349.024	10.0432	10.1532	8.95933	8.13572	8.29808	8.44619	P	P	P	P	P	P	P	P	P	P	P	P							EHI_101280	5.t00091	XM_651923	protein tyrosine kinase domain-containing protein	GO:0004672|GO:0004713|GO:0005524|GO:0006468
EHI_040850_at	0.00059285	6.3458e-05	1.0644	down	2.62871	down	3.75004	down	1.5078	down	1.39663	down	153.066	141.351	57.6	41.176	99.6683	107.561	7.23067	7.14062	5.83631	5.32376	6.63823	6.74872	P	P	P	P	P	P	P	P	P	P	P	P							EHI_040850	361.t00001	XM_643878	protein kinase domain containing protein	GO:0004672|GO:0005524|GO:0006468
EHI_197090_at	1.50343e-06	9.29188e-09	1.20351	up	3.9011	up	3.714	up	2.1094	up	2.30532	up	48.9377	58.17	188.467	179.495	102.022	111.379	5.59428	5.86153	7.55816	7.48725	6.67111	6.79925	P	P	P	P	P	P	P	P	P	P	P	P							EHI_197090	92.t00025	XM_648057	hypothetical protein
EHI_182680_at	9.03903e-05	4.24578e-06	1.22127	down	3.67326	down	3.67928	down	1.90494	up	1.71357	up	50.8783	41.193	13.7746	13.6485	96.7703	85.696	5.64395	5.35557	3.76689	3.76453	6.5737	6.42096	P	P	P	P	P	P	P	P	P	P	P	P							EHI_182680	343.t00005	XM_644015	WD domain containing protein
585.m00015_at	0.0544181	0.0265715	1.33466	down	2.27494	down	3.67118	down	1.08045	up	1.36286	up	39.2225	29.0471	17.5409	10.9072	41.8165	52.7376	5.27411	4.85764	4.08828	3.39787	5.38575	5.72074	P	P	A	M	A	P	A	A	P	P	P	P	585.t00001	N/A	585.m00015	EAL42684	XP_648070	XM_642978
142.m158-142.m164_x_at	0.164915	0.107392	4.44166	up	4.25588	up	3.65904	up	4.61325	up	4.20441	up	12.5785	46.5448	42.8723	36.9291	46.3712	42.2674	3.32757	5.47867	5.41703	5.19904	5.53335	5.39947	P	P	P	P	P	P	P	P	P	P	P	P
EHI_103260_s_at	0.00944068	0.00276521	1.61086	up	2.73487	up	3.62753	up	1.69456	up	1.16336	up	41.8669	67.0865	121.523	150.767	70.1608	48.3871	5.37157	6.0594	6.82304	7.23056	6.13248	5.58987	P	P	P	P	P	P	P	P	P	P	P	P							EHI_103260			NADPH-dependent FMN reductase domain containing protein	GO:0006118|GO:0008752
EHI_023330_at	8.15502e-07	3.75723e-09	6.45994	up	1.36279	up	3.62447	down	7.0748	down	8.30921	down	580.328	3707.05	789.488	157.318	80.6948	68.8217	9.15518	11.8467	9.60174	7.2974	6.33249	6.10047	P	P	P	P	P	P	P	P	P	P	P	P							EHI_023330	25.t00024	XM_650547	hypothetical protein
416.m00035_x_at	0.0125237	0.00401506	1.02004	down	2.78954	down	3.6072	down	1.35203	up	1.51227	up	41.8811	40.8507	15.0452	11.9669	56.4449	63.8651	5.37918	5.35056	3.89915	3.5283	5.81431	5.9759	P	P	P	P	P	P	P	P	P	P	P	P	416.t00002	N/A	416.m00035	EAL43251	XP_648642	XM_643550
454.m00035_s_at	0.000886962	0.000110036	1.55428	up	2.58867	down	3.6056	down	1.79009	down	1.94507	down	1277.03	2000.28	523.493	353.022	710.352	653.981	10.3122	10.9485	8.93999	8.46197	9.47218	9.35238	P	P	P	P	P	P	P	P	P	P	P	P	454.t00003	N/A	454.m00035	EAL43065	XP_648449	XM_643357
128.m00134_x_at	0.00236109	0.000428909	1.29179	up	2.5387	down	3.59981	down	1.58361	down	2.4592	down	239.334	319.466	95.2718	68.4737	155.849	97.1907	7.90084	8.27021	6.55675	6.05292	7.23763	6.60266	P	P	P	P	P	P	P	P	P	P	P	P	128.t00025	N/A	128.m00134	EAL46806	XP_652192	XM_647100
400.m00032_s_at	0.00552589	0.0013866	2.46156	up	4.62583	down	3.58451	down	2.11512	down	1.90396	down	79.9034	197.945	18.5179	22.7525	39.4788	43.1543	6.32018	7.61976	4.11047	4.47841	5.23944	5.39118	P	P	P	P	P	P	P	P	P	P	P	P	400.t00003	N/A	400.m00032	EAL43346	XP_648736	XM_643644
136.m00120_x_at	0.0553223	0.0271607	1.33643	down	2.6322	down	3.5081	down	2.11376	down	4.07266	down	29.8259	23.5748	11.2753	8.42267	14.7216	7.74232	4.88204	4.46366	3.48577	3.07135	3.80222	2.85607	P	A	A	A	A	A	A	A	P	A	A	A	136.t00021	N/A	136.m00120	EAL46610	XP_651996	XM_646904
EHI_067600_at	3.98271e-06	3.74312e-08	1.21066	down	1.99623	down	3.50121	down	2.10536	down	1.77675	down	140.479	116.01	70.3059	40.1235	66.6958	78.998	7.13278	6.85699	6.1355	5.32493	6.05871	6.30354	P	P	P	P	P	P	P	P	P	P	P	P							EHI_067600	4.t00133	XM_652057	hypothetical protein
EHI_134740_at	1.37746e-07	1.30528e-10	1.02549	down	2.01092	up	3.46141	up	2.35402	up	2.72715	up	1146.21	1120.55	2307.21	3972.13	2698.19	3125.73	10.1626	10.1263	11.1704	11.9539	11.3977	11.61	P	P	P	P	P	P	P	P	P	P	P	P							EHI_134740	131.t00014	XM_647032	NADPH-dependent FMN reductase domain containing protein	GO:0006118|GO:0008752
EHI_025090_at	0.000474088	4.62953e-05	1.27416	down	2.94516	down	3.44669	down	2.46961	down	2.30828	down	408.829	315.355	137.19	116.77	163.599	174.962	8.65037	8.30082	7.09203	6.86516	7.34609	7.44355	P	P	P	P	P	P	P	P	P	P	P	P							EHI_025090	505.t00002	XM_643141	long-chain-fatty-acid--CoA ligase, putative	GO:0004467|GO:0006631
EHI_005160_s_at	0.00669778	0.00177323	2.90841	up	4.52309	up	3.44112	up	1.60529	up	1.22265	up	7.76349	22.5699	34.7287	26.8648	13.318	9.47656	2.93733	4.47756	5.11463	4.72021	3.62016	3.22733	A	A	P	P	P	P	M	P	P	P	P	M							EHI_005160	103.t00031	XM_647757	hypothetical protein
EHI_028940_at	1.37746e-07	1.01415e-10	6.12596	up	6.54572	up	3.39197	up	1.03058	down	1.18855	down	348.832	2132.36	2277.78	1185.88	341.034	292.86	8.44272	11.0577	11.1533	10.2048	8.39926	8.19352	P	P	P	P	P	P	P	P	P	P	P	P							EHI_028940	110.t00009	XM_647571	hypothetical protein
EHI_033240_x_at	8.567e-07	4.04331e-09	1.40467	up	4.61126	up	3.38635	up	2.99024	up	2.60336	up	97.9837	137.741	449.68	330.706	291.368	253.707	6.60642	7.09665	8.81158	8.36615	8.18669	7.9868	P	P	P	P	P	P	P	P	P	P	P	P							EHI_033240	193.t00007	XM_645809	Riboflavin kinase / FAD synthetase, putative	GO:0008531|GO:0009231
EHI_052130_at	0.000121902	6.54199e-06	1.02233	up	2.93624	down	3.38601	down	1.44992	up	1.16323	up	91.6779	93.9678	31.1378	26.9973	132.56	106.323	6.51403	6.54589	4.96006	4.75444	7.05	6.73217	P	P	P	P	P	P	P	P	P	P	P	P							EHI_052130	31.t00029	XM_650257	hypothetical protein, conserved
EHI_180130_s_at	0.000177345	1.11845e-05	1.99931	up	3.86761	up	3.34624	up	1.40833	down	1.27704	down	7.86088	14.8103	28.7442	25.6431	5.26251	5.86276	2.88893	3.88843	4.84037	4.63147	2.39495	2.53612	M	P	P	P	P	P	P	P	M	P	P	A							EHI_180130			hypothetical protein
330.m00075_x_at	0.00191113	0.000321063	1.07146	up	1.00538	up	3.34294	down	1.79727	up	7.2108	down	120.023	126.808	117.65	34.6408	210.145	17.1745	6.8555	6.95508	6.86324	5.11438	7.7013	4.00534	P	P	P	P	P	P	P	P	P	P	P	P	330.t00010	N/A	330.m00075	EAL43831	XP_649218	XM_644126
EHI_152720_at	0.000417452	3.83255e-05	1.20322	up	1.46868	down	3.32911	down	1.33799	down	1.07055	down	86.5957	106.159	59.1123	26.1002	64.9914	80.9675	6.4354	6.7023	5.88089	4.70027	6.01534	6.33706	P	P	P	P	P	P	P	P	P	P	P	P							EHI_152720	24.t00026	XM_650592	small-conductance mechanosensitive ion channel, putative
493.m00030_x_at	1.37746e-07	6.69481e-11	3.87104	up	5.15465	up	3.32357	up	1.77442	down	1.9006	down	429.008	1643.66	2193.38	1424.02	239.682	223.806	8.72997	10.6827	11.0959	10.4627	7.90262	7.80352	P	P	P	P	P	P	P	P	P	P	P	P	493.t00001	N/A	493.m00030	EAL42881	XP_648267	XM_643175
323.m00046_at	0.0111275	0.00343364	1.40565	up	2.48305	up	3.31252	up	2.27445	up	1.40926	up	9.50022	13.1769	23.5139	31.5105	21.2657	13.2348	3.22153	3.71277	4.53364	4.94945	4.40704	3.71647	P	P	P	P	P	P	P	P	P	P	M	M	323.t00001	N/A	323.m00046	EAL43896	XP_649282	XM_644190
581.m00028_x_at	0.000589237	6.27707e-05	1.40865	up	2.4695	down	3.3101	down	1.09247	up	1.01481	up	94.9654	132.791	37.5595	28.2636	101.712	94.2713	6.53449	7.0288	5.23027	4.80762	6.66209	6.5557	P	P	P	P	P	P	P	P	P	P	P	P	581.t00003	N/A	581.m00028	EAL42692	XP_648078	XM_642986
EHI_067720_s_at	0.00272113	0.000525635	1.2351	up	1.57353	up	3.29784	up	1.46612	up	1.11523	down	57.9089	72.1508	91.182	189.696	84.6672	51.949	5.84422	6.14884	6.49823	7.56574	6.39622	5.68687	P	P	P	P	P	P	P	P	P	P	P	P							EHI_067720	521.t00001	XM_643101	NADPH-dependent FMN reductase domain containing protein	GO:0006118|GO:0008752
EHI_181710_s_at	0.0461873	0.0215392	2.01539	up	2.467	up	3.29782	up	1.87116	up	1.20929	up	44.3405	83.7738	108.681	136.919	77.8876	50.2183	5.37514	6.3862	6.6779	7.09665	6.27907	5.6493	P	P	P	P	P	P	P	P	P	P	P	P							EHI_181710			NADPH-dependent FMN reductase domain containing protein	GO:0006118|GO:0008752
15.m00356_at	0.00177897	0.000288866	3.37228	up	4.19936	up	3.29779	up	1.68731	up	2.06703	up	131.033	442.607	550.031	431.999	222.221	278.352	7.03315	8.78687	9.10332	8.75465	7.78788	8.08071	P	P	P	P	P	P	P	P	P	P	P	P	15.t00065	N/A	15.m00356	EAL50879	XP_656265	XM_651173
EHI_056350_s_at	0.00334136	0.00070289	1.45869	up	3.91264	up	3.29425	up	1.03664	up	1.38747	down	8.156	12.7924	31.9422	26.8024	8.65149	5.86259	3.02374	3.56842	4.99188	4.74369	3.07565	2.55129	A	P	P	P	P	P	P	P	P	A	M	A							EHI_056350			hypothetical protein
EHI_126430_x_at	8.9624e-05	4.15922e-06	2.03979	up	1.12728	up	3.2933	up	2.5551	up	1.90871	down	39.3559	85.4319	44.3653	130.289	100.752	20.6225	5.29851	6.32692	5.47135	7.01804	6.65188	4.36591	P	P	P	P	P	P	P	P	P	P	P	P							EHI_126430			hypothetical protein	GO:0004170|GO:0046080
11.m00384_x_at	0.137631	0.0856659	1.13958	down	3.04172	down	3.29239	down	2.41116	down	3.41635	down	24.6549	25.3088	8.10207	7.55249	10.888	7.69653	4.62219	4.4337	3.01731	2.90306	3.35247	2.84974	P	P	P	P	M	P	P	A	A	P	P	A	11.t00076	N/A	11.m00384	EAL51097	XP_656483	XM_651391
EHI_110480_at	0.000149338	8.64242e-06	2.27682	up	4.20199	up	3.28965	up	2.85554	up	1.67859	up	23.222	51.9285	95.7582	75.0127	66.022	38.3594	4.50988	5.6969	6.58095	6.22782	6.02364	5.25713	P	P	P	P	P	P	P	P	P	P	P	P							EHI_110480	5.t00068	XM_651901	hypothetical protein
45.m00169_x_at	0.00120731	0.000169178	1.72478	up	1.83457	up	3.28693	up	2.10172	up	2.29151	up	108.912	185.302	199.167	356.503	226.122	246.266	6.74721	7.53362	7.62265	8.46395	7.81877	7.94351	P	P	P	P	P	P	P	P	P	P	P	P	45.t00026	N/A	45.m00169	EAL49372	XP_654760	XM_649668
EHI_016010_s_at	0.000555433	5.76092e-05	2.05094	up	2.32658	down	3.2842	down	1.76552	down	2.00979	down	712.826	1473.08	317.853	217.039	404.024	354.722	9.47688	10.5132	8.25867	7.76134	8.65678	8.46983	P	P	P	P	P	P	P	P	P	P	P	P							EHI_016010			66 kDa stress protein, putative
EHI_080910_s_at	0.00837088	0.00237609	1.10352	up	2.99574	up	3.2594	up	1.54238	up	1.48567	up	6.74595	7.2709	19.6703	21.3858	10.1831	9.74549	2.7119	2.85401	4.29481	4.41651	3.33706	3.28302	A	P	P	A	P	P	P	P	P	P	P	P							EHI_080910			hypothetical protein
EHI_140210_at	0.0099662	0.0029734	1.50977	up	1.78116	down	3.25466	down	1.22496	up	1.40953	up	35.9257	55.0882	20.6432	12.0793	44.425	50.9155	5.15443	5.74876	4.32161	3.45192	5.44716	5.64964	P	P	P	P	P	P	P	P	P	P	P	P							EHI_140210			hypothetical protein
EHI_067220_at	0.000250458	1.84347e-05	3.30441	up	2.70992	up	3.2335	up	1.5553	up	1.17204	up	31.4237	102.999	84.7165	100.967	49.2251	37.0617	4.96104	6.68543	6.39929	6.65413	5.59823	5.19006	P	P	P	P	P	P	P	P	P	P	P	P							EHI_067220	110.t00006	XM_647568	Rho family GTPase	GO:0005525|GO:0005622|GO:0007264
59.m00182_x_at	0.405002	0.31914	1.81727	up	1.9126	up	3.22937	up	2.64762	up	2.22863	up	7.91287	14.5115	16.4013	24.9123	20.3369	17.5214	2.94112	3.8029	3.87666	4.63238	4.34582	4.09728	P	M	P	P	P	P	P	P	P	P	P	P	59.t00023	N/A	59.m00182	EAL48847	XP_654234	XM_649142
234.m00051_s_at	0.00440022	0.0010181	1.0194	down	1.94943	down	3.22539	down	2.43077	down	2.72968	down	106.299	103.795	58.0117	32.7908	43.5071	38.8221	6.72437	6.69665	5.76132	5.0349	5.44296	5.27564	P	P	P	P	P	P	P	P	P	P	P	P	234.t00011	N/A	234.m00051	EAL44843	XP_650229	XM_645137
EHI_140380_s_at	0.00100365	0.00013258	1.84614	up	2.47283	down	3.21907	down	1.87281	down	1.90851	down	124.383	230.19	51.1883	38.4062	66.4598	65.7377	6.94991	7.83442	5.64374	5.26327	6.0447	6.01746	P	P	P	P	P	P	P	P	P	P	P	P							EHI_140380			hypothetical protein
287.m00045_x_at	0.0670052	0.0348165	1.59174	up	2.64991	up	3.21391	up	3.33946	up	1.553	up	7.23816	12.2223	19.1819	23.385	25.3781	11.2592	2.85414	3.52474	4.26008	4.53847	4.59375	3.48919	P	A	M	M	P	P	P	P	P	P	A	A	287.t00005	N/A	287.m00045	EAL44203	XP_649589	XM_644497
EHI_074740_at	0.000149828	8.70865e-06	1.16735	up	1.81379	down	3.21125	down	1.61343	down	1.32206	down	106.775	124.669	59.1898	33.3681	66.4668	80.956	6.7384	6.96164	5.87939	5.05526	6.04827	6.33561	P	P	P	P	P	P	P	P	P	P	P	P							EHI_074740	288.t00009	XM_644491	tyrosine kinase, putative	GO:0004672|GO:0004713|GO:0005524|GO:0006468
EHI_111550_at	0.00158551	0.00024694	1.55547	up	1.55499	down	3.20494	down	2.43447	down	2.55278	down	1101.19	1719.78	722.756	345.494	459.915	427.564	10.0917	10.729	9.45479	8.4114	8.80809	8.73962	P	P	P	P	P	P	P	P	P	P	P	P							EHI_111550	347.t00008	XM_643969	hypothetical protein, conserved
EHI_140620_x_at	0.0230222	0.00900554	2.12154	up	5.91995	up	3.2001	up	1.29128	up	1.1555	up	5	11.3089	29.6866	16.0446	6.6685	5.83795	2.32193	3.40704	4.88751	4.00005	2.69073	2.53045	A	A	P	P	P	P	P	P	P	A	A	A							EHI_140620	206.t00009	XM_645555	hypothetical protein
EHI_192410_at	0.0873123	0.0488119	1.34392	down	2.70793	down	3.19986	down	1.30764	down	2.02094	down	18.5569	13.9104	7.13328	5.81819	14.2519	9.17474	4.20417	3.77773	2.76698	2.52616	3.8172	3.18914	P	P	P	P	A	P	A	A	P	M	P	P							EHI_192410	7.t00063	XM_651735	hypothetical protein
85.m00137_s_at	0.0863598	0.0481243	1.95275	down	2.68187	down	3.18748	down	2.31494	down	2.07014	down	17.3219	8.18697	6.03151	5	7.03611	8.42704	3.99435	3.02884	2.57111	2.32193	2.78337	2.94462	P	M	A	P	A	P	A	A	P	P	P	A	85.t00008	N/A	85.m00137	EAL47988	XP_653374	XM_648282
481.m00035_x_at	0.0272489	0.0112345	1.25025	down	2.71719	down	3.17879	down	1.02922	up	1.40431	down	39.8541	31.279	15.1211	12.473	41.0137	30.6639	5.28916	4.96694	3.84704	3.62068	5.3307	4.7993	P	P	P	P	P	P	P	A	P	P	P	M	481.t00004	N/A	481.m00035	EAL42937	XP_648323	XM_643231
EHI_022270_s_at	0.062434	0.0317257	1.59988	up	2.48286	up	3.1747	up	1.85309	up	1.41524	up	45.2796	72.5644	110.098	138.949	79.8859	61.0734	5.42915	6.10712	6.74115	7.09577	6.31908	5.9302	P	P	P	P	P	P	P	P	P	P	P	P							EHI_022270	265.t00016	XM_644761	hypothetical protein
EHI_033730_at	0.00173039	0.000277866	1.74893	up	1.35938	up	3.17075	up	1.01183	up	1.16543	down	141.4	244.596	192.789	444.919	142.123	121.095	7.12778	7.93425	7.57073	8.79261	7.14474	6.90692	P	P	P	P	P	P	P	P	P	P	P	P							EHI_033730	206.t00007	XM_645552	hypothetical protein
EHI_136430_at	4.10529e-06	3.92122e-08	7.4548	up	7.81932	up	3.15747	up	2.27297	down	1.02656	up	17.3575	126.553	136.182	53.4306	7.45363	17.408	4.08077	6.97894	7.04782	5.73954	2.8962	4.11859	P	P	P	P	P	P	P	P	P	M	P	P							EHI_136430	33.t00026	XM_650171	hypothetical protein
EHI_072630_at	0.342139	0.257863	1.39925	up	1.99911	up	3.15587	up	1.45799	up	2.31793	up	6.12108	8.48098	12.1661	18.993	8.89565	13.9521	2.58917	3.07383	3.58853	4.24721	3.13315	3.80201	M	P	P	P	P	P	P	P	P	P	P	P							EHI_072630			hypothetical protein	GO:0004649
EHI_087880_s_at	0.000470484	4.57848e-05	1.21188	down	2.69081	down	3.11727	down	1.42552	down	1.07142	up	173.481	143.081	64.7119	55.8796	121.431	186.303	7.43546	7.15821	6.00742	5.79518	6.92398	7.53499	P	P	P	P	P	P	P	P	P	P	P	P							EHI_087880	70.t00014	XM_648772	pro protein convertase subtilisin/kexinType 5 precursor, putative
118.m00170_s_at	0.0207262	0.00786054	1.41632	up	1.70644	up	3.11619	up	1.59304	up	1.09673	up	49.2184	70.3398	83.0561	149.073	76.7289	52.744	5.57496	6.07711	6.34595	7.21474	6.24675	5.70817	P	P	P	P	P	P	P	P	P	P	P	P	118.t00029	N/A	118.m00170	EAL47051	XP_652437	XM_647345
373.m00052_s_at	0.000786683	9.29426e-05	4.11141	up	1.99245	up	3.09535	up	1.04128	up	1.10376	down	96.6354	386.622	188.323	285.795	96.3753	83.8894	6.52837	8.568	7.52292	8.15847	6.58673	6.38595	P	P	P	P	P	P	P	P	P	P	P	P	373.t00008	N/A	373.m00052	EAL43510	XP_648896	XM_643804
EHI_088600_s_at	1.7888e-07	3.21618e-10	1.98321	up	1.76704	up	3.08396	up	1.49421	up	1.6061	down	1202.91	2384.63	2124.89	3724.51	1796.31	748.595	10.2314	11.2193	11.0527	11.8562	10.8108	9.54786	P	P	P	P	P	P	P	P	P	P	P	P							EHI_088600			Ribosomal protein S30, putative	GO:0003735|GO:0005622|GO:0005840|GO:0006412
73.m00154_x_at	0.217845	0.150575	1.73215	down	2.88639	down	3.07976	down	1.44703	down	2.28152	down	19.05	10.6886	6.46613	5.9837	12.7103	8.0949	4.18409	3.39153	2.65483	2.56127	3.651	2.9941	M	P	A	P	A	A	P	A	P	P	A	A	73.t00017	N/A	73.m00154	EAL48356	XP_653742	XM_648650
87.m00175_at	0.0151296	0.0051603	1.97253	up	3.14205	down	3.06719	down	1.47672	down	1.63573	down	101.229	207.881	36.4349	32.7218	68.1482	61.4676	6.64881	7.62886	4.9971	5.03189	6.08641	5.93888	P	P	P	P	P	P	P	P	P	P	P	P	87.t00029	N/A	87.m00175	EAL47911	XP_653297	XM_648205
411.m00025_x_at	0.00515861	0.00126081	1.43174	up	2.55473	up	3.06676	up	2.55315	up	2.39874	up	41.9601	60.0005	107.048	126.21	105.557	98.5726	5.35363	5.8714	6.7068	6.97035	6.70591	6.61591	P	P	P	P	P	P	P	P	P	P	P	P	411.t00001	N/A	411.m00025	EAL43275	XP_648662	XM_643570
EHI_155170_at	0.00046829	4.54548e-05	1.20842	up	2.85901	down	3.06068	down	1.38034	down	1.24823	up	223.116	272.635	78.731	73.5819	164.85	278.48	7.80129	8.0744	6.28577	6.18744	7.33626	8.12117	P	P	P	P	P	P	P	P	P	P	P	P							EHI_155170	207.t00012	XM_645545	DNA mismatch repair protein PMS1, putative	GO:0005524|GO:0006298
EHI_078250_at	0.00160825	0.000251846	2.72241	up	3.402	up	3.05885	up	1.38039	up	1.12053	up	22.1064	58.6187	72.8262	65.5613	30.9588	23.984	4.4198	5.86468	6.18618	6.03279	4.88487	4.58397	P	P	P	P	P	P	P	P	P	P	P	P							EHI_078250	137.t00006	XM_646893	vacuolar sorting protein 26, putative	GO:0005515|GO:0008565|GO:0030904|GO:0042147
525.m00023_s_at	0.00188522	0.000315016	3.2123	up	2.18129	down	3.05798	down	1.11942	down	1.18806	down	19.6568	64.3073	8.9816	6.4092	17.5009	16.5124	4.29159	5.9752	3.16641	2.67902	4.12885	4.04298	P	P	P	P	P	P	A	P	P	P	P	P	525.t00001	N/A	525.m00023	EAL42791	XP_648177	XM_643085
EHI_087850_at	0.00162839	0.000256363	1.49551	up	1.90728	down	3.03472	down	1.08422	up	1.00806	up	156.423	238.927	88.2246	51.3319	168.58	157.767	7.28059	7.86123	6.34908	5.67903	7.39724	7.29217	P	P	P	P	P	P	P	P	P	P	P	P							EHI_087850	20.t00059	XM_650859	RhoGEF domain-containing protein	GO:0005089|GO:0005622|GO:0035023
EHI_006080_at	0.00249035	0.000466223	1.37369	down	3.17366	down	3.03166	down	1.02766	up	1.35655	up	27.8764	20.6079	8.61204	9.26814	28.12	37.1298	4.77024	4.31219	3.10409	3.17013	4.8096	5.21018	P	P	P	P	A	M	P	A	P	P	P	P							EHI_006080	83.t00021	XM_648339	aspartate aminotransferase, putative	GO:0004069|GO:0009058|GO:0016769
EHI_072530_at	0.000783878	9.24023e-05	1.04836	up	1.2801	up	3.01571	up	1.34729	up	1.06314	down	26.4642	27.749	33.9082	80.4041	36.0485	24.9803	4.7259	4.79404	5.08216	6.3184	5.15597	4.63757	P	P	P	P	P	P	P	P	P	P	P	P							EHI_072530	329.t00008	XM_644140	hypothetical protein
EHI_153670_at	0.0366455	0.016167	2.13383	up	2.1384	down	3.0139	down	1.50161	down	2.31905	down	94.0208	200.445	42.9143	29.8687	60.1027	40.386	6.48327	7.57672	5.38673	4.89164	5.89676	5.26973	P	P	P	P	P	P	P	P	P	P	P	P							EHI_153670	13.t00017	XM_651265	U1 small nuclear ribonucleoprotein subunit, putative	GO:0003676
813.m019-850.m017_x_at	0.000475743	4.65773e-05	1.22227	up	3.13118	down	2.99555	down	1.31408	down	1.66121	down	52.6149	63.7754	17.0606	17.4417	40.3788	31.7948	5.70534	5.9949	4.05864	4.12252	5.31129	4.97311	P	P	P	P	P	P	P	P	P	P	P	P
EHI_118090_at	0.000103029	5.11729e-06	1.41404	up	3.41853	up	2.99275	up	1.28423	up	1.25933	up	28.3353	40.0553	96.8566	84.8792	36.3714	36.0248	4.82371	5.32354	6.59709	6.40519	5.18462	5.15637	P	P	P	P	P	P	P	P	P	P	P	P							EHI_118090	18.t00044	XM_650955	hypothetical protein
EHI_045340_s_at	1.37746e-07	1.28414e-10	1.93129	down	1.85672	down	2.97557	down	10.6056	down	8.26571	down	1509.26	782.94	813.362	507.193	142.36	182.923	10.5595	9.6099	9.66672	8.9863	7.15272	7.51233	P	P	P	P	P	P	P	P	P	P	P	P							EHI_045340	78.t00007	XM_648481	glutamate synthase beta subunit, putative	GO:0006118|GO:0015036|GO:0016040
235.m00060_x_at	0.0891788	0.0500535	1.22043	down	2.50671	down	2.95729	down	1.59238	down	3.08679	down	21.1921	17.1827	8.54715	7.08765	12.5902	6.71078	4.32412	4.03673	2.99832	2.75984	3.65293	2.69801	P	P	M	A	A	A	A	A	A	A	A	A	235.t00007	N/A	235.m00060	EAL44840	XP_650226	XM_645134
638.m00013_s_at	0.00167447	0.000265876	1.74598	up	3.20464	down	2.95687	down	2.34073	down	1.94069	down	18.5661	35.218	5.85442	6.28613	8.00056	10.002	4.21416	5.0182	2.534	2.65009	2.9872	3.25759	M	P	P	P	P	P	M	P	P	P	A	P	638.t00002	N/A	638.m00013	EAL42619	XP_648005	XM_642913
EHI_096430_at	0.0148053	0.00499775	1.06247	up	1.23057	up	2.95092	up	2.1185	up	2.58085	up	18.9032	20.0169	24.3715	57.2105	39.9168	48.6293	4.23491	4.32233	4.53424	5.79608	5.31796	5.60276	P	P	P	P	P	P	P	P	P	P	P	P							EHI_096430	6.t00039	XM_651827	hypothetical protein
EHI_049440_x_at	0.00539659	0.00133897	1.04527	down	2.85666	down	2.95001	down	1.41332	down	1.27136	down	46.5822	46.2368	16.1403	15.5556	32.6954	36.382	5.51947	5.4556	4.00514	3.95875	5.02039	5.1731	P	P	P	P	P	P	P	P	P	P	P	P							EHI_049440			hypothetical protein
EHI_175240_at	0.00503966	0.00122211	1.14263	down	1.66443	down	2.93451	down	1.46771	up	1.345	up	44.7045	39.4698	26.6148	16.1501	65.0599	59.5832	5.46896	5.27661	4.73394	3.91584	6.02253	5.89657	P	P	P	P	P	P	P	P	P	P	P	P							EHI_175240	208.t00012	XM_645529	activator 1 subunit, putative
371.m00033_x_at	0.196029	0.132764	1.51066	up	2.33957	up	2.92735	up	1.36479	up	1.54041	up	45.879	69.2142	107.418	135.737	67.8589	71.4418	5.51777	6.11295	6.74401	7.06736	5.96645	6.14108	P	P	P	P	P	P	P	P	P	P	P	P	371.t00004	N/A	371.m00033	EAL43523	XP_648909	XM_643817
EHI_021320_at	0.000244463	1.78093e-05	2.07818	up	2.43205	up	2.92254	up	2.52625	up	1.44784	up	48.3707	99.5394	117.515	139.94	121.337	69.3974	5.58122	6.63654	6.86339	7.12844	6.91822	6.11512	P	P	P	P	P	P	P	P	P	P	P	P							EHI_021320	30.t00035	XM_650279	hypothetical protein
EHI_148650_at	0.00124594	0.000176962	2.43428	down	4.5486	down	2.91634	down	1.71539	down	1.57826	down	145.577	60.4966	31.9575	49.7271	84.5365	91.859	7.1794	5.8959	4.99398	5.63524	6.40087	6.52107	P	P	P	P	P	P	P	P	P	P	P	P							EHI_148650	1.t00088	XM_652381	leucine rich repeat and phosphatase domain containing protein	GO:0004721|GO:0005515|GO:0006470|GO:0008138
EHI_175400_x_at	0.0288352	0.0121184	1.93317	up	2.82656	down	2.90422	down	1.18358	down	1.63757	down	66.7773	132.666	24.8392	23.7063	60.0496	40.8663	6.05934	7.01031	4.56029	4.52119	5.81618	5.34778	P	P	P	P	P	P	P	P	P	P	P	P							EHI_175400	208.t00006	XM_645523	hypothetical protein, conserved
EHI_067950_at	1.80644e-05	3.67418e-07	2.21616	up	3.20414	up	2.9014	up	1.08218	up	1.05657	up	172.354	383.198	552.056	499.857	186.525	182.272	7.42855	8.57661	9.10848	8.9653	7.54249	7.50793	P	P	P	P	P	P	P	P	P	P	P	P							EHI_067950	8.t00049	XM_651683	rodhanase-like domain containing protein
EHI_083450_at	0.000562784	5.88143e-05	1.06347	down	1.95807	down	2.89891	down	2.14226	down	2.69044	down	370.194	347.272	194.152	127.54	172.524	137.428	8.52826	8.43948	7.55883	6.99276	7.42913	7.10043	P	P	P	P	P	P	P	P	P	P	P	P							EHI_083450	38.t00009	XM_649934	hypothetical protein
EHI_132250_s_at	0.00185322	0.000308002	2.22121	up	3.43751	down	2.89871	down	1.59157	down	1.94376	down	47.6536	107.626	14.4296	16.2816	29.809	24.448	5.56025	6.7116	3.77889	4.02485	4.8898	4.6014	P	P	P	P	P	P	P	P	P	P	P	P							EHI_132250	374.t00006	XM_643796	hypothetical protein
EHI_039330_at	0.025708	0.0103843	1.14701	up	4.27074	down	2.8944	down	1.45845	down	1.39198	down	647.316	768.138	168.709	225.24	467.574	463.77	9.33295	9.53083	7.23846	7.79968	8.78851	8.85581	P	P	P	P	P	P	P	P	P	P	P	P							EHI_039330	73.t00008	XM_648669	hypothetical protein, conserved
307.m00058_x_at	0.000566228	5.92873e-05	1.04151	down	2.5428	up	2.87884	up	2.69893	up	1.96887	up	81.535	72.6949	195.843	218.249	205.164	149.395	6.24236	6.18368	7.58878	7.76785	7.67475	7.21973	P	P	P	P	P	P	P	P	P	P	P	P	307.t00006	N/A	307.m00058	EAL44024	XP_649411	XM_644319
EHI_082060_at	0.0675201	0.0351523	1.98695	up	1.5258	up	2.87844	up	1.15948	up	1.06537	down	26.7868	51.4252	39.5181	74.4937	30.1402	25.8264	4.69372	5.68428	5.30328	6.21901	4.9072	4.60237	P	P	P	P	P	P	P	P	P	P	P	P							EHI_082060	141.t00007	XM_646822	leucine rich repeat protein, BspA family	GO:0003674|GO:0008150
EHI_154270_at	0.00332781	0.00069705	2.52134	up	2.70421	up	2.87096	up	1.70466	up	1.50578	up	59.8262	150.98	162.314	173.569	101.98	90.162	5.90203	7.23623	7.33724	7.42357	6.67152	6.49254	P	P	P	P	P	P	P	P	P	P	P	P							EHI_154270	219.t00017	XM_645351	cell division control protein 42, putative
EHI_085950_at	0.348858	0.264344	1.3371	up	1.5524	up	2.86571	up	1.39329	up	1.77184	up	13.9628	18.7584	21.0286	38.0645	18.518	23.6059	3.73033	4.14944	4.36484	5.24923	4.20883	4.55558	P	P	P	P	P	P	P	P	P	P	P	P							EHI_085950	94.t00002	XM_647981	hypothetical protein
EHI_107190_s_at	0.0261892	0.0106297	2.00201	up	3.88189	up	2.86489	up	2.1243	up	2.3201	up	23.2213	44.1219	84.8829	64.3369	46.3734	50.6448	4.44666	5.44812	6.40342	5.96515	5.53365	5.66085	P	P	P	P	P	P	P	P	P	P	P	P							EHI_107190	105.t00014	XM_647678	hypothetical protein
EHI_053170_at	0.000459133	4.42637e-05	1.47986	up	2.59607	down	2.8498	down	1.6484	down	1.87391	down	1139.49	1710.06	440.639	394.756	681.707	600.133	10.1335	10.699	8.7572	8.62267	9.41247	9.22748	P	P	P	P	P	P	P	P	P	P	P	P							EHI_053170	4.t00078	XM_652031	RNA-binding protein, putative	GO:0003676
EHI_098580_at	0.00115053	0.000158635	1.57566	up	2.49162	down	2.84551	down	1.18752	down	1.63032	down	115.782	185.165	46.683	41.0255	97.3362	70.6193	6.84571	7.50167	5.52863	5.33703	6.59776	6.14056	P	P	P	P	P	P	P	P	P	P	P	P							EHI_098580	19.t00022	XM_650875	hypothetical protein
EHI_049020_at	0.0483151	0.0228409	1.76736	down	2.76206	down	2.83859	down	1.15126	up	1.01038	up	16.908	9.93681	6.05508	5.97136	19.2729	16.9263	4.06389	3.24229	2.59815	2.55872	4.2671	4.07879	P	P	P	P	P	A	A	P	P	P	P	P							EHI_049020	184.t00012	XM_645980	hypothetical protein
EHI_151690_at	0.0144189	0.00483006	1.38751	up	2.85013	up	2.83598	up	1.54879	up	2.26855	up	9.3533	12.5117	25.9162	25.608	13.984	20.4369	3.17062	3.64312	4.68164	4.67446	3.80175	4.35239	P	P	P	P	P	P	P	P	P	P	P	P							EHI_151690	2.t00102	XM_652320	hypothetical protein
116.m00104_x_at	0.0516555	0.0248729	3.38908	up	2.01348	up	2.83572	up	2.81962	up	4.36998	up	17.771	72.3541	35.8618	52.3417	50.1505	79.4692	4.14933	5.91023	5.15902	5.65305	5.64484	6.27696	P	P	P	M	P	P	P	P	P	P	M	M	116.t00002	N/A	116.m00104	EAL47126	XP_652512	XM_647420
EHI_126660_at	6.9292e-07	2.98e-09	1.2797	up	1.38834	down	2.83349	down	2.28215	down	1.73497	down	109.68	140.35	78.9815	38.7336	48.1176	63.1989	6.77673	7.13253	6.30337	5.27415	5.58633	5.98181	P	P	P	P	P	P	P	P	P	P	P	P							EHI_126660			hypothetical protein
EHI_039470_s_at	4.38645e-05	1.46396e-06	1.16654	up	1.20196	down	2.83023	down	1.55835	down	1.12117	down	156.674	182.294	130.134	55.6463	101.028	139.389	7.28661	7.50884	7.02122	5.78569	6.64659	7.1216	P	P	P	P	P	P	P	P	P	P	P	P							EHI_039470			pumilio family RNA-binding protein	GO:0003723|GO:0005096|GO:0005622|GO:0008152|GO:0051056
EHI_181280_at	0.00131546	0.000190416	1.12765	down	1.86017	down	2.82216	down	1.2544	up	1.43564	down	16.3546	14.5267	8.78637	5.79151	21.3093	11.3827	4.03038	3.85706	3.13495	2.53358	4.35738	3.50868	P	P	P	P	M	P	A	M	P	M	P	P							EHI_181280	97.t00024	XM_647906	hypothetical protein
EHI_192580_at	0.0240852	0.00954586	1.36199	up	2.65559	up	2.8113	up	1.7479	up	2.67666	up	81.294	108.771	203.796	216.907	134.527	204.066	6.2524	6.69812	7.66144	7.74364	7.05803	7.67284	P	P	P	P	P	P	P	P	P	P	P	P							EHI_192580	69.t00018	XM_648805	hypothetical protein
EHI_192460_at	0.00117989	0.000164206	1.39903	up	1.83973	down	2.80876	down	1.83517	down	2.15779	down	590.579	830.36	327.893	209.928	323.122	274.632	9.20202	9.68644	8.32253	7.71209	8.3261	8.09247	P	P	P	P	P	P	P	P	P	P	P	P							EHI_192460	69.t00028	XM_648792	formin homology 2 family protein	GO:0003779|GO:0005575|GO:0016043|GO:0030036
EHI_045580_at	0.00108503	0.000146922	1.53903	up	2.42177	up	2.79979	up	1.97327	up	2.21651	up	152.995	230.51	364.659	419.586	295.537	337.288	7.22605	7.84807	8.50211	8.71137	8.20664	8.37434	P	P	P	P	P	P	P	P	P	P	P	P							EHI_045580	78.t00029	XM_648504	hypothetical protein
103.m00159_s_at	2.6578e-06	2.17842e-08	1.59755	up	2.96645	up	2.79534	up	2.50619	up	2.89615	up	460.723	735.123	1364.91	1286.16	1153.12	1332.61	8.84582	9.52168	10.4146	10.3288	10.1713	10.38	P	P	P	P	P	P	P	P	P	P	P	P	103.t00014	N/A	103.m00159	EAL47445	XP_652831	XM_647739
EHI_035940_at	0.0300414	0.012737	1.07352	up	3.48125	down	2.79346	down	1.46522	down	2.20368	down	64.1824	69.2998	19.6789	22.999	44.3945	29.6508	6.0022	6.10455	4.20259	4.52014	5.45108	4.86228	P	P	P	P	P	P	P	P	P	P	P	P							EHI_035940	367.t00001	XM_643839	Rho GTPase activating protein, putative	GO:0005622|GO:0007165
EHI_155290_s_at	0.00950418	0.0027939	1.94314	up	2.29157	down	2.78981	down	2.15658	down	2.48187	down	269.374	537.179	122.796	95.8432	128.965	108.21	8.05735	9.01574	6.86101	6.57718	6.9486	6.74592	P	P	P	P	P	P	P	P	P	P	P	P							EHI_155290	469.t00008	XM_643273	actinin-like protein, putative
4.m00595_s_at	0.0269148	0.0110349	1.87762	up	2.24738	down	2.78425	down	1.9134	down	1.3866	down	94.7846	176.666	44.5959	34.9644	49.175	68.5068	6.55595	7.46486	5.38771	5.07866	5.61982	6.0844	P	P	P	P	P	P	P	P	P	P	P	P	4.t00018	N/A	4.m00595	EAL51750	XP_657148	XM_652056
EHI_088430_at	4.10012e-05	1.33154e-06	1.60106	up	1.97764	down	2.78385	down	1.04688	down	1.22206	up	350.618	561.418	178.061	126.873	336.639	428.374	8.45212	9.13115	7.46834	6.97504	8.38603	8.74144	P	P	P	P	P	P	P	P	P	P	P	P							EHI_088430	281.t00001	XM_644559	DNA repair helicase, putative	GO:0003676|GO:0004386|GO:0005524|GO:0008026
133.m00123_x_at	0.0572861	0.0283373	1.6104	down	2.88862	down	2.78367	down	1.69508	down	1.73711	down	389.787	252.064	135.383	139.805	242.834	223.449	8.59757	7.91015	7.06719	7.12058	7.83622	7.80088	P	P	P	P	P	P	P	P	P	P	P	P	133.t00001	N/A	133.m00123	EAL46695	XP_652081	XM_646989
72.m00179_at	2.49164e-06	1.87594e-08	1.11756	up	1.36057	up	2.77927	down	15.3215	down	22.7793	down	451.318	507.795	614.523	165.435	29.5467	20.8127	8.8173	8.97766	9.26152	7.3426	4.87982	4.30766	P	P	P	P	P	P	P	P	P	A	A	A	72.t00021	N/A	72.m00179	EAL48423	XP_653809	XM_648717
271.m00051_x_at	0.192631	0.130094	1.65399	up	2.39834	up	2.7733	up	1.55277	up	1.42232	up	8.68182	14.0548	20.1103	23.2525	13.0999	12.4541	3.06713	3.79308	4.32917	4.53873	3.70198	3.57538	P	P	P	P	P	P	P	P	P	P	P	P	271.t00009	N/A	271.m00051	EAL44396	XP_649783	XM_644691
EHI_142940_x_at	0.168655	0.110623	1.36075	down	2.05933	down	2.7651	down	1.46027	down	1.18397	down	16.7886	12.3632	8.11884	6.1411	11.5277	14.0948	4.06048	3.61609	3.01831	2.59315	3.51425	3.81685	P	P	P	P	A	M	A	A	P	P	P	P							EHI_142940	217.t00016	XM_645383	TPR repeat protein
340.m00045_s_at	0.000175903	1.10298e-05	1.68144	up	2.20611	down	2.76318	down	1.28984	down	1.4866	down	143.087	242.64	65.0167	51.7278	110.289	96.1515	7.15114	7.90084	6.00964	5.68481	6.78395	6.57912	P	P	P	P	P	P	P	P	P	P	P	P	340.t00002	N/A	340.m00045	EAL43757	XP_649143	XM_644051
EHI_095450_at	0.00962859	0.00283624	1.20223	up	1.16057	up	2.76034	up	1.48787	up	1.10148	down	17.7209	21.4805	20.7846	50.1207	26.3608	16.0308	4.14007	4.40577	4.3549	5.60492	4.71332	4.00062	A	A	A	A	M	A	P	A	A	M	A	A							EHI_095450	330.t00003	XM_644130	hypothetical protein
EHI_174210_at	0.00197485	0.000336206	2.31263	up	2.38314	up	2.7578	up	2.27115	up	2.44061	up	56.7279	131.244	139.378	156.634	128.746	138.906	5.82421	7.03374	7.07707	7.28772	7.00763	7.11144	P	P	P	P	P	P	P	P	P	P	P	P							EHI_174210	116.t00019	XM_647410	serine/threonine-protein kinase, putative	GO:0004672|GO:0005524|GO:0006468
83.m00190_x_at	0.00252271	0.000474977	1.36319	down	1.73407	up	2.75085	up	2.40164	up	2.09748	up	87.3491	63.9838	148.591	232.62	202.989	177.482	6.40123	5.95424	7.19539	7.86111	7.66525	7.46988	P	P	P	P	P	P	P	P	P	P	P	P	83.t00034	N/A	83.m00190	EAL48056	XP_653444	XM_648352
EHI_153300_x_at	0.0963536	0.0552417	1.29561	down	1.51275	up	2.75068	up	2.32939	up	1.96919	up	8.49035	6.16563	11.9542	21.6397	18.3267	15.5291	2.97581	2.60218	3.57298	4.4356	4.19576	3.95341	A	P	P	A	P	P	P	P	P	P	P	P							EHI_153300	13.t00045	XM_651293	hypothetical protein, conserved
EHI_175450_x_at	0.00448051	0.00104695	1.7847	up	1.27745	up	2.74031	up	1.70788	up	1.24772	up	23.7647	42.3325	30.3448	63.6895	39.7492	29.113	4.5382	5.37388	4.89147	5.99254	5.31041	4.8575	P	P	P	P	P	P	P	P	P	P	P	P							EHI_175450	315.t00008	XM_644247	P-glycoprotein-5	GO:0005524|GO:0006810|GO:0016887|GO:0042626
496.m00027_s_at	3.98271e-06	3.73021e-08	2.40716	up	3.37596	up	2.74017	up	1.55125	down	1.81359	down	882.307	2083.96	2921.85	2398.49	557.959	477.173	9.75518	11.0225	11.5105	11.2094	9.12175	8.89633	P	P	P	P	P	P	P	P	P	P	P	P	496.t00004	N/A	496.m00027	EAL42875	XP_648259	XM_643167
EHI_150660_s_at	0.306443	0.22612	1.09112	down	2.63227	down	2.73529	down	1.56255	down	2.07906	down	185.968	170.984	78.679	66.6017	118.59	87.3377	7.50429	7.37849	6.10798	6.0526	6.86039	6.44836	P	P	P	P	P	P	P	P	P	P	P	P							EHI_150660	584.t00002	XM_642980	hypothetical protein
117.m00164_at	1.59538e-05	3.02977e-07	2.45729	up	2.21886	down	2.73141	down	1.18683	down	1.30135	down	57.052	139.482	25.9581	20.9119	48.1463	43.6918	5.82653	7.1236	4.67672	4.37689	5.57942	5.44653	P	P	P	P	P	P	P	P	P	P	P	P	117.t00017	N/A	117.m00164	EAL47078	XP_652466	XM_647374
EHI_107900_at	0.00152228	0.000233901	1.4868	up	2.36566	up	2.72959	up	2.7001	up	2.31455	up	52.7098	76.2379	121.307	139.959	140.386	118.92	5.68015	6.25236	6.92239	7.12883	7.11316	6.89088	P	P	P	P	P	P	P	P	P	P	P	P							EHI_107900			hypothetical protein
EHI_067990_at	0.0123148	0.00393842	1.52396	up	1.81451	up	2.72789	up	1.6096	up	1.56544	up	38.8196	58.3601	69.5481	104.451	62.6116	60.0845	5.25886	5.86668	6.11844	6.70664	5.94556	5.90542	P	P	P	P	P	P	P	P	P	P	P	P							EHI_067990	8.t00044	XM_651678	hydrolase, carbon-nitrogen family	GO:0006807|GO:0016810
EHI_080380_s_at	0.0109756	0.00335841	1.47493	down	2.72567	down	2.72567	down	2.72567	down	1.97566	down	13.6714	9.92252	5	5	5	6.9459	3.76854	3.20789	2.32193	2.32193	2.32193	2.78621	P	P	P	A	A	A	A	A	A	A	A	P							EHI_080380			hypothetical protein
EHI_088470_at	0.125552	0.0762566	1.0308	up	1.72449	up	2.72271	up	2.23228	up	2.17555	up	16.192	15.6296	26.5605	41.0834	33.6896	32.8084	3.91379	3.95755	4.69996	5.35883	5.0723	5.03517	P	P	P	P	P	P	P	P	P	P	P	P							EHI_088470	281.t00005	XM_644563	hypothetical protein
22.m00298_x_at	0.000580973	6.15639e-05	1.80904	up	3.35677	up	2.72081	up	1.39851	up	1.10224	down	421.042	765.556	1412.09	1161.01	590.147	381.642	8.71635	9.57157	10.4634	10.1604	9.20024	8.57591	P	P	P	P	P	P	P	P	P	P	P	P	22.t00038	N/A	22.m00298	EAL50405	XP_655791	XM_650699
EHI_196930_at	0.00285158	0.000559805	1.49286	up	2.28368	down	2.71797	down	1.17943	down	1.0533	down	304.647	466.066	135.481	114.119	268.952	289.547	8.25041	8.82849	7.05905	6.80788	8.01233	8.17549	P	P	P	P	P	P	P	P	P	P	P	P							EHI_196930	92.t00004	XM_648069	hypothetical protein
EHI_199170_s_at	0.00964137	0.0028429	1.2695	up	3.49559	down	2.71577	down	1.1507	down	1.09103	up	29.0909	36.5476	8.95429	10.341	24.8244	31.0599	4.81163	5.15589	3.00609	3.37027	4.60911	4.93731	P	P	P	P	M	A	P	M	P	P	P	P							EHI_199170	87.t00031	XM_648207	hypothetical protein, conserved
EHI_073520_at	0.0483014	0.0228236	1.29207	up	1.92872	down	2.71514	down	1.07014	down	1.13352	down	57.9164	76.5457	30.2476	24.0511	55.3736	51.0579	5.854	6.22368	4.90635	4.41297	5.7562	5.67319	P	P	P	P	P	P	P	P	P	P	P	P							EHI_073520			hypothetical protein
36.m00218_s_at	0.17089	0.112397	1.45724	up	1.69294	up	2.71043	up	2.21088	up	1.58701	up	453.78	581.289	689.583	1082.55	908.119	700.109	8.63501	9.17825	9.39454	10.0735	9.77963	9.30132	P	P	P	P	P	P	P	P	P	P	P	P	36.t00036	N/A	36.m00218	EAL49700	XP_655086	XM_649994
609.m00014_s_at	4.22162e-07	1.3283e-09	1.71841	up	2.54003	up	2.71014	up	1.8296	up	1.80762	up	407.618	699.334	1034.62	1103.13	744.46	735.519	8.66851	9.44959	10.0134	10.1069	9.54004	9.5226	P	P	P	P	P	P	P	P	P	P	P	P	609.t00001	N/A	609.m00014	EAL42655	XP_648042	XM_642950
EHI_166410_at	0.000488673	4.83237e-05	1.60916	up	2.70988	up	2.70617	up	2.74343	up	2.87029	up	281.817	440.26	740.989	741.54	750.266	784.839	8.09504	8.78135	9.53327	9.5313	9.55102	9.61624	P	P	P	P	P	P	P	P	P	P	P	P							EHI_166410			myb-like DNA-binding domain containing protein	GO:0003677|GO:0005634
586.m00015_s_at	2.16767e-06	1.51023e-08	2.36296	up	3.50747	up	2.70153	up	1.62325	down	1.90301	down	874.44	2012.52	2991.91	2339.98	524.92	447.589	9.73405	10.9746	11.5445	11.1678	9.03517	8.80577	P	P	P	P	P	P	P	P	P	P	P	P	586.t00001	N/A	586.m00015	EAL42682	XP_648068	XM_642976
363.m00051_x_at	6.14762e-05	2.43169e-06	1.78344	up	1.0585	up	2.69638	up	2.46506	up	2.23705	down	50.3581	88.7832	52.3639	133.049	121.929	22.0571	5.62473	6.45939	5.70675	7.05576	6.92636	4.46313	P	P	P	P	P	P	P	P	P	P	P	P	363.t00004	N/A	363.m00051	EAL43568	XP_648955	XM_643863
EHI_015250_at	0.105068	0.0614303	1.37943	down	2.49347	down	2.69103	down	1.31719	down	1.03869	down	124.464	79.9181	45.9564	40.9019	85.9808	109.52	6.78053	6.31646	5.46237	5.35237	6.38307	6.72576	P	P	P	P	P	P	P	P	P	P	P	P							EHI_015250	52.t00007	XM_649403	lysozyme, putative	GO:0003796
73.m00155_x_at	4.10012e-05	1.32945e-06	1.2142	up	2.20958	down	2.68371	down	1.05892	up	1.02892	down	105.991	129.903	48.2999	39.5392	112.709	102.979	6.72676	7.00676	5.58299	5.30253	6.80936	6.68563	P	P	P	P	P	P	P	P	P	P	P	P	73.t00018	N/A	73.m00155	EAL48357	XP_653743	XM_648651
EHI_017640_at	0.00100027	0.000131736	1.23889	up	2.3588	up	2.68207	up	2.0522	up	1.85198	up	59.2582	73.374	139.624	159.315	121.572	109.641	5.88721	6.19625	7.12526	7.31055	6.92438	6.77628	P	P	P	P	P	P	P	P	P	P	P	P							EHI_017640	126.t00003	XM_647148	hypothetical protein
EHI_009480_s_at	0.0326278	0.0140389	1.24117	down	2.1405	down	2.6811	down	2.53343	down	2.07552	down	13.7468	10.8049	6.42224	5	5.29994	6.67168	3.74475	3.43305	2.6468	2.32193	2.40366	2.69128	P	M	P	P	A	A	A	A	A	A	P	P							EHI_009480			immediate-early protein, putative
EHI_000780_at	0.00875424	0.00251442	1.12904	up	2.8626	down	2.67545	down	1.47012	down	1.78578	down	92.8357	105.899	32.4016	34.9931	66.8715	51.6343	6.52676	6.70186	5.00944	5.10698	5.97083	5.69021	P	P	P	P	P	P	P	P	P	P	P	P							EHI_000780	91.t00036	XM_648086	chromodomain-helicase-DNA-binding protein, putative	GO:0000785|GO:0003677|GO:0003682|GO:0004386|GO:0005524|GO:0005634|GO:0006333
EHI_150480_at	0.0323564	0.0138821	1.15474	up	1.7344	up	2.6634	up	2.09539	up	2.07246	up	33.0151	35.4912	54.0562	81.8519	64.7413	63.7544	4.94072	5.14829	5.73516	6.35399	6.00794	5.99207	P	P	P	P	P	P	P	P	P	P	P	P							EHI_150480	22.t00018	XM_650752	hypothetical protein
119.m00124_at	0.00239456	0.000438334	1.31521	down	3.18324	down	2.66224	down	1.82306	down	2.69664	down	106.848	83.8107	33.5772	39.8961	58.6846	39.7219	6.73068	6.33538	5.06018	5.31804	5.86432	5.29952	P	P	P	P	P	P	P	P	P	P	P	P	119.t00011	N/A	119.m00124	EAL47013	XP_652401	XM_647309
EHI_045040_at	0.00356556	0.000768085	1.24443	down	1.72616	down	2.66129	down	1.16988	down	1.01439	down	30.6806	24.7509	17.6494	11.4234	26.2983	29.972	4.92598	4.61049	4.13841	3.51385	4.69961	4.90537	P	P	P	P	P	P	P	P	P	P	P	P							EHI_045040	3.t00088	XM_652164	hypothetical protein
EHI_118400_at	0.000714056	8.11227e-05	1.22743	up	2.24705	down	2.65965	down	1.28587	down	1.29476	down	44.9484	54.9596	20.0258	17.0414	34.9194	34.659	5.48448	5.78013	4.31645	4.07325	5.12174	5.1118	P	P	P	P	P	P	P	P	P	P	P	P							EHI_118400	261.t00001	XM_644810	hypothetical protein
447.m00052_x_at	0.0650128	0.0335255	1.00373	up	1.92138	up	2.65956	up	1.8883	up	1.19728	up	22.2523	21.7236	41.4918	57.7914	41.266	25.8826	4.43235	4.43771	5.37448	5.84353	5.34944	4.69211	P	P	P	P	P	P	P	P	P	P	P	P	447.t00010	N/A	447.m00052	EAL43113	XP_648498	XM_643406
EHI_192430_at	0.000411592	3.75099e-05	2.32674	up	3.26471	up	2.65512	up	1.84809	up	1.71076	up	112.425	257.646	362.443	295.409	205.013	189.511	6.79094	8.00925	8.49789	8.19971	7.67697	7.56558	P	P	P	P	P	P	P	P	P	P	P	P							EHI_192430	69.t00030	XM_648795	hypothetical protein
EHI_160970_at	0.0341036	0.0148272	2.06458	up	2.34213	up	2.65134	up	2.11022	up	1.38965	up	30.7353	58.6734	66.1639	74.8659	60.332	39.2247	4.81846	5.86432	6.04628	6.22519	5.89586	5.29319	P	P	P	P	P	P	P	P	P	P	P	P							EHI_160970	328.t00003	XM_644145	hypothetical protein
EHI_038610_at	0.012247	0.00391261	1.22721	up	3.12788	down	2.64773	down	1.65698	up	1.64131	down	18.7061	22.9485	6.07214	7.48519	32.8005	11.4868	4.22454	4.51993	2.57936	2.81979	4.9531	3.5097	P	A	P	P	A	A	P	A	P	P	P	A							EHI_038610	7.t00019	XM_651767	hypothetical protein
EHI_119290_at	0.000167437	1.03479e-05	1.42116	down	3.65284	down	2.64327	down	1.01309	up	1.03041	down	129.781	91.437	37.2166	49.1583	132.18	125.843	7.0185	6.51143	5.14949	5.61618	7.03727	6.97529	P	P	P	P	P	P	P	P	P	P	P	P							EHI_119290	232.t00012	XM_645172	recQ family helicase, putative	GO:0003676|GO:0004386|GO:0005524|GO:0008026
EHI_154710_s_at	0.00247128	0.000459599	1.18605	up	1.37743	down	2.62741	down	1.05068	up	3.70056	down	29.1713	34.2181	21.1886	10.9792	30.4022	7.80211	4.85034	5.09649	4.38835	3.4567	4.92166	2.96259	P	P	P	P	P	P	P	M	P	P	M	A							EHI_154710			hypothetical protein
321.m00064_s_at	0.000949676	0.000122191	1.50281	up	1.94477	down	2.62502	down	1.60285	down	1.81768	down	192.827	288.053	101.408	73.0012	119.237	105.212	7.57479	8.16246	6.61519	6.18246	6.89415	6.71269	P	P	P	P	P	P	P	P	P	P	P	P	321.t00011	N/A	321.m00064	EAL43919	XP_649296	XM_644204
174.m00089_x_at	0.00252005	0.000473952	1.94104	up	1.18388	down	2.61543	down	1.30335	down	1.00971	up	34.1231	64.7601	28.7952	12.747	25.7084	33.7086	5.05763	6.01446	4.81411	3.67058	4.6754	5.07157	P	P	P	P	P	P	P	A	P	P	P	P	174.t00002	N/A	174.m00089	EAL45876	XP_651262	XM_646170
103.m00177_s_at	0.0883215	0.0495152	1.01171	down	2.60803	down	2.60803	down	1.32071	down	1.4046	down	15.2934	12.964	5	5	9.92334	9.5559	3.70489	3.6881	2.32193	2.32193	3.30358	3.21473	P	A	P	P	A	A	A	A	P	P	P	A	103.t00032	N/A	103.m00177	EAL47462	XP_652850	XM_647758
EHI_147860_at	0.00443932	0.00103209	1.20478	up	2.16983	up	2.60616	up	1.2406	down	2.1527	down	659.793	754.408	1359.23	1641.95	506.796	302.856	9.28834	9.55712	10.4059	10.6703	8.9773	8.1822	P	P	P	P	P	P	P	P	P	P	P	P							EHI_147860	749.t00001	XM_642848	hypothetical protein
EHI_072520_at	0.000752529	8.68765e-05	1.04273	down	1.369	up	2.6044	up	1.40743	up	1.27596	down	58.8519	56.2577	80.8145	154.978	83.0101	46.6461	5.87212	5.81176	6.32524	7.25307	6.36519	5.52054	P	P	P	P	P	P	P	P	P	P	P	P							EHI_072520	329.t00007	XM_644133	hypothetical protein
EHI_171440_x_at	0.0102316	0.00307213	1.2111	up	1.63615	down	2.59236	down	1.13583	down	1.03761	down	31.2016	37.1106	18.8909	11.6479	26.6383	29.1295	4.91626	5.19258	4.20596	3.54199	4.73251	4.863	P	P	P	P	P	P	P	P	P	P	P	P							EHI_171440	257.t00008	XM_644862	hypothetical protein
EHI_154730_s_at	0.0213227	0.00815187	1.38481	up	1.84614	down	2.58952	down	1.26608	down	4.08855	down	36.7737	50.85	20.4133	14.1796	29.0143	9.03806	5.19822	5.66791	4.3137	3.82553	4.85785	3.16663	P	P	P	P	P	P	P	P	P	P	M	P							EHI_154730			hypothetical protein
201.m00096_x_at	0.314814	0.233625	1.1403	down	1.97688	down	2.58695	down	1.75348	down	1.94084	down	21.1159	18.6731	10.589	8.1618	12.8767	10.9757	4.38635	4.19694	3.40313	3.0151	3.57613	3.42967	P	P	P	P	P	P	P	M	P	P	P	P	201.t00002	N/A	201.m00096	EAL45352	XP_650738	XM_645646
EHI_134010_at	0.000417789	3.84033e-05	1.30416	up	2.46726	up	2.58583	up	1.4435	up	1.22601	up	389.345	509.818	965.274	1007.15	564.99	477.402	8.6049	8.98802	9.90781	9.97553	9.13447	8.89888	P	P	P	P	P	P	P	P	P	P	P	P							EHI_134010	29.t00025	XM_650333	transporter, major facilitator family
EHI_188740_at	0.0071625	0.00193731	1.44867	down	2.09868	down	2.57907	down	1.36995	down	1.1298	down	17.8923	12.4345	8.50006	7.28331	13.0367	15.7908	4.15682	3.6221	3.08734	2.78997	3.7027	3.98076	P	P	P	P	P	P	A	P	P	P	P	M							EHI_188740	35.t00015	XM_650075	isoprenylated v-SNARE protein, putative
16.m00294_x_at	0.038733	0.0173274	1.99749	up	3.4831	up	2.57674	up	1.79386	up	1.45899	up	158.991	295.583	504.059	380.259	260.253	211.449	7.17708	8.17526	8.97745	8.54262	8.02014	7.72204	P	P	P	P	P	P	P	P	P	P	P	P	16.t00008	N/A	16.m00294	EAL50791	XP_656175	XM_651083
70.m00179_s_at	0.000292236	2.32502e-05	1.25296	up	2.36696	down	2.57504	down	1.0748	up	1.12896	up	22.2559	28.6755	9.56537	8.65463	24.0237	25.1793	4.47556	4.8009	3.23253	3.11097	4.57963	4.65055	P	P	P	P	P	P	P	P	P	P	P	P	70.t00033	N/A	70.m00179	EAL48459	XP_653845	XM_648753
EHI_049550_x_at	0.00120732	0.000169315	1.24088	down	2.36845	down	2.57401	down	1.39313	down	1.25761	up	53.4553	43.109	22.673	20.8512	38.2766	67.2831	5.73574	5.42438	4.49179	4.37172	5.25741	6.06643	P	P	P	P	P	P	P	P	P	P	P	P							EHI_049550	21.t00004	XM_650789	hypothetical protein
EHI_109570_s_at	5.02321e-05	1.76649e-06	1.63746	up	1.82374	down	2.5718	down	1.40729	down	1.46053	down	333.012	545.193	183.71	130.03	237.094	227.866	8.37826	9.08972	7.51135	7.01548	7.88534	7.83176	P	P	P	P	P	P	P	P	P	P	P	P							EHI_109570			serine/threonine- protein phosphatase 2B catalytic subunit, putative	GO:0004721|GO:0016787
EHI_092550_at	0.0051699	0.00126473	1.13418	down	1.76204	down	2.57128	down	1.55217	down	1.20895	down	98.9143	86.0184	55.4557	37.6168	62.2889	80.2564	6.595	6.41335	5.77775	5.23252	5.96072	6.32125	P	P	P	P	P	P	P	P	P	P	P	P							EHI_092550	204.t00014	XM_645596	hypothetical protein
EHI_179060_at	0.000294001	2.34897e-05	1.35681	up	1.09088	down	2.57124	down	3.10663	down	2.04332	down	112.243	151.695	102.705	43.477	36.1269	55.071	6.80445	7.24467	6.67895	5.44199	5.1691	5.77353	P	P	P	P	P	P	P	P	P	P	P	P							EHI_179060	15.t00001	XM_651187	hypothetical protein	GO:0003976
EHI_126020_at	3.45399e-05	9.66449e-07	1.40947	down	1.75251	down	2.57044	down	1.76927	down	1.6466	down	614.102	435.831	350.653	238.96	347.088	373.038	9.26229	8.76714	8.45287	7.90028	8.43914	8.5428	P	P	P	P	P	P	P	P	P	P	P	P							EHI_126020	221.t00011	XM_645319	glycosyl hydrolase, family 31 protein	GO:0004553|GO:0005975
EHI_053180_at	0.000542468	5.57159e-05	1.95542	up	2.222	down	2.56975	down	1.5155	down	2.68019	down	43.8444	86.9507	20.1564	16.8475	28.4146	16.1003	5.42689	6.39438	4.27504	4.06527	4.8271	4.00456	P	P	P	P	P	P	P	P	P	P	P	P							EHI_053180	4.t00077	XM_652030	hypothetical protein	GO:0003677|GO:0005634|GO:0006355
EHI_201230_at	0.000331884	2.77098e-05	1.15381	up	1.78923	up	2.56633	up	1.42878	up	1.51334	up	277.773	320.701	496.684	713.121	404.115	420.063	8.11672	8.32313	8.95605	9.47643	8.6315	8.71446	P	P	P	P	P	P	P	P	P	P	P	P							EHI_201230	136.t00009	XM_646913	hypothetical protein
EHI_165200_at	0.00197419	0.000335872	2.7043	up	1.40446	down	2.56524	down	1.20675	up	1.3433	down	20.8708	57.1879	14.8711	8.93582	25.2536	15.5393	4.38277	5.81802	3.89275	3.02367	4.65389	3.95699	P	P	P	P	P	P	P	A	P	P	P	P							EHI_165200	127.t00021	XM_647138	hypothetical protein
EHI_140720_at	0.0789021	0.042807	1.32004	up	4.07893	down	2.56468	down	1.92545	down	1.86124	down	43.928	60.5014	11.4559	20.2994	23.9583	23.6872	5.43878	5.83936	3.41059	4.08	4.49359	4.54252	P	P	P	P	P	M	P	P	P	P	P	P							EHI_140720	60.t00006	XM_649110	myosin heavy chain	GO:0016020|GO:0016032
188.m00089_at	0.000154877	9.18926e-06	1.1814	down	2.4945	down	2.54947	down	1.05479	down	1.12056	down	403.765	343.7	162.543	158.669	383.478	360.405	8.65734	8.41685	7.33859	7.30714	8.58038	8.49313	P	P	P	P	P	P	P	P	P	P	P	P	188.t00009	N/A	188.m00089	EAL45604	XP_650990	XM_645898
EHI_092560_at	1.84819e-05	3.92505e-07	1.06517	down	1.52548	down	2.54181	down	1.60869	down	1.51013	down	163.167	153.013	106.981	64.0921	101.32	108.339	7.34787	7.25679	6.7386	6.00201	6.66198	6.75319	P	P	P	P	P	P	P	P	P	P	P	P							EHI_092560	204.t00013	XM_645595	hypothetical protein	GO:0006486|GO:0008378|GO:0016020
EHI_031630_at	0.004199	0.000957856	1.30888	down	3.63509	down	2.53989	down	1.00883	up	1.23646	up	19.1126	13.9361	5	7.16767	18.3567	22.9073	4.18392	3.79558	2.32193	2.83915	4.1966	4.49014	P	P	P	P	A	A	A	A	P	P	P	P							EHI_031630	80.t00010	XM_648449	hypothetical protein, conserved
EHI_133940_x_at	0.017569	0.00633875	1.01811	up	2.30099	down	2.53094	down	1.02505	up	1.05215	up	36.5104	38.9482	15.8346	14.1947	37.2192	38.2058	5.16426	5.19016	3.96201	3.82459	5.19996	5.2376	P	P	P	P	P	P	P	P	P	P	P	P							EHI_133940	29.t00018	XM_650326	hypothetical protein, conserved
EHI_152780_at	0.00872966	0.00250442	1.02952	down	2.16765	up	2.52927	up	2.15457	up	2.7435	up	251.787	235.937	513.096	604.657	526.822	650.261	7.88695	7.84498	9.00308	9.22567	8.99435	9.34297	P	P	P	P	P	P	P	P	P	P	P	P							EHI_152780	24.t00032	XM_650598	hypothetical protein
122.m00142_at	0.00375726	0.000826268	1.31206	down	1.78854	down	2.52833	down	1.48089	up	1.24756	up	22.6443	17.1977	12.6626	9.2707	33.4365	28.1838	4.49594	4.10411	3.65716	3.15775	5.06241	4.81505	P	P	P	P	P	P	P	P	P	P	P	P	122.t00027	N/A	122.m00142	EAL46947	XP_652333	XM_647241
EHI_152360_at	1.60166e-05	3.06094e-07	1.08444	down	1.94705	down	2.52542	down	1.65122	down	1.84815	down	308.599	283.707	158.001	121.928	186.38	166.406	8.26452	8.14757	7.30323	6.928	7.54098	7.37843	P	P	P	P	P	P	P	P	P	P	P	P							EHI_152360	6.t00094	XM_651883	hypothetical protein
EHI_152280_at	9.00974e-06	1.20481e-07	1.01638	up	1.34683	down	2.52365	down	1.85294	down	1.41495	down	2959.26	3002.2	2193.57	1169.57	1593.26	2086.9	11.5272	11.5506	11.0976	10.1917	10.6374	11.0264	P	P	P	P	P	P	P	P	P	P	P	P							EHI_152280	6.t00099	XM_651890	serine palmitoyltransferase, putative	GO:0004758|GO:0009058|GO:0016769
EHI_141110_at	0.00261827	0.000496644	1.15845	up	2.49367	down	2.52303	down	1.73127	down	1.72864	down	245.247	286.796	100.21	98.808	142.243	141.455	7.93317	8.14537	6.6149	6.59801	7.14134	7.14353	P	P	P	P	P	P	P	P	P	P	P	P							EHI_141110	49.t00007	XM_649502	hypothetical protein
475.m00036_s_at	2.25058e-05	5.07088e-07	1.01563	up	2.20824	down	2.52208	down	1.51239	down	1.48077	down	257.117	261.079	116.107	101.703	170.951	173.207	8.00201	8.02438	6.85911	6.66739	7.40518	7.43566	P	P	P	P	P	P	P	P	P	P	P	P	475.t00003	N/A	475.m00036	EAL42951	XP_648337	XM_643245
EHI_006170_at	3.41145e-06	3.02288e-08	1.98295	up	1.92311	up	2.5193	up	1.33447	up	1.06434	up	1087.89	2155.09	2091.95	2739.89	1450.35	1158.63	10.0859	11.0735	11.0293	11.4189	10.5021	10.1758	P	P	P	P	P	P	P	P	P	P	P	P							EHI_006170	83.t00030	XM_648348	eukaryotic translation initiation factor 6, putative	GO:0042256|GO:0043022
90.m00155_at	0.0195731	0.00729346	1.00295	up	2.03518	up	2.51854	up	2.26861	up	1.63684	up	25.0806	25.7166	51.3701	62.4331	58.4823	40.5896	4.62915	4.6334	5.65431	5.96174	5.81096	5.34007	M	P	P	P	P	P	P	P	P	P	P	P	90.t00006	N/A	90.m00155	EAL47819	XP_653205	XM_648113
79.m00143_x_at	0.00944068	0.00276569	1.4598	up	2.82058	up	2.51717	up	1.34042	up	1.25244	down	12.8596	16.8836	32.71	29.112	15.6591	9.25503	3.53097	4.07674	5.02696	4.86277	3.95366	3.20623	A	P	P	P	P	P	P	P	P	P	M	A	79.t00012	N/A	79.m00143	EAL48160	XP_653546	XM_648454
EHI_178550_at	0.0491093	0.0233047	1.06902	up	2.14283	down	2.51342	down	1.23473	up	1.12714	down	16.3875	17.388	7.59457	6.53483	21.0385	14.424	4.02124	4.11754	2.92173	2.69159	4.32543	3.84858	P	P	P	P	P	P	A	P	P	P	P	P							EHI_178550	134.t00014	XM_646955	hypothetical protein
EHI_184800_at	0.0167531	0.00592826	1.45318	up	1.77719	up	2.5129	up	1.45925	up	1.61851	up	185.807	259.412	317.667	450.126	263.262	288.904	7.47977	8.01899	8.30937	8.80913	8.025	8.17444	P	P	P	P	P	P	P	P	P	P	P	P							EHI_184800	650.t00002	XM_642899	hypothetical protein
EHI_143600_at	0.00105531	0.000141831	1.2525	up	1.47192	down	2.51088	down	1.6374	down	1.40787	down	89.9977	112.366	61.0497	35.8458	54.8905	63.8795	6.48712	6.81193	5.92943	5.15893	5.77572	5.99361	P	P	P	P	P	P	P	P	P	P	P	P							EHI_143600	121.t00012	XM_647265	hypothetical protein
EHI_100120_at	8.96372e-05	4.18738e-06	2.10557	up	2.44849	up	2.50994	up	2.05876	up	1.6232	up	41.4294	87.1575	101.463	104.077	85.3656	67.2981	5.37133	6.44554	6.66322	6.69898	6.41311	6.07017	P	P	P	P	P	P	P	P	P	P	P	P							EHI_100120	151.t00017	XM_646621	hypothetical protein
EHI_064690_at	0.000291312	2.31112e-05	1.96415	up	1.81898	down	2.50683	down	2.33	down	1.64007	down	114.792	226.322	63.543	45.6842	50.2112	70.3188	6.83143	7.80534	5.9683	5.50557	5.6111	6.11768	P	P	P	P	P	P	P	P	P	P	P	P							EHI_064690	106.t00028	XM_647662	hypothetical protein
194.m00103_at	0.00115043	0.000158493	1.01302	up	1.83844	down	2.50546	down	1.37349	up	3.77519	down	25.6471	26.3867	14.1145	10.2624	35.2127	7.11163	4.68015	4.69881	3.80167	3.35508	5.138	2.7636	P	P	P	P	P	P	P	P	P	P	A	A	194.t00006	N/A	194.m00103	EAL45486	XP_650873	XM_645781
EHI_148460_at	0.0042174	0.000963951	1.60221	up	1.56242	up	2.49905	up	1.11134	up	1.1552	up	178.667	284.923	282.165	443.38	198.029	205.098	7.47091	8.15097	8.11469	8.79229	7.6232	7.67905	P	P	P	P	P	P	P	P	P	P	P	P							EHI_148460	1.t00108	XM_652401	leucine rich repeat protein, BspA family	GO:0003674|GO:0008150
EHI_039850_at	0.000114228	5.96876e-06	1.35521	up	1.49713	down	2.49841	down	1.73725	down	1.45291	down	325.015	431.984	213.313	127.541	183.369	219.248	8.31529	8.7538	7.73308	6.99428	7.51848	7.77634	P	P	P	P	P	P	P	P	P	P	P	P							EHI_039850	138.t00015	XM_646872	Rho guanine nucleotide exchange factor, putative	GO:0005089|GO:0005622|GO:0008270|GO:0035023
16.m00285_x_at	4.2006e-05	1.37833e-06	1.6701	up	2.85208	up	2.49576	up	1.45554	up	1.26114	up	179.711	299.634	511.799	447.856	261.248	229.707	7.48709	8.22703	8.99911	8.80657	8.02864	7.82182	P	P	P	P	P	P	P	P	P	P	P	P	16.t00001	N/A	16.m00285	EAL50841	XP_656229	XM_651137
17.m00304_s_at	4.28773e-07	1.39728e-09	3.67833	down	1.01105	down	2.49528	up	3.81282	up	3.71878	up	251.946	67.1231	244.967	615.11	947.106	917.686	7.94548	6.06644	7.92963	9.26469	9.87635	9.84031	P	P	P	P	P	P	P	P	P	P	P	P	17.t00009	N/A	17.m00304	EAL50774	XP_656160	XM_651068
165.m00058_x_at	0.143524	0.090398	1.12081	down	2.05502	down	2.48986	down	1.47945	up	1.74993	up	39.0636	29.8817	18.6206	13.4671	51.9975	58.6053	5.06504	4.9005	4.02589	3.74898	5.63011	5.87234	P	P	P	P	P	P	P	P	P	P	P	P	165.t00005	N/A	165.m00058	EAL46061	XP_651449	XM_646357
EHI_026890_x_at	0.000149343	8.65949e-06	1.81282	up	1.13671	down	2.482	up	1.8115	up	1.61794	down	33.0174	60.6696	29.0698	81.9523	59.8602	21.5556	5.04511	5.90335	4.86025	6.35662	5.9023	4.35095	P	P	P	P	P	P	P	P	P	P	P	P							EHI_026890			deoxyuridine 5'-triphosphate nucleotidohydrolase, mitochondrial precursor, putative	GO:0004170|GO:0046080
160.m00103_s_at	3.72635e-05	1.13478e-06	1.45949	up	2.47194	down	2.47981	down	1.3107	down	1.42532	down	422.552	622.416	172.4	170.492	322.72	296.488	8.7228	9.26826	7.41715	7.41256	8.33246	8.21151	P	P	P	P	P	P	P	P	P	P	P	P	160.t00010	N/A	160.m00103	EAL46145	XP_651532	XM_646440
182.m00153_x_at	0.0897836	0.0505463	1.19636	down	1.10764	down	2.47906	down	1.10597	up	1.39421	up	13.1964	10.6976	11.7368	5.16155	14.5099	18.212	3.67689	3.41824	3.52941	2.3671	3.8222	4.15634	A	P	P	A	A	A	A	A	M	P	P	P	182.t00030	N/A	182.m00153	EAL45721	XP_651107	XM_646015
EHI_035710_at	0.00182101	0.000298697	1.05568	up	2.55164	down	2.47777	down	1.49328	down	1.39275	down	162.378	173.798	63.6619	65.4324	109.722	116.966	7.34097	7.41915	5.98955	6.03193	6.76249	6.86303	P	P	P	P	P	P	P	P	P	P	P	P							EHI_035710	17.t00058	XM_651055	RhoGAP domain containing protein	GO:0005622|GO:0007165
563.m00023_x_at	0.00756433	0.00207065	1.39867	up	2.72647	up	2.47761	up	1.58223	up	1.17907	up	93.2238	121.129	238.446	214.758	138.015	102.069	6.43573	6.91979	7.88277	7.74468	7.0977	6.67338	P	P	P	P	P	P	P	P	P	P	P	P	563.t00004	N/A	563.m00023	EAL42725	XP_648108	XM_643016
335.m00062_x_at	0.324081	0.241625	1.99962	down	2.73707	down	2.46991	down	1.66913	down	1.33118	down	15.1687	7.73408	5.57046	6.27064	9.0986	11.4118	3.92283	2.9231	2.47019	2.61837	3.18373	3.51012	P	P	A	M	A	A	A	P	P	P	A	M	335.t00013	N/A	335.m00062	EAL43798	XP_649185	XM_644093
EHI_199040_at	5.9178e-05	2.31419e-06	1.00324	down	2.38354	down	2.46937	down	1.82284	up	1.27568	up	48.5613	49.1257	20.3891	19.6099	88.059	61.6266	5.59421	5.58954	4.3411	4.29006	6.4604	5.94547	P	P	P	P	P	P	P	P	P	P	P	P							EHI_199040	87.t00019	XM_648195	hypothetical protein
EHI_086150_at	0.044495	0.0205988	1.07724	down	2.09802	down	2.46756	down	1.00882	down	1.06623	down	80.5559	74.5966	38.4562	33.4836	79.1706	74.986	6.31956	6.21222	5.25053	5.01647	6.30689	6.22704	P	P	P	P	P	P	P	P	P	P	P	P							EHI_086150	94.t00033	XM_648001	hypothetical protein
EHI_141120_at	0.0878705	0.0491834	1.00551	down	2.30864	down	2.46493	down	1.36939	down	1.34864	down	46.0365	47.6187	20.2791	19.5961	35.0061	34.134	5.52441	5.51648	4.31737	4.22286	5.07088	5.0929	P	P	P	P	P	P	P	P	P	P	P	P							EHI_141120	49.t00006	XM_649501	helicase, putative	GO:0003676|GO:0003677|GO:0004386|GO:0005524
193.m00072_x_at	0.828153	0.798352	1.09922	up	2.39237	down	2.46404	down	1.67107	down	1.19056	down	228.196	339.927	101.128	89.1413	124.765	192.562	7.69445	7.83092	6.43601	6.39342	6.95368	7.44281	P	P	P	P	P	P	P	P	P	P	P	P	193.t00014	N/A	193.m00072	EAL45506	XP_650892	XM_645800
EHI_041470_x_at	0.112076	0.0665607	1.14795	up	1.94279	up	2.46249	up	1.24855	down	1.67941	up	9.02706	9.2782	16.1537	20.1667	6.47596	14.6512	3.01418	3.21324	3.97231	4.3143	2.69392	3.76214	A	P	P	P	P	P	P	P	A	A	M	P							EHI_041470	401.t00001	XM_643635	leucine rich repeat protein, BspA family	GO:0003674|GO:0008150
EHI_093870_at	1.97449e-05	4.27906e-07	2.00004	down	2.46994	down	2.4622	down	1.17404	down	1.27229	down	562.253	280.858	228.261	229.182	478.403	441.448	9.13353	8.1335	7.82905	7.83359	8.90205	8.7861	P	P	P	P	P	P	P	P	P	P	P	P							EHI_093870	3.t00032	XM_652192	phosphoglycerate mutase family protein, putative	GO:0004619|GO:0008152|GO:0016868
37.m00237_x_at	0.00759415	0.00208052	1.64061	up	2.3455	down	2.46203	down	1.18426	up	1.17012	up	55.535	93.7256	23.705	22.8663	69.0763	65.6732	5.79009	6.50433	4.5602	4.49025	6.03407	6.01675	P	P	P	P	P	P	P	P	P	P	P	P	37.t00044	N/A	37.m00237	EAL49685	XP_655074	XM_649982
57.m00145_s_at	0.00252271	0.000475117	2.32461	up	1.74614	down	2.46038	down	1.26533	down	1.04929	up	329.955	780.202	197.284	136.413	264.53	346.632	8.36538	9.58236	7.56121	7.06649	8.02586	8.43479	P	P	P	P	P	P	P	P	P	P	P	P	57.t00003	N/A	57.m00145	EAL48919	XP_654305	XM_649213
EHI_086790_s_at	0.000201196	1.33844e-05	2.20234	up	1.89551	down	2.45841	down	1.18445	down	1.04061	up	165.183	363.667	88.7727	67.1997	140.82	172.259	7.36703	8.50606	6.44444	6.0693	7.12281	7.42445	P	P	P	P	P	P	P	P	P	P	P	P							EHI_086790			heat shock protein 70 pseudogene, putative
890.m00010_s_at	0.0957465	0.0548076	1.37597	up	1.86523	down	2.45633	down	1.31085	down	1.58697	down	31.3378	43.3962	17.2645	13.1609	24.0141	20.7485	4.96427	5.42472	4.06491	3.66777	4.57377	4.298	P	P	P	P	P	P	P	P	P	P	P	P	890.t00002	N/A	890.m00010	EAL42485	XP_647870	XM_642778
EHI_182260_s_at	2.71801e-05	6.87215e-07	1.70098	down	3.1857	down	2.45335	down	3.17458	down	6.30611	down	225.152	132.103	70.4038	91.3723	71.0011	36.5675	7.80833	7.04197	6.13672	6.51358	6.14176	5.15158	P	P	P	P	P	P	P	P	P	P	P	P							EHI_182260			cysteine protease, putative	GO:0004215|GO:0006508|GO:0008234
EHI_114420_s_at	1.02194e-05	1.51787e-07	1.3765	up	1.46502	down	2.45275	down	2.05931	down	1.91903	down	361.546	499.247	248.411	147.389	175.606	188.524	8.49788	8.95889	7.94696	7.20348	7.45572	7.55751	P	P	P	P	P	P	P	P	P	P	P	P							EHI_114420	275.t00016	XM_644636	tyrosine kinase, putative	GO:0004672|GO:0004713|GO:0005524|GO:0006468
EHI_017590_at	0.000832793	0.000100774	1.12466	up	2.29931	down	2.44702	down	2.06289	down	1.35053	down	294.973	333.646	129.792	120.558	144.519	221.819	8.20261	8.37211	7.00141	6.91159	7.15794	7.76908	P	P	P	P	P	P	P	P	P	P	P	P							EHI_017590	126.t00009	XM_647153	hypothetical protein, conserved
EHI_122410_x_at	0.1183	0.0710147	1.11749	up	1.83278	up	2.44683	up	1.25079	down	1.04508	down	6.9877	7.6241	12.5045	16.406	5.36849	6.41008	2.74395	2.90421	3.61798	4.03486	2.42111	2.68033	A	A	P	M	A	A	P	P	A	A	P	A							EHI_122410	546.t00001	XM_643044	leucine rich repeat protein, BspA family	GO:0003674|GO:0008150
179.m00070_x_at	0.0463495	0.0216461	1.43613	up	1.53533	up	2.44521	up	1.63118	up	1.87319	up	26.0404	36.9826	39.7237	63.69	42.1399	47.9405	4.67765	5.19983	5.29619	5.9676	5.38357	5.58314	P	P	P	P	P	P	P	P	P	P	P	P	179.t00002	N/A	179.m00070	EAL45783	XP_651169	XM_646077
EHI_077520_s_at	0.262167	0.188045	1.09216	up	2.52413	down	2.44431	down	1.73745	down	2.19035	down	168.032	177.887	73.2134	65.9689	94.4342	73.7988	7.33044	7.45762	5.99465	6.04101	6.53347	6.19928	P	P	P	P	P	P	P	P	P	P	P	P							EHI_077520	290.t00011	XM_644455	hypothetical protein
EHI_129840_at	0.122099	0.0738299	1.1441	down	1.79843	down	2.44376	down	1.18268	down	1.1329	up	36.1797	32.8828	21.8886	14.8292	30.584	40.9818	5.17658	4.98237	4.32984	3.88747	4.93452	5.35659	P	P	P	P	P	P	P	P	P	P	P	P							EHI_129840	146.t00014	XM_646718	Ras guanine nucleotide exchange factor, putative	GO:0005085|GO:0005622|GO:0007264|GO:0051056
EHI_121160_s_at	4.94136e-06	5.05297e-08	1.41082	down	2.53443	down	2.43999	down	2.94196	down	4.56534	down	1356.63	958.602	533.617	552.986	458.227	296.498	10.3967	9.90016	9.05503	9.10982	8.83991	8.20597	P	P	P	P	P	P	P	P	P	P	P	P							EHI_121160			cysteine protease, putative	GO:0004215|GO:0006508|GO:0008234
4.m00612_s_at	0.131483	0.0809379	1.99036	up	1.62368	up	2.43069	up	1.42056	up	1.54927	up	11.4372	22.1394	18.0086	26.9431	15.7554	17.1887	3.46978	4.46281	4.16905	4.75115	3.97624	4.10137	P	P	P	P	P	P	P	P	P	P	P	P	4.t00034	N/A	4.m00612	EAL51793	XP_657179	XM_652087
EHI_061760_at	0.000426541	3.94954e-05	1.75069	up	2.20544	up	2.43017	up	1.15198	up	1.03194	up	176.435	309.676	389.659	429.628	205.208	182.629	7.46299	8.27091	8.60406	8.74405	7.66711	7.50835	P	P	P	P	P	P	P	P	P	P	P	P							EHI_061760	442.t00002	XM_643432	hypothetical protein
212.m00080_s_at	0.0350296	0.0153557	1.007	down	2.26796	down	2.42999	down	1.13166	up	1.10131	down	65.1702	64.3877	28.7894	26.6231	74.7732	59.5403	6.00165	5.9916	4.82026	4.7207	6.1801	5.86243	P	P	P	P	P	P	P	P	P	P	P	P	212.t00002	N/A	212.m00080	EAL45156	XP_650542	XM_645450
EHI_161960_s_at	5.79957e-05	2.22085e-06	1.52443	up	2.45495	down	2.427	down	1.26545	down	1.38457	down	411.757	633.305	169.044	169.589	325.224	297.243	8.68493	9.2932	7.38924	7.40575	8.34528	8.21549	P	P	P	P	P	P	P	P	P	P	P	P							EHI_161960	338.t00004	XM_644064	protein kinase, putative	GO:0004672|GO:0005524|GO:0006468
428.m00043_x_at	0.00164803	0.000261121	1.6846	up	2.6979	up	2.4255	up	1.18047	up	2.20322	down	13.4236	23.2744	36.2139	32.6319	15.8565	6.09192	3.7465	4.4989	5.17833	5.02478	3.98585	2.60689	P	P	P	P	P	P	P	P	P	P	M	A	428.t00003	N/A	428.m00043	EAL43190	XP_648576	XM_643484
EHI_138370_s_at	0.0291505	0.0122872	1.0499	down	3.11153	down	2.41885	down	1.26973	down	1.22269	down	26.4776	24.7199	8.58559	10.9358	22.3788	21.1287	4.69093	4.62068	3.0533	3.4166	4.3464	4.40087	P	P	P	P	M	P	A	P	P	P	P	P							EHI_138370	7.t00057	XM_651754	hypothetical protein, conserved
308.m00057_s_at	0.0031332	0.000638682	2.22703	up	1.7046	down	2.41734	down	1.32265	down	1.03096	up	339.348	765.547	208.908	142.901	258.311	350.885	8.40228	9.5574	7.63285	7.12885	7.99885	8.44627	P	P	P	P	P	P	P	P	P	P	P	P	308.t00007	N/A	308.m00057	EAL44019	XP_649403	XM_644311
176.m00104_s_at	0.00298302	0.000596671	2.27721	up	1.63511	down	2.41697	down	1.23879	down	1.01342	up	325.099	752.652	207.495	137.364	266.466	330.176	8.3436	9.53086	7.63422	7.0704	8.03467	8.36283	P	P	P	P	P	P	P	P	P	P	P	P	176.t00011	N/A	176.m00104	EAL45832	XP_651219	XM_646127
EHI_015980_at	0.0021065	0.000366903	1.16763	up	1.98718	down	2.41565	down	1.10323	down	1.28608	down	37.6823	44.1992	19.4065	15.7032	34.2106	29.329	5.23557	5.45915	4.24485	3.96316	5.09383	4.87259	P	P	P	P	P	P	P	P	P	P	P	P							EHI_015980	18.t00019	XM_650992	hypothetical protein
EHI_194510_at	0.00341371	0.000725558	1.67227	down	2.31385	down	2.41392	down	1.05143	down	1.00967	down	76.2903	45.8464	33.2668	31.2777	71.8213	75.2595	6.23816	5.49635	5.02787	4.96679	6.16582	6.22428	P	P	P	P	P	P	P	P	P	P	P	P							EHI_194510	46.t00014	XM_649597	DNA topoisomerase, putative	GO:0003677|GO:0003918|GO:0005524|GO:0005694|GO:0006259|GO:0006265
EHI_194480_at	1.01258e-05	1.49059e-07	1.80891	up	1.45958	down	2.41386	down	2.98188	down	2.30708	down	74.922	134.954	51.16	30.8932	25.2882	32.4191	6.21992	7.07505	5.67437	4.94858	4.6437	5.01386	P	P	P	P	P	P	P	P	P	P	P	P							EHI_194480	46.t00017	XM_649600	tyrosine kinase, putative	GO:0004672|GO:0004713|GO:0005524|GO:0006468
EHI_085160_x_at	0.0469813	0.0220731	1.73908	down	2.64648	down	2.41333	down	2.11762	down	1.09526	down	46.6258	28.8392	18.5239	19.4007	22.2987	42.4727	5.53951	4.74119	4.13544	4.26848	4.45706	5.40824	M	P	A	P	A	A	P	A	A	M	A	P							EHI_085160			hypothetical protein
905.m00006_x_at	0.0272078	0.0112127	1.12177	up	2.13752	up	2.41299	up	1.0632	down	1.23292	down	14.9042	15.7123	29.1207	32.901	13.4528	11.2837	3.75724	3.92301	4.85318	5.02806	3.66882	3.45516	P	P	P	P	P	P	P	P	P	P	P	P	905.t00001	N/A	905.m00006	EAL42478	XP_647864	XM_642772
EHI_058120_at	0.0305947	0.0130059	1.22079	down	1.73507	down	2.41227	down	1.05303	up	1.08759	down	69.1421	56.4229	39.6613	29.4446	72.4591	63.2934	6.10374	5.81593	5.30875	4.83335	6.1783	5.9826	P	P	P	P	P	P	P	P	P	P	P	P							EHI_058120	179.t00013	XM_646075	hypothetical protein
EHI_092700_at	0.00774438	0.00213734	1.60513	down	2.751	down	2.41137	down	1.49889	up	1.38909	up	29.5914	19.8964	10.7961	12.6049	45.0707	41.0857	4.88611	4.20343	3.42616	3.61626	5.47001	5.36025	P	P	P	P	P	A	P	P	P	P	P	P							EHI_092700	175.t00012	XM_646147	myb-like DNA-binding domain containing protein	GO:0003677|GO:0005634
141.m00078_s_at	0.0357531	0.0157291	1.19933	up	2.12956	down	2.40935	down	1.53882	down	1.69236	down	72.6504	86.8871	34.4882	30.0428	47.538	42.7943	6.17756	6.43979	5.087	4.90891	5.55574	5.41852	P	P	P	P	P	P	P	P	P	P	P	P	141.t00001	N/A	141.m00078	EAL46522	XP_651908	XM_646816
183.m00115_s_at	0.584832	0.504853	1.05042	up	1.31198	up	2.40787	up	2.00232	up	2.90505	up	325.686	325.534	395.366	693.215	585.225	827.253	8.13044	8.2014	8.52218	9.39819	9.13211	9.669	P	P	P	P	P	P	P	P	P	P	P	P	183.t00021	N/A	183.m00115	EAL45716	XP_651090	XM_645998
EHI_016340_at	0.0363253	0.0160094	1.17457	up	1.96716	down	2.40702	down	1.03355	down	1.51178	down	12.1824	14.5552	6.11802	5	13.1038	8.14977	3.58917	3.82131	2.61306	2.32193	3.54157	2.99292	P	P	P	P	P	A	A	M	M	P	P	P							EHI_016340	80.t00018	XM_648419	hypothetical protein
88.m00177_s_at	0.00283715	0.000556015	1.02554	down	1.04191	down	2.40654	down	2.99587	down	3.89226	down	183.725	175.592	173.418	74.6126	61.2272	46.6579	7.48414	7.44775	7.42491	6.21718	5.90116	5.52353	P	P	P	P	P	P	P	P	P	P	P	P	88.t00033	N/A	88.m00177	EAL47895	XP_653282	XM_648190
EHI_110010_at	0.000492022	4.88207e-05	1.65216	up	1.46153	down	2.40488	down	1.81554	down	1.95168	down	474.55	785.149	330.075	197.558	262.768	245.097	8.89033	9.61468	8.34285	7.62437	8.02993	7.92562	P	P	P	P	P	P	P	P	P	P	P	P							EHI_110010	63.t00002	XM_648980	serine/threonine protein kinase, putative	GO:0004672|GO:0004713|GO:0005524|GO:0006468
57.m00143_s_at	0.000341896	2.88915e-05	2.32792	up	1.98095	down	2.40128	down	1.25087	down	1.02635	down	376.503	885.851	197.408	157.037	302.61	366.093	8.55333	9.77237	7.56713	7.28953	8.23039	8.5158	P	P	P	P	P	P	P	P	P	P	P	P	57.t00001	N/A	57.m00143	EAL48930	XP_654316	XM_649224
EHI_194070_s_at	0.0218721	0.00840989	1.84037	up	2.13848	down	2.39939	down	1.5551	down	1.62956	down	303.232	556.663	154.311	125.18	193.232	184.366	8.22861	9.1086	7.13202	6.96594	7.5916	7.52413	P	P	P	P	P	P	P	P	P	P	P	P							EHI_194070			26S protease regulatory subunit S10B, putative	GO:0008568
522.m00018_at	6.77551e-05	2.8171e-06	1.01365	down	1.26264	up	2.39927	up	2.49426	up	2.29963	up	108.304	107.525	136.574	259.526	269.134	248.097	6.74753	6.72797	7.08397	8.01012	8.06614	7.94893	P	P	P	P	P	P	P	P	P	P	P	P	522.t00002	N/A	522.m00018	EAL42804	XP_648192	XM_643100
EHI_025240_at	0.000414906	3.79519e-05	1.02936	up	1.93498	down	2.39824	down	2.03218	down	1.56499	down	100.52	103.08	52.1015	41.458	48.939	63.604	6.63501	6.67676	5.6827	5.37303	5.61198	5.98886	P	P	P	P	P	P	P	P	P	P	P	P							EHI_025240	99.t00007	XM_647842	hypothetical protein
EHI_101120_s_at	0.0026447	0.00050352	2.24351	up	1.76434	down	2.397	down	1.26952	down	1.0276	down	334.747	764.841	197.1	143.708	267.612	325.966	8.38543	9.55119	7.56631	7.1242	8.04115	8.34615	P	P	P	P	P	P	P	P	P	P	P	P							EHI_101120			heat shock protein 70, mitochondrial, putative
EHI_188860_at	5.85597e-05	2.26368e-06	1.59843	up	1.59808	down	2.3953	down	1.85904	up	1.5619	up	35.8123	57.0396	22.3276	15.2899	66.5855	55.8398	5.15706	5.83372	4.48073	3.89686	6.05162	5.80037	P	P	P	P	P	P	P	P	P	P	P	P							EHI_188860	9.t00037	XM_651569	hypothetical protein
EHI_177310_at	0.0139048	0.00461553	1.5623	up	2.16831	down	2.39369	down	1.20158	down	1.12259	down	84.0599	134.756	38.7631	36.0164	77.4976	75.4721	6.39279	7.03646	5.27622	5.13355	6.12786	6.22595	P	P	P	P	P	P	P	P	P	P	P	P							EHI_177310	402.t00004	XM_643630	hypothetical protein
EHI_100420_at	0.510962	0.422481	1.07515	down	1.42622	up	2.39331	up	1.16323	up	2.09251	up	8.52788	8.53171	12.1753	20.006	11.5063	17.9762	3.06178	2.95725	3.57398	4.32079	3.27991	4.12702	A	A	P	A	P	A	P	P	P	A	P	P							EHI_100420	36.t00009	XM_650022	dual specificity protein phosphatase, putative	GO:0006470|GO:0008138
EHI_133910_s_at	0.00224049	0.000401319	1.10766	up	3.28657	up	2.3885	up	1.27433	down	1.59797	down	11.1293	11.2485	32.8232	23.6462	7.69705	6.25476	3.29157	3.43908	5.00815	4.54768	2.94183	2.61532	M	P	P	P	P	P	P	P	P	A	P	A							EHI_133910			hypothetical protein
207.m00059_x_at	0.00636919	0.00166262	1.65554	up	5.40973	down	2.38714	down	1.3094	down	1.63186	down	43.1265	73.029	8.84643	18.3742	33.6469	26.7089	5.42949	6.1568	2.99394	4.17421	5.04059	4.72298	P	P	P	P	P	P	P	P	P	P	P	P	207.t00001	N/A	207.m00059	EAL45239	XP_650625	XM_645533
119.m00128_s_at	0.0198898	0.00744561	1.46816	up	2.49369	down	2.38598	down	1.1892	up	1.06716	down	25.1325	35.6762	10.329	10.515	29.0557	22.7202	4.59863	5.15264	3.28035	3.34405	4.84862	4.50485	P	P	P	P	P	P	M	A	P	P	P	P	119.t00015	N/A	119.m00128	EAL47017	XP_652405	XM_647313
EHI_152440_at	0.0895219	0.0503391	1.92758	up	2.05459	down	2.38048	down	2.46755	down	1.31937	down	16.1702	33.3125	7.87855	6.82895	6.52882	12.9668	3.96922	4.91601	2.93037	2.71797	2.66614	3.56938	P	P	P	P	A	P	A	A	P	A	P	A							EHI_152440	6.t00086	XM_651875	hypothetical protein
371.m00031_s_at	0.0153209	0.00524412	4.31551	down	3.24151	down	2.37828	down	2.42044	down	1.40925	down	344.903	72.006	97.451	137.748	129.16	219.768	8.27462	6.16509	6.57795	7.0247	6.99934	7.77969	P	P	M	P	P	P	P	P	P	P	P	P	371.t00002	N/A	371.m00031	EAL43521	XP_648907	XM_643815
366.m00037_s_at	0.00181917	0.00029805	1.04272	up	1.77314	down	2.37718	down	1.36985	down	1.29289	down	485.209	502.29	269.099	203.506	349.217	369.418	8.89793	8.95828	8.07162	7.64868	8.44391	8.52734	P	P	P	P	P	P	P	P	P	P	P	P	366.t00002	N/A	366.m00037	EAL43549	XP_648936	XM_643844
EHI_189750_s_at	0.00239493	0.000438672	3.56063	up	1.14828	down	2.37696	down	1.80927	down	1.98276	down	15.346	54.5793	13.2258	6.57935	8.78364	7.68159	3.92425	5.75638	3.72477	2.67513	3.06885	2.93675	M	P	P	P	P	P	P	A	P	P	P	A							EHI_189750	595.t00001	XM_642965	hypothetical protein
EHI_174970_at	0.0292371	0.0123368	1.52741	down	2.20587	down	2.37478	down	1.07408	up	1.11666	up	179.715	123.1	80.3637	74.9662	190.39	197.881	7.46915	6.85807	6.3278	6.22136	7.57226	7.62835	P	P	P	P	P	P	P	P	P	P	P	P							EHI_174970	119.t00020	XM_647318	hypothetical protein
EHI_189540_x_at	0.00991728	0.00295546	1.5212	up	4.05328	down	2.37477	down	1.20272	down	2.05087	down	33.4461	52.6463	8.2561	14.2339	27.9737	17.824	5.04987	5.65508	3.03078	3.80208	4.78357	4.01363	P	P	P	P	P	P	P	P	P	P	P	P							EHI_189540	233.t00013	XM_645163	hypothetical protein
EHI_154760_at	0.00443831	0.0010309	1.28015	down	1.6696	down	2.37472	down	1.46439	up	5.03756	down	98.1896	81.6966	61.2653	41.5508	145.053	19.6666	6.61718	6.26086	5.87768	5.36942	7.16748	4.28446	P	P	P	P	P	P	P	P	P	P	P	P							EHI_154760	422.t00001	XM_643514	hypothetical protein
EHI_049590_at	0.0498734	0.023757	1.10185	up	1.2021	down	2.37372	down	1.75291	down	1.92796	down	64.6078	73.6092	53.6824	27.2724	38.3363	33.5885	6.00696	6.14689	5.74141	4.75981	5.19722	5.05989	P	P	P	P	P	P	P	P	P	P	P	P							EHI_049590	21.t00044	XM_650793	adaptor protein (AP) family protein
EHI_153500_at	0.00194245	0.000328508	1.60674	up	2.94586	down	2.37309	down	1.85626	up	1.60841	up	28.6456	45.1049	10.573	11.961	52.4069	45.9555	4.8108	5.49493	3.2521	3.56403	5.7032	5.49643	P	P	P	P	P	P	P	M	P	P	P	P							EHI_153500	13.t00026	XM_651274	diacylglycerol kinase, putative	GO:0004143|GO:0007205|GO:0007242
238.m00048_x_at	0.507695	0.419494	1.10727	up	1.05178	up	2.37156	down	1.07995	down	1.10249	up	12.853	14.37	14.2408	5.41139	12.1263	14.147	3.6808	3.82781	3.75363	2.43497	3.56984	3.82157	P	P	P	P	P	P	P	P	P	P	P	P	238.t00001	N/A	238.m00048	EAL44810	XP_650196	XM_645104
EHI_024560_at	0.000449074	4.27425e-05	1.67203	up	2.25314	up	2.36948	up	1.38817	up	1.40283	up	321.209	536.903	722.688	760.12	447.399	449.637	8.32378	9.06539	9.49572	9.56836	8.79697	8.81212	P	P	P	P	P	P	P	P	P	P	P	P							EHI_024560	124.t00011	XM_647193	hypothetical protein
EHI_032470_x_at	0.0010287	0.000136867	1.28447	down	2.62673	down	2.36871	down	2.53631	down	2.29807	down	984.914	769.45	375.449	420.983	390.877	432.34	9.9423	9.58112	8.54903	8.6982	8.59956	8.74188	P	P	P	P	P	P	P	P	P	P	P	P							EHI_032470	431.t00002	XM_643467	hypothetical protein
EHI_020870_s_at	0.635639	0.569925	1.89198	up	1.50292	up	2.36719	up	1.45169	up	2.48961	up	5	9.71533	8.01232	11.96	7.76852	12.6678	2.32193	3.24182	2.90969	3.5651	2.85966	3.63785	A	A	P	P	P	A	P	P	P	A	P	A							EHI_020870	390.t00001	XM_643710	hypothetical protein
230.m00081_s_at	0.0378179	0.0168287	1.44903	up	2.40623	down	2.36664	down	1.66102	down	1.14001	down	15.4045	22.2017	6.55424	6.691	9.28278	13.4571	3.93745	4.47254	2.67068	2.69461	3.20538	3.74841	P	P	P	P	P	A	P	A	P	P	P	P	230.t00013	N/A	230.m00081	EAL44895	XP_650281	XM_645189
EHI_167130_at	0.043827	0.0202218	1.34118	up	2.18664	down	2.36615	down	1.67009	down	2.00306	down	483.666	661.442	227.805	206.165	297.419	239.222	8.89333	9.31683	7.76462	7.65079	8.1534	7.89112	P	P	P	P	P	P	P	P	P	P	P	P							EHI_167130	44.t00005	XM_649685	filopodin, putative	GO:0003779|GO:0005856
290.m00066_s_at	0.000809915	9.74506e-05	2.22148	up	1.17163	down	2.3642	down	1.25921	down	1.01661	down	49.2666	105.684	40.9711	20.4912	39.3342	46.7915	5.5701	6.72162	5.34158	4.32874	5.23758	5.54633	P	P	P	P	P	P	P	P	P	P	P	P	290.t00012	N/A	290.m00066	EAL44162	XP_649548	XM_644456
274.m068-500.m027_x_at	0.0126904	0.00408278	1.12443	down	2.36309	down	2.36309	down	1.13621	down	1.51388	down	11.8155	10.5081	5	5	10.8252	7.82006	3.56261	3.39342	2.32193	2.32193	3.37838	2.96435	P	P	P	P	A	A	A	A	P	P	P	P
EHI_056620_at	0.000931485	0.000118909	1.10153	down	2.80591	down	2.36293	down	1.27033	down	1.63214	down	49.0931	45.0839	17.4646	20.9087	39.1685	30.0241	5.61482	5.47531	4.12635	4.37424	5.26962	4.90805	P	P	P	P	M	P	P	P	P	P	P	P							EHI_056620	344.t00007	XM_644006	hypothetical protein
EHI_080740_s_at	0.0276806	0.0114737	1.04111	down	2.79749	down	2.35994	down	1.34213	down	1.39236	down	879.283	850.772	323.133	396.549	676.994	633.339	9.77357	9.71546	8.28944	8.53482	9.34905	9.29604	P	P	P	P	P	P	P	P	P	P	P	P							EHI_080740	57.t00019	XM_649211	filopodin, putative	GO:0005856
437.m00038_s_at	0.0653242	0.0337155	1.71401	down	1.44599	down	2.35982	down	1.6885	down	1.31046	down	23.8735	13.5934	16.0959	9.99559	14.4367	18.1473	4.53235	3.75497	4.00029	3.29368	3.77662	4.14228	P	P	P	P	P	P	P	P	P	P	P	P	437.t00003	N/A	437.m00038	EAL43152	XP_648537	XM_643445
257.m00058_x_at	0.0786148	0.0426069	1.30415	down	1.56197	down	2.35911	down	1.74551	down	1.08341	up	27.7548	21.2852	18.2613	12.3227	16.5978	30.9945	4.79239	4.40928	4.14902	3.55414	3.98874	4.90796	A	P	A	P	A	P	A	A	M	A	M	A	257.t00001	N/A	257.m00058	EAL44558	XP_649946	XM_644854
EHI_123830_s_at	8.23786e-05	3.6658e-06	1.11436	up	1.82242	down	2.35851	down	1.63989	down	1.51038	down	266.64	297.393	146.488	114.257	162.975	177.256	8.05875	8.21496	7.19289	6.82087	7.34515	7.46384	P	P	P	P	P	P	P	P	P	P	P	P							EHI_123830			DNA mismatch repair protein Msh2, putative	GO:0003684|GO:0005524|GO:0006259|GO:0006298
EHI_187100_at	2.53818e-06	1.99654e-08	1.34649	down	4.44422	down	2.35819	down	1.51259	down	1.12352	down	116.902	86.7985	26.383	49.7656	77.8757	104.039	6.8688	6.43959	4.71687	5.63112	6.27178	6.70078	P	P	P	P	P	P	P	P	P	P	P	P							EHI_187100	12.t00033	XM_651384	hypothetical protein
EHI_136720_s_at	0.00266087	0.000508911	1.51212	up	2.26698	down	2.35591	down	1.03863	up	1.08821	up	38.3439	58.3181	17.1327	16.2457	39.8948	41.6947	5.25828	5.85484	4.0775	4.02199	5.31295	5.38023	P	P	P	P	P	P	P	P	P	P	P	P							EHI_136720			hypothetical protein
EHI_197420_at	0.00323367	0.000668972	2.94889	up	3.18354	up	2.35584	up	2.08693	up	2.03985	up	12.3936	36.9525	40.055	29.4992	25.8949	25.3108	3.63144	5.19161	5.30207	4.86768	4.69282	4.6599	P	P	P	P	P	P	P	P	P	P	P	P							EHI_197420	152.t00011	XM_646591	hypothetical protein
EHI_064200_s_at	0.00245913	0.000455681	1.04836	down	1.60431	down	2.3549	down	1.06888	up	1.14357	up	52.2104	49.8336	32.8145	22.6564	56.5002	59.7058	5.70611	5.63798	5.02415	4.47044	5.80221	5.89966	P	P	P	P	P	P	P	P	P	P	P	P							EHI_064200			ubiquitin carboxyl-terminal hydrolase 5, putative	GO:0004221
EHI_135950_s_at	0.00368374	0.000804875	1.45214	up	1.34132	down	2.35454	down	1.11838	down	1.15657	down	129.015	188.532	98.1059	54.6455	115.159	111.255	7.00699	7.54517	6.58333	5.77154	6.84558	6.79713	P	P	P	P	P	P	P	P	P	P	P	P							EHI_135950			hypothetical protein
EHI_018000_s_at	0.124746	0.075683	2.00078	up	2.01957	up	2.35042	up	1.22694	up	1.66223	up	12.2915	26.3459	24.6721	29.0029	14.9852	20.3221	3.60974	4.6103	4.62379	4.84266	3.9048	4.34286	P	P	P	P	P	P	P	P	M	M	P	P							EHI_018000			hypothetical protein
EHI_198940_s_at	0.0165945	0.00584417	1.30993	up	1.61133	down	2.34966	down	1.45788	down	1.38922	down	49.7604	65.0481	31.9061	21.6292	33.9864	36.4218	5.628	6.01749	4.93975	4.39555	5.08413	5.15373	P	P	P	P	P	P	P	P	P	P	P	P							EHI_198940	39.t00021	XM_649889	hypothetical protein
500.m00028_x_at	0.501331	0.413053	1.22718	down	2.14773	down	2.34894	down	1.21535	down	1.05843	down	18.4943	14.7163	8.1703	7.20972	13.83	15.9872	4.06176	3.76641	2.95895	2.82975	3.78039	3.97983	P	P	P	P	P	A	M	M	P	P	P	P	500.t00003	N/A	500.m00028	EAL42868	XP_648252	XM_643160
373.m00054_s_at	0.0125039	0.00400451	1.33443	down	2.99872	down	2.34856	down	1.19958	down	1.18385	up	36.0637	27.0385	12.2633	15.342	30.674	43.2002	5.17051	4.75428	3.58616	3.93873	4.90798	5.414	P	P	P	P	P	P	P	P	P	P	P	P	373.t00010	N/A	373.m00054	EAL43513	XP_648897	XM_643805
EHI_126540_s_at	0.0133031	0.00433134	1.21335	down	1.64859	down	2.34717	down	1.02514	up	1.08726	down	21.4835	18.0986	12.6281	8.95081	21.3137	19.2136	4.37693	4.09793	3.6557	3.14601	4.41276	4.25624	P	P	P	P	P	P	M	P	P	P	P	P							EHI_126540			hypothetical protein
EHI_137080_at	0.00101228	0.000134228	1.80996	up	1.48869	down	2.34663	down	1.41635	up	1.159	up	69.1409	123.809	46.6213	29.6266	96.9639	79.6693	6.09543	6.95138	5.52138	4.86483	6.5976	6.30831	P	P	P	P	P	P	P	P	P	P	P	P							EHI_137080			hypothetical protein
EHI_049820_x_at	0.0233862	0.00918207	2.48636	up	1.49152	up	2.34635	up	1.29612	up	1.50448	up	45.3341	107.109	66.3583	100.844	56.5632	64.688	5.42436	6.7384	6.00115	6.65478	5.79856	6.01363	P	P	P	P	P	P	P	P	P	P	P	P							EHI_049820	345.t00007	XM_643996	hypothetical protein, conserved	GO:0003674|GO:0005575|GO:0008150
62.m00165_at	0.000619747	6.73441e-05	1.78932	down	2.33347	down	2.34595	down	3.06814	down	2.05682	down	81.5008	45.0487	34.0415	33.8707	25.9576	38.7796	6.31167	5.47226	5.0892	5.0815	4.69431	5.27125	P	P	P	P	P	P	P	P	P	P	P	P	62.t00016	N/A	62.m00165	EAL48731	XP_654117	XM_649025
279.m00070_s_at	0.0131083	0.00425276	1.10467	down	2.28948	down	2.34215	down	1.02087	up	1.0775	down	22.891	20.683	10.3481	9.75845	23.3447	21.4031	4.51361	4.37	3.3186	3.28578	4.54341	4.40592	P	P	P	P	M	P	P	M	P	P	P	P	279.t00008	N/A	279.m00070	EAL44291	XP_649679	XM_644587
EHI_068850_x_at	0.00971882	0.00287993	1.30603	down	1.934	down	2.34139	down	1.26802	down	1.1364	down	42.193	32.8432	21.9255	18.0226	33.361	37.182	5.39855	5.01335	4.44695	4.17118	5.05597	5.21408	A	A	P	M	A	A	A	A	P	P	P	M							EHI_068850			hypothetical protein
EHI_007280_at	0.0012465	0.000177332	1.0717	up	1.03447	down	2.3406	down	1.6424	down	1.44996	down	678.568	729.326	656.202	291.06	412.722	468.637	9.40482	9.50472	9.35593	8.17794	8.68902	8.86881	P	P	P	P	P	P	P	P	P	P	P	P							EHI_007280	231.t00008	XM_645186	hypothetical protein
251.m00068_at	0.208028	0.142434	1.13989	up	1.71577	down	2.34022	down	1.02477	down	1.19998	down	22.5465	24.5425	12.6896	10.0209	20.9564	18.575	4.42174	4.61064	3.64289	3.1951	4.38644	4.15873	P	P	P	P	P	P	P	P	P	P	P	P	251.t00007	N/A	251.m00068	EAL44640	XP_650028	XM_644936
EHI_118390_at	0.00103061	0.000137469	1.37972	up	1.06431	up	2.33773	down	2.15278	down	1.76957	down	39.2164	55.4761	43.0945	16.8414	18.2506	22.1571	5.29307	5.75745	5.38299	4.06796	4.18687	4.46967	P	P	P	P	P	P	P	P	P	P	P	P							EHI_118390			hypothetical protein
EHI_173420_at	0.000121802	6.50732e-06	1.26106	down	2.66274	down	2.33709	down	1.65333	up	1.29342	up	39.879	31.7612	15.1292	17.4284	65.8607	51.7285	5.31587	4.98124	3.90296	4.09116	6.04125	5.68706	P	P	P	P	P	P	P	P	P	P	P	P							EHI_173420	340.t00004	XM_644041	hypothetical protein
EHI_182510_at	0.000123758	6.74013e-06	2.04459	up	3.77496	down	2.33551	down	2.36757	down	3.39057	down	362.8	738.873	95.0895	149.065	147.112	103.927	8.44351	9.47532	6.52705	7.21977	7.20011	6.68199	P	P	P	P	P	P	P	P	P	P	P	P							EHI_182510	9.t00018	XM_651616	hypothetical protein, conserved
182.m00124_s_at	0.0686845	0.0359129	2.0097	up	2.63305	down	2.33487	down	1.29569	down	1.5558	down	83.3173	181.716	35.3096	38.9826	70.1041	53.5692	6.38038	7.38736	4.98364	5.15703	6.00666	5.74272	P	P	P	P	P	P	P	P	P	P	P	P	182.t00001	N/A	182.m00124	EAL45744	XP_651130	XM_646038
EHI_188990_s_at	0.0113067	0.0035139	1.44769	up	1.72313	down	2.33383	down	1.27765	down	1.24626	down	32.1603	46.3653	18.9996	13.994	25.1252	25.954	5.00119	5.53495	4.21616	3.7785	4.6477	4.68359	P	P	P	P	P	P	P	P	P	P	P	P							EHI_188990	67.t00018	XM_648863	hypothetical protein
EHI_125650_at	0.0204235	0.00771589	1.58839	up	2.14373	down	2.3336	down	1.38059	down	1.60046	down	1813.55	2924.43	896.943	785.575	1353.2	1132.22	10.8222	11.4897	9.72204	9.5996	10.3569	10.1437	P	P	P	P	P	P	P	P	P	P	P	P							EHI_125650	11.t00070	XM_651422	PIWI, putative
39.m00228_s_at	0.0109589	0.00335085	1.42773	up	1.4509	down	2.33319	down	1.32661	down	1.26243	down	11.6776	16.6838	8.06146	5	8.80411	9.83507	3.54423	4.05795	3.00728	2.32193	3.13649	3.20803	P	P	M	P	P	P	A	A	P	A	A	P	39.t00019	N/A	39.m00228	EAL49593	XP_654980	XM_649888
EHI_154170_at	0.0697533	0.0366442	1.59667	down	2.44062	down	2.33239	down	1.21825	down	1.35499	down	193.269	122.492	78.0991	81.8649	157.92	140.878	7.57448	6.89941	6.28723	6.35267	7.28967	7.1362	P	P	P	P	P	P	P	P	P	P	P	P							EHI_154170	219.t00020	XM_645342	leucine rich repeat protein, BspA family	GO:0003674|GO:0008150
EHI_183460_x_at	3.99221e-05	1.24715e-06	1.05922	down	1.0646	up	2.33146	up	2.59154	up	2.59001	up	327.694	305.21	345.536	757.239	841.284	837.648	8.3366	8.2536	8.42691	9.55784	9.71041	9.70956	P	P	P	P	P	P	P	P	P	P	P	P							EHI_183460	56.t00032	XM_649238	elongation factor 1 beta, putative	GO:0003746|GO:0005853|GO:0006414
80.m00144_x_at	0.00540439	0.00134344	1.19234	up	3.16354	up	2.32947	up	1.04694	up	1.16727	down	5.9063	7.34263	18.6343	13.6739	6.23359	5	2.54507	2.79886	4.20661	3.76507	2.61125	2.32193	P	A	M	A	P	P	P	P	A	P	A	A	80.t00013	N/A	80.m00144	EAL48142	XP_653528	XM_648436
EHI_111330_s_at	0.229057	0.159817	1.45824	up	1.70021	down	2.32632	down	1.41521	down	1.2899	down	20.3082	29.352	11.664	9.59716	14.0007	15.5975	4.30625	4.85048	3.54053	3.0882	3.80524	3.93899	M	P	P	P	M	P	P	A	P	P	P	P							EHI_111330			hypothetical protein
10.m00322_s_at	0.0328229	0.0141412	1.36317	up	2.59508	down	2.32351	down	1.23953	up	1.31179	down	28.8292	39.3019	11.9317	12.6493	35.983	22.1137	4.84946	5.29642	3.47368	3.63315	5.15926	4.45792	P	P	P	P	P	A	A	A	P	P	P	P	10.t00006	N/A	10.m00322	EAL51227	XP_656613	XM_651521
98.m00151_s_at	0.000253217	1.86947e-05	1.12632	up	1.59433	down	2.32109	down	1.13443	up	1.05126	down	102.226	115.053	64.0841	44.1405	116.103	98.0684	6.67442	6.84603	6.00147	5.45962	6.85639	6.6023	P	P	P	P	P	P	P	P	P	P	P	P	98.t00024	N/A	98.m00151	EAL47599	XP_652985	XM_647893
EHI_023090_at	9.34784e-05	4.45386e-06	1.5831	up	1.77902	down	2.31985	down	1.18733	down	1.00137	down	771.142	1220.67	437.611	332.9	651.32	770.168	9.5907	10.2534	8.75962	8.37666	9.34298	9.58872	P	P	P	P	P	P	P	P	P	P	P	P							EHI_023090	81.t00032	XM_648413	recQ family DNA helicase	GO:0003676|GO:0004386|GO:0005524|GO:0008026
118.m00173_x_at	0.0231784	0.00907447	1.5573	up	1.99382	down	2.319	down	1.42238	down	2.40344	down	36.0504	61.9394	18.0238	15.7618	25.2503	14.9581	5.16566	5.80471	4.17012	3.95216	4.65735	3.90056	P	P	P	P	P	P	P	P	P	P	M	P	118.t00032	N/A	118.m00173	EAL47054	XP_652440	XM_647348
EHI_197180_at	0.050659	0.0242052	1.28168	down	1.32344	down	2.31472	down	1.09972	up	1.09371	down	21.9584	16.9865	16.5441	9.4154	24.4299	20.5676	4.44422	4.08619	4.03993	3.23339	4.58135	4.31499	P	P	P	P	P	P	P	P	P	P	P	P							EHI_197180	66.t00004	XM_648883	hypothetical protein
EHI_158200_at	0.455443	0.367198	1.26674	up	1.69031	up	2.31319	up	1.5491	up	1.7132	up	26.7229	29.1215	38.9042	53.1954	35.6497	40.1024	4.52283	4.86396	5.28012	5.73272	5.15426	5.29953	P	P	P	P	P	P	P	P	P	P	P	P							EHI_158200	198.t00021	XM_645725	zinc finger domain containing protein	GO:0003674|GO:0008150
142.m00169_s_at	0.0104635	0.00315585	1.43103	up	2.46246	up	2.31083	up	2.25738	up	2.11143	up	27.9778	40.0685	67.7616	63.5725	62.3739	58.1726	4.78187	5.29892	6.08197	5.99028	5.95652	5.86008	P	P	P	P	P	P	P	P	P	P	P	P	142.t00033	N/A	142.m00169	EAL46512	XP_651885	XM_646793
EHI_047820_x_at	0.00932563	0.00272255	1.07862	up	2.60027	up	2.30979	up	1.5805	down	1.39559	down	15.4518	16.0834	38.8968	34.695	9.72557	11.7074	3.89668	4.00587	5.27534	5.10444	3.2363	3.4158	P	P	P	P	P	P	P	P	P	P	P	P							EHI_047820	209.t00001	XM_645507	leucine rich repeat protein, BspA family	GO:0003674|GO:0008150
274.m00097_s_at	0.000738722	8.4672e-05	1.30619	up	1.00187	down	2.30917	down	1.13536	up	1.15403	up	13.0954	17.2742	13.0662	5.66765	14.9616	15.2056	3.71006	4.09542	3.70735	2.50268	3.89321	3.91674	P	P	P	P	P	P	A	A	P	P	P	P	274.t00016	N/A	274.m00097	EAL44367	XP_649755	XM_644663
439.m00043_x_at	0.00598165	0.00153524	2.62166	up	1.36208	down	2.30883	down	1.21679	up	1.18157	up	105.325	273.213	80.3062	46.7109	126.212	127.235	6.68709	8.07757	6.24128	5.47993	6.97017	6.92779	P	P	P	P	P	P	P	P	P	P	P	P	439.t00001	N/A	439.m00043	EAL43144	XP_648533	XM_643441
EHI_152890_at	0.28624	0.208753	1.07445	up	1.39061	down	2.30621	down	1.014	down	1.0596	down	55.863	60.9591	42.2756	26.144	54.609	52.8736	5.78965	5.89325	5.31393	4.58412	5.76959	5.70612	P	P	P	P	P	P	P	P	P	P	P	P							EHI_152890	24.t00002	XM_650608	hypothetical protein
EHI_148570_at	0.0145326	0.00487795	1.3478	up	1.71298	down	2.30611	down	1.12855	down	1.3385	down	89.4482	121.253	51.9777	38.0489	77.8639	65.7412	6.45492	6.88553	5.67841	5.24946	6.28045	6.0343	P	P	P	P	P	P	P	P	P	P	P	P							EHI_148570	1.t00097	XM_652390	hypothetical protein
EHI_136340_at	0.000575667	6.05489e-05	1.3838	up	1.66287	up	2.30482	up	1.0947	up	1.14517	up	126.766	174.506	210.442	291.892	139.403	144.507	6.97748	7.44612	7.71116	8.18214	7.10802	7.17305	P	P	P	P	P	P	P	P	P	P	P	P							EHI_136340	33.t00016	XM_650160	metallo-beta-lactamase domain-containing protein	GO:0016787
EHI_160330_s_at	1.37746e-07	7.81684e-11	1.37856	down	2.54683	down	2.30266	down	3.20437	down	4.25858	down	1138.74	826.716	448.194	494.676	355.378	267.366	10.153	9.68981	8.80427	8.94967	8.47294	8.0626	P	P	P	P	P	P	P	P	P	P	P	P							EHI_160330			cysteine protease, putative	GO:0004215|GO:0006508|GO:0008234
EHI_150430_at	0.00426502	0.00097819	1.28954	up	1.94011	down	2.29876	down	1.35632	down	1.14649	down	280.285	364.329	146.026	124.126	209.781	242.289	8.11772	8.48457	7.16158	6.91686	7.67802	7.9205	P	P	P	P	P	P	P	P	P	P	P	P							EHI_150430	22.t00027	XM_650730	villidin, putative	GO:0003779|GO:0004721|GO:0005515|GO:0007010
EHI_077510_s_at	0.0687245	0.035957	1.80052	up	1.51554	down	2.29724	down	1.20866	down	1.20908	up	16.8185	29.3027	11.5415	7.0857	13.8956	20.6964	4.02454	4.87296	3.42471	2.82464	3.75114	4.29845	A	P	P	P	P	A	P	P	P	P	P	P							EHI_077510			hypothetical protein
EHI_127080_at	0.0106904	0.00324593	1.25277	up	1.00261	up	2.29581	down	2.16215	down	1.76044	down	40.4041	50.2916	40.2252	17.4184	18.5206	23.3634	5.32145	5.64657	5.32521	4.12245	4.20898	4.50552	P	P	P	P	P	P	P	P	P	P	P	P							EHI_127080			hypothetical protein
EHI_152230_at	0.528992	0.441015	2.4798	up	1.75599	up	2.2958	up	2.39321	up	3.61836	up	6.58541	17.6771	12.4742	15.3701	15.5585	24.2293	2.68581	3.99604	3.4981	3.88481	3.94476	4.54115	P	M	P	P	P	P	P	P	P	A	P	P							EHI_152230	6.t00003	XM_651896	40S ribosomal protein S27, putative	GO:0003735|GO:0005622|GO:0005840|GO:0006412
EHI_065370_at	0.0202964	0.00764506	1.32609	up	2.76697	down	2.29521	down	1.03053	down	1.2156	down	45.613	62.7824	16.714	19.8591	45.25	37.5439	5.50886	5.91604	4.04055	4.31024	5.46548	5.22719	P	P	P	P	P	P	P	P	P	P	P	P							EHI_065370	119.t00001	XM_647298	hypothetical protein
EHI_035950_x_at	0.0434469	0.0200024	1.32435	down	3.70703	down	2.29441	down	1.46497	up	1.08573	up	30.3547	23.3718	8.44935	13.3597	46.2695	32.9263	4.92192	4.51664	3.03166	3.7238	5.47279	5.04058	P	P	P	P	P	A	P	P	P	P	P	P							EHI_035950	367.t00002	XM_643840	protein kinase domain containing protein	GO:0008152|GO:0016301
EHI_183120_s_at	0.0099403	0.00296344	2.66695	up	1.38794	down	2.29282	down	1.31961	down	1.92377	down	65.6878	174.08	48.3259	29.5557	54.7223	34.2263	6.0277	7.44289	5.55475	4.83058	5.62759	5.08376	P	P	P	P	P	P	P	P	P	P	P	P							EHI_183120	39.t00031	XM_649872	centromeric protein E, putative
146.m00129_s_at	0.748056	0.706362	1.97334	down	2.39356	down	2.29168	down	2.33741	down	1.88576	down	15.1421	7.70162	6.49307	6.60916	6.68724	8.93311	3.91887	2.93823	2.65971	2.72246	2.69396	3.00372	P	P	P	A	M	A	A	A	P	A	P	M	146.t00027	N/A	146.m00129	EAL46436	XP_651797	XM_646705
EHI_027350_at	0.000788977	9.3358e-05	1.1358	down	1.98235	down	2.29121	down	1.13751	down	1.05235	down	32.6621	28.8702	16.4363	14.3929	28.8697	30.9831	5.02596	4.84225	4.03875	3.82985	4.84008	4.95235	P	P	P	P	P	P	P	P	P	P	P	P							EHI_027350	1.t00024	XM_652510	hypothetical protein
EHI_166870_at	0.00134226	0.000195932	1.07112	up	2.79328	down	2.29113	down	1.06787	up	1.02756	up	172.65	183.808	62.1023	74.4565	183.655	175.447	7.41213	7.51125	5.93017	6.21607	7.50686	7.45136	P	P	P	P	P	P	P	P	P	P	P	P							EHI_166870	214.t00010	XM_645427	GTP binding protein, putative	GO:0005525|GO:0005622
EHI_164190_at	0.00349098	0.000747703	1.14437	down	1.52526	down	2.29056	down	1.00621	down	4.08232	down	36.8468	32.0891	23.8532	15.9906	36.5938	8.91319	5.18499	4.99043	4.57594	3.98929	5.17606	3.1556	P	P	P	P	P	P	P	P	P	P	P	P							EHI_164190			DNA polymerase, putative	GO:0000166|GO:0003677|GO:0003887|GO:0006260|GO:0008408
EHI_050670_at	0.00010441	5.26799e-06	1.2233	down	2.36406	down	2.29007	down	1.48595	down	1.12159	down	802.229	649.488	336.499	347.117	534.434	709.172	9.6332	9.34242	8.39193	8.4378	9.06181	9.46766	P	P	P	P	P	P	P	P	P	P	P	P							EHI_050670	10.t00038	XM_651501	hypothetical protein	GO:0005096|GO:0005622|GO:0051056
914.m00009_x_at	3.05306e-05	8.19958e-07	1.33129	up	1.33553	up	2.28966	up	3.01962	up	3.51465	up	99.3182	129.981	132.489	223.633	296.361	343.136	6.60923	7.02205	7.02664	7.80436	8.20359	8.42261	P	P	P	P	P	P	P	P	P	P	P	P	914.t00001	N/A	914.m00009	EAL42476	XP_647862	XM_642770
158.m00117_x_at	0.524922	0.436483	1.19987	up	1.77966	up	2.28895	up	1.41819	up	1.10215	down	12.5381	14.7724	21.7691	27.8928	17.7065	12.9548	3.60706	3.86994	4.43867	4.80175	4.11111	3.46675	P	P	P	M	P	P	P	P	P	P	P	P	158.t00018	N/A	158.m00117	EAL46175	XP_651561	XM_646469
EHI_023150_at	0.000763602	8.88967e-05	1.1809	up	1.2536	up	2.2855	up	1.22792	down	1.62537	down	44.5469	52.0862	56.5572	101.035	35.7593	27.0807	5.45426	5.69415	5.78034	6.64678	5.15805	4.75349	P	P	P	P	P	P	P	P	P	P	P	P							EHI_023150	25.t00042	XM_650565	hypothetical protein
EHI_138450_at	0.00746372	0.00203388	1.95677	up	2.62219	up	2.28311	up	1.5007	up	1.7552	up	369.34	725.164	968.475	848.758	562.094	648.54	8.52876	9.49724	9.91954	9.71976	9.1144	9.3404	P	P	P	P	P	P	P	P	P	P	P	P							EHI_138450	35.t00039	XM_650035	hypothetical protein
EHI_098970_s_at	0.117368	0.0704178	1.05992	up	3.20822	down	2.28226	down	1.69654	down	1.82645	down	86.7183	91.1161	29.1229	37.7367	51.9354	47.8767	6.42517	6.50913	4.7434	5.23471	5.66258	5.55614	P	P	P	P	P	P	P	P	P	P	P	P							EHI_098970			hypothetical protein, conserved
284.m00060_s_at	0.00225385	0.00040422	1.7384	up	2.72834	down	2.2809	down	1.03539	down	1.1712	up	76.7758	135.376	28.4122	35.799	75.2317	92.3155	6.26145	7.05921	4.81343	5.07184	6.21128	6.48944	P	P	P	P	P	P	P	P	P	P	P	P	284.t00001	N/A	284.m00060	EAL44229	XP_649615	XM_644523
EHI_088070_at	0.0412624	0.0187139	2.16472	up	2.52488	down	2.27916	down	1.2616	down	1.69615	down	88.9638	201.911	42.4899	39.2371	71.8896	52.9195	6.47294	7.58712	5.13672	5.28444	6.13768	5.71067	P	P	P	P	P	P	P	P	P	P	P	P							EHI_088070	29.t00039	XM_650321	ribosomal RNA methyltransferase, putative
EHI_021500_s_at	8.65524e-05	3.90016e-06	1.22549	up	1.66331	down	2.27514	down	1.29346	down	1.09191	down	321.851	395.447	194.244	141.501	249.794	294.759	8.33009	8.62344	7.59603	7.14413	7.95885	8.20323	P	P	P	P	P	P	P	P	P	P	P	P							EHI_021500			ankyrin repeat protein, putative
EHI_120750_x_at	0.519205	0.43093	1.81979	down	1.76304	down	2.27414	down	2.27414	down	2.27414	down	12.1922	6.4042	6.65959	5	5	5	3.50725	2.64348	2.68918	2.32193	2.32193	2.32193	M	P	A	A	A	P	A	A	A	A	A	A							EHI_120750	28.t00049	XM_650363	hypothetical protein
EHI_154180_at	0.0459232	0.0213801	1.02711	down	2.20445	down	2.27378	down	1.43692	down	1.30988	down	68.9147	67.9495	31.2618	30.2849	53.0286	52.6092	6.10557	6.06698	4.96515	4.92048	5.5826	5.71613	P	P	P	P	P	P	P	P	P	P	P	P							EHI_154180	219.t00002	XM_645343	zinc finger domain containing protein	GO:0003674|GO:0008150
EHI_044890_at	0.00648582	0.00170216	1.04555	down	4.27327	down	2.26772	down	1.64819	down	1.41256	down	49.8447	49.8062	11.8875	21.9452	33.0685	36.9467	5.63593	5.57166	3.54058	4.45468	4.91504	5.13762	P	P	P	P	P	P	P	P	P	P	P	P							EHI_044890	3.t00009	XM_652115	helicase, putative	GO:0003676|GO:0003677|GO:0004386|GO:0005524
436.m00056_s_at	0.000197664	1.31273e-05	1.11065	up	2.62194	down	2.26651	down	1.23936	up	1.38258	up	188.638	208.089	72.1065	82.6361	232.252	262.558	7.54686	7.69826	6.15622	6.36639	7.85645	8.01422	P	P	P	P	P	P	P	P	P	P	P	P	436.t00005	N/A	436.m00056	EAL43156	XP_648546	XM_643454
315.m00045_s_at	0.00263756	0.000501786	1.81177	up	3.00487	down	2.26499	down	1.76483	down	1.98791	down	105.415	190.882	37.2047	46.4894	59.7311	52.9714	6.71785	7.57524	5.13055	5.53834	5.89832	5.72659	P	P	P	P	P	P	P	P	P	P	P	P	315.t00009	N/A	315.m00045	EAL43960	XP_649338	XM_644246
EHI_056240_at	0.00548051	0.00136782	1.67681	up	2.65084	up	2.26491	up	1.38638	up	1.49074	up	134.057	226.554	354.681	303.039	187.74	199.51	7.06391	7.80962	8.47036	8.24336	7.53523	7.63993	P	P	P	P	P	P	P	P	P	P	P	P							EHI_056240	272.t00007	XM_644681	hypothetical protein
EHI_141030_at	3.64178e-05	1.07741e-06	2.36622	up	1.70618	up	2.26476	up	3.93525	up	4.06234	up	63.7625	148.665	107.826	142.271	247.847	255.468	5.97186	7.21445	6.74263	7.15122	7.94832	7.99418	P	P	P	P	P	P	P	P	P	P	P	P							EHI_141030	49.t00015	XM_649510	hypothetical protein, conserved
121.m00112_x_at	0.106363	0.0624029	1.09472	up	2.34139	up	2.25956	up	2.38086	up	1.80529	up	10.3817	11.2901	25.3689	22.8531	24.8786	18.3855	3.33813	3.46869	4.56549	4.51417	4.58961	4.19036	P	P	A	P	P	P	P	P	M	P	P	M	121.t00004	N/A	121.m00112	EAL46963	XP_652349	XM_647257
EHI_107150_at	2.87614e-05	7.46587e-07	1.01107	down	2.05301	up	2.25919	up	1.19445	up	1.63313	up	122.761	121.421	251.965	277.793	146.786	200.849	6.93902	6.92314	7.97676	8.11482	7.19537	7.64666	P	P	P	P	P	P	P	P	P	P	P	P							EHI_107150	205.t00017	XM_645580	ADP-ribosylation factor, putative	GO:0005525|GO:0005622|GO:0007264
181.m00068_x_at	0.0167024	0.00589904	2.75586	up	1.4202	down	2.25724	down	1.01929	down	1.75882	down	11.3989	31.2507	7.98231	5	11.2282	6.61766	3.49649	4.95899	2.9904	2.32193	3.46893	2.68188	M	A	P	P	M	P	A	A	P	P	P	A	181.t00013	N/A	181.m00068	EAL45746	XP_651132	XM_646040
EHI_006000_s_at	0.154123	0.098771	1.20479	down	1.33339	down	2.25693	down	1.03214	up	1.23876	down	20.4178	16.8966	16.3766	9.38287	21.5738	16.4544	4.34668	4.0779	3.93159	3.17232	4.39232	4.03779	P	P	P	P	P	P	P	P	P	P	P	P							EHI_006000	55.t00030	XM_649265	hypothetical protein
EHI_102380_x_at	0.32129	0.239117	1.07823	down	1.36698	up	2.25469	up	2.52918	up	2.18104	up	173.997	136.822	200.409	325.489	363.895	328.989	7.15897	7.0503	7.60996	8.3319	8.49764	8.28398	P	P	P	P	P	P	P	P	P	P	P	P							EHI_102380	542.t00001	XM_643052	leucine rich repeat protein, BspA family	GO:0003674|GO:0008150
EHI_129880_at	0.000544092	5.59438e-05	1.51067	down	1.00435	up	2.25306	up	1.9789	up	2.34875	up	78.1229	50.8366	77.8817	173.052	152.327	181.908	6.26287	5.66768	6.26913	7.43476	7.24757	7.49476	P	P	P	P	P	P	P	P	P	P	P	P							EHI_129880	146.t00018	XM_646722	hypothetical protein
EHI_036860_at	0.0821545	0.0450977	1.36888	down	1.17761	up	2.25302	up	1.9053	up	1.98421	up	39.5506	25.8873	44.6519	80.492	67.4964	70.3235	5.14671	4.69372	5.38257	6.31858	6.07673	6.13528	P	P	P	P	P	P	P	P	P	P	P	P							EHI_036860	283.t00006	XM_644542	hypothetical protein
EHI_198620_s_at	0.0152495	0.00520939	1.3502	up	2.14622	down	2.25157	down	1.22689	down	1.2577	down	1147.17	1549.72	547.002	524.575	961.221	914.731	10.1585	10.5917	9.05668	8.98755	9.86348	9.82769	P	P	P	P	P	P	P	P	P	P	P	P							EHI_198620	34.t00028	XM_650109	hypothetical protein
382.m00042_x_at	0.115727	0.069275	1.20953	down	1.7412	up	2.25156	up	1.12183	up	1.07261	down	6.65901	5.34288	11.5988	14.5652	7.73414	6.01758	2.68908	2.41464	3.48917	3.86001	2.85494	2.58796	A	P	P	A	P	M	P	A	P	A	A	A	382.t00005	N/A	382.m00042	EAL43454	XP_648841	XM_643749
99.m00177_s_at	0.00947671	0.00278157	1.47752	up	1.72122	down	2.2507	down	1.60886	down	1.6869	down	472.242	707.157	274.321	213.444	307.179	279.752	8.88194	9.44512	8.0985	7.71156	8.1959	8.12756	P	P	P	P	P	P	P	P	P	P	P	P	99.t00021	N/A	99.m00177	EAL47562	XP_652948	XM_647856
EHI_129350_at	0.00221539	0.000394334	1.20643	down	1.65163	down	2.25062	down	1.50862	down	1.21893	down	107.636	88.9094	64.9527	49.0121	71.7507	88.0413	6.74501	6.47426	6.02112	5.57468	6.15178	6.45939	P	P	P	P	P	P	P	P	P	P	P	P							EHI_129350	140.t00005	XM_646837	hypothetical protein, conserved
EHI_079200_at	0.410173	0.323865	1.64504	down	1.78883	down	2.24978	down	1.15627	down	1.00739	up	16.9253	10.0767	9.32295	7.92882	15.5431	16.719	4.05107	3.33295	3.21205	2.88128	3.84159	4.0617	P	P	P	P	P	P	P	M	P	P	P	P							EHI_079200	40.t00038	XM_649826	hypothetical protein
EHI_105780_at	0.00551509	0.00138079	1.46961	down	1.98683	down	2.24973	down	1.59525	up	1.78067	up	12.018	8.19768	6.15409	5.34997	19.3489	21.3894	3.58619	3.03076	2.59572	2.41644	4.25997	4.41861	P	P	P	P	A	P	A	A	P	P	P	P							EHI_105780	9.t00075	XM_651545	arginine N-methyltransferase 1, putative	GO:0008469
EHI_096590_at	0.0147331	0.0049701	2.32733	up	1.61598	up	2.24826	up	1.23926	up	1.30836	up	25.1074	57.8876	40.1602	56.3345	30.8033	32.5092	4.635	5.85368	5.32741	5.80381	4.94448	5.02276	P	P	P	P	P	P	P	P	P	P	P	P							EHI_096590	6.t00054	XM_651843	hypothetical protein
EHI_150460_at	6.384e-05	2.56237e-06	1.14727	up	1.25259	down	2.24793	down	1.11546	down	1.10193	up	833.924	956.347	667.494	370.994	748.005	918.789	9.70226	9.90046	9.37735	8.53367	9.54462	9.84229	P	P	P	P	P	P	P	P	P	P	P	P							EHI_150460	22.t00020	XM_650754	hypothetical protein
EHI_006330_s_at	0.11575	0.0693018	1.50532	down	1.75845	down	2.24615	down	1.52061	down	1.10379	up	24.2981	17.9829	13.3578	10.5419	15.4885	26.5164	4.55386	3.96379	3.73955	3.38641	3.94921	4.69632	P	P	P	P	P	P	P	P	P	P	P	P							EHI_006330			hypothetical protein
EHI_098760_s_at	0.054474	0.026634	1.37319	down	2.66317	down	2.24526	down	1.15634	down	1.2771	up	22.4808	16.3528	8.4605	11.1679	19.5226	28.8143	4.48636	4.02883	3.07321	3.31947	4.27679	4.83922	P	P	P	P	P	P	P	P	P	P	P	P							EHI_098760	115.t00013	XM_647427	hypothetical protein
EHI_098360_at	0.0228297	0.00889688	1.04716	down	1.91175	down	2.2417	down	1.64013	down	1.36594	down	1059.31	1022.72	555.57	480.959	670.042	779.521	10.0484	9.98189	9.11347	8.88377	9.33456	9.59847	P	P	P	P	P	P	P	P	P	P	P	P							EHI_098360	77.t00009	XM_648516	glycogen debranching enzyme, putative	GO:0004135|GO:0005978
EHI_035390_at	0.00460952	0.00108673	1.97923	down	2.34544	down	2.2395	down	1.5294	down	1.43716	down	292.13	147.496	124.46	131.044	190.971	205.576	8.1894	7.20446	6.95954	7.02622	7.57643	7.66617	P	P	P	P	P	P	P	P	P	P	P	P							EHI_035390	17.t00022	XM_651018	phosphatidylinositol-glycan biosynthesis class O protein, putative
EHI_127390_at	0.000151883	8.87458e-06	1.55912	up	1.61818	up	2.23822	up	1.98276	up	2.16913	up	286.555	446.921	466.28	642.03	568.112	621.928	8.16165	8.80238	8.85603	9.324	9.14916	9.27877	P	P	P	P	P	P	P	P	P	P	P	P							EHI_127390	123.t00009	XM_647218	hypothetical protein
208.m00083_at	0.00552589	0.00138601	1.39724	up	2.22402	up	2.23792	up	1.66531	up	1.78999	up	60.3203	86.516	135.357	134.949	100.119	108.126	5.9096	6.39218	7.06277	7.07176	6.6454	6.74956	P	P	P	P	P	P	P	P	P	P	P	P	208.t00005	N/A	208.m00083	EAL45228	XP_650614	XM_645522
EHI_118660_at	0.0983282	0.0566611	1.6158	down	2.99076	down	2.23754	down	1.3748	down	1.12561	down	103.795	63.4623	33.7924	44.929	73.5798	90.6216	6.65042	5.95817	5.06991	5.48851	6.19119	6.47972	P	P	P	P	P	P	P	P	P	P	P	P							EHI_118660	62.t00028	XM_649037	hypothetical protein
EHI_153810_s_at	0.0097784	0.00290418	1.82509	up	2.42495	down	2.23666	down	1.55263	down	1.88628	down	254.182	487.892	107.046	114.929	169.11	135.442	7.98474	8.8527	6.70678	6.82339	7.35002	7.06919	P	P	P	P	P	P	P	P	P	P	P	P							EHI_153810			RNA recognition motif domain containing protein	GO:0003676
EHI_092590_s_at	0.00297049	0.000592867	1.03626	up	1.72599	down	2.2354	down	1.23397	down	1.18717	up	17.9034	18.5118	10.3264	8.07148	14.4422	21.7768	4.15553	4.20693	3.3681	2.995	3.85222	4.40306	P	P	P	P	P	P	P	P	P	P	P	P							EHI_092590			hypothetical protein
30.m00243_x_at	0.0694292	0.0364128	1.97264	down	1.87105	down	2.2351	down	1.3644	up	1.72668	down	13.2328	6.82108	7.4166	5.99734	18.0419	8.06146	3.72443	2.7443	2.82058	2.56409	4.1727	2.93643	M	P	A	A	A	A	P	A	P	P	P	A	30.t00027	N/A	30.m00243	EAL49976	XP_655363	XM_650271
EHI_098030_at	0.0800055	0.0435495	1.60409	up	1.79711	up	2.23362	up	2.10798	up	2.65554	up	115.462	178.535	200.954	247.483	235.682	294.011	6.78856	7.47032	7.63424	7.94795	7.86443	8.19757	P	P	P	P	P	P	P	P	P	P	P	P							EHI_098030	185.t00014	XM_645968	RhoGAP domain containing protein	GO:0005622|GO:0007165
177.m00107_x_at	0.470873	0.382773	1.20929	down	1.508	down	2.23319	down	1.04866	down	1.37261	down	97.0833	77.8206	61.5121	42.7599	89.2936	67.3656	6.52812	6.25396	5.93549	5.36901	6.45958	6.0712	P	P	P	P	P	P	P	P	P	P	P	P	177.t00012	N/A	177.m00107	EAL45807	XP_651193	XM_646101
EHI_184690_at	0.0415379	0.0188721	1.18659	up	3.37927	down	2.23149	down	1.18067	down	1.33703	down	52.6202	65.9807	16.2965	24.0833	45.2734	40.4207	5.71621	5.96304	3.9595	4.55821	5.47661	5.29718	P	P	P	P	P	A	P	P	P	P	P	P							EHI_184690	14.t00058	XM_651220	hypothetical protein
Eh-Hgl-5_at	0.0600858	0.0301745	1.29344	up	1.90364	down	2.22973	down	1.02945	up	1.46617	up	67.8927	86.7962	38.138	30.1664	68.9602	99.9589	6.06279	6.434	5.13403	4.90592	6.10466	6.61484	P	P	P	P	P	P	P	P	P	P	P	P
EHI_139440_at	0.0276806	0.0114809	1.07204	up	2.99195	down	2.22928	down	1.55077	down	1.44969	down	145.403	158.256	50.7205	66.2702	96.3359	100.309	7.18383	7.28419	5.60275	6.02726	6.55085	6.64809	P	P	P	P	P	P	P	P	P	P	P	P							EHI_139440	171.t00005	XM_646215	hypothetical protein, conserved
EHI_109940_at	0.0390843	0.0175284	1.09194	down	2.49639	down	2.22772	down	1.0044	down	1.08088	up	47.0895	41.9778	18.3037	20.213	45.6166	48.6058	5.48287	5.35597	4.16302	4.3273	5.47653	5.59507	P	P	P	P	P	P	P	P	P	P	P	P							EHI_109940	128.t00009	XM_647109	mRNA capping enzyme, putative	GO:0003910|GO:0004484|GO:0005524|GO:0006260|GO:0006281|GO:0006310|GO:0006370|GO:0006397
EHI_195070_at	0.00520284	0.00127614	2.1403	up	2.44354	up	2.22709	up	1.09796	up	1.27705	up	23.7247	51.3389	59.2114	53.1336	26.1948	30.7578	4.56815	5.66596	5.85712	5.72331	4.70297	4.92096	P	P	P	P	P	P	P	P	P	P	P	P							EHI_195070	70.t00017	XM_648775	hypothetical protein
245.m00040_x_at	0.0429293	0.0197063	1.0493	up	2.49452	up	2.22652	up	1.00251	up	1	up	5	5.25258	12.7022	11.235	5.01259	5	2.32193	2.39136	3.64069	3.47672	2.32555	2.32193	A	A	A	A	P	P	P	P	A	A	A	A	245.t00004	N/A	245.m00040	EAL44732	XP_650118	XM_645026
EHI_098600_at	0.00354871	0.000762062	1.5887	down	2.12641	down	2.22169	down	1.35988	down	1.33436	down	188.129	118.319	89.5161	84.814	138.36	141.03	7.55335	6.8855	6.46492	6.40169	7.10987	7.1372	P	P	P	P	P	P	P	P	P	P	P	P							EHI_098600	19.t00024	XM_650877	hypothetical protein
EHI_076890_at	0.00361737	0.000783716	1.10187	down	2.22091	up	2.22144	up	1.29326	up	1.24218	up	680.727	596.491	1461.65	1461.62	855.649	816.428	9.35844	9.21848	10.5096	10.5099	9.72945	9.67131	P	P	P	P	P	P	P	P	P	P	P	P							EHI_076890	40.t00022	XM_649846	hypothetical protein, conserved	GO:0004835|GO:0006464
38.m00207_x_at	0.267067	0.192192	1.09134	up	1.76877	down	2.21942	down	1.07199	down	1.00283	up	11.7989	12.1143	6.4362	5	12.2129	11.2203	3.47211	3.59822	2.64937	2.32193	3.37182	3.47619	P	P	P	A	A	A	A	A	A	P	P	P	38.t00005	N/A	38.m00207	EAL49636	XP_655022	XM_649930
EHI_130530_s_at	0.0342797	0.0149461	1.05426	up	1.05097	down	2.21925	down	1.42681	up	3.73894	down	30.0896	31.4445	29.8902	13.8374	42.8785	8.11064	4.88915	4.96539	4.81744	3.73908	5.40194	2.98652	P	P	P	P	P	P	P	P	P	P	P	A							EHI_130530	278.t00002	XM_644606	hypothetical protein
586.m00016_x_at	0.165678	0.108019	1.4665	up	2.43809	up	2.21865	up	1.41682	up	1.82804	up	54.6175	72.0554	119.333	108.547	69.4909	89.6901	5.61224	6.16462	6.89799	6.76192	6.11489	6.48254	P	P	P	P	P	P	P	P	P	P	P	P	586.t00002	N/A	586.m00016	EAL42683	XP_648069	XM_642977
182.m00150_x_at	0.0603367	0.0303296	1.01895	down	2.08289	down	2.21819	down	1.30582	down	1.65312	down	37.1752	37.2272	18.0002	17.7278	28.9839	22.7993	5.20725	5.18018	4.14867	4.05787	4.8223	4.48207	P	P	P	P	P	P	P	P	P	P	P	M	182.t00027	N/A	182.m00150	EAL45741	XP_651128	XM_646036
EHI_096610_at	0.000215037	1.49093e-05	1.84509	up	2.31012	up	2.21759	up	2.35082	up	3.36104	up	24.3346	44.8637	56.1618	53.9103	57.9966	81.7428	4.60348	5.48716	5.81144	5.75247	5.83664	6.35238	P	P	P	P	P	P	P	P	P	P	P	P							EHI_096610	6.t00056	XM_651845	hypothetical protein
EHI_118480_at	0.000512361	5.14146e-05	1.48719	up	1.45424	down	2.21695	down	1.44276	down	1.53438	down	493.428	731.037	338.055	222.525	341	319.523	8.9362	9.5088	8.39594	7.78763	8.40738	8.31855	P	P	P	P	P	P	P	P	P	P	P	P							EHI_118480	261.t00008	XM_644817	adaptor protein (AP) family protein
16.m00298_s_at	0.0109942	0.00336533	1.30358	up	1.81509	down	2.21621	down	1.1084	down	1.07016	up	57.2232	71.5482	31.5345	24.7585	49.563	60.3153	5.7779	6.16038	4.91786	4.62981	5.62942	5.87574	P	P	P	P	P	P	P	P	P	P	P	P	16.t00012	N/A	16.m00298	EAL50795	XP_656179	XM_651087
EHI_064100_at	0.00114938	0.00015822	1.5206	up	1.54314	down	2.21576	down	1.45477	down	1.57659	down	172.908	263.025	112.451	81.9258	119.211	109.658	7.43364	8.03828	6.80776	6.28583	6.89284	6.77683	P	P	P	P	P	P	P	P	P	P	P	P							EHI_064100	236.t00005	XM_645126	hypothetical protein	GO:0005085|GO:0005525|GO:0051020
EHI_127190_at	0.000562784	5.87727e-05	1.34954	down	2.23996	down	2.21351	down	1.3039	up	1.12219	up	58.7392	43.7634	26.1671	26.6345	76.4053	66.0487	5.87276	5.44029	4.70929	4.72642	6.25558	6.03907	P	P	P	P	P	P	P	P	P	P	P	P							EHI_127190	129.t00018	XM_647083	NLI interacting factor-like phosphatase domain-containing protein	GO:0004721|GO:0008150
EHI_047630_s_at	0.206306	0.140999	1.5608	up	1.93825	up	2.21203	up	1.36315	down	1.46903	down	7.89509	12.3109	15.2303	16.9925	5.40343	5	2.87679	3.51907	3.83154	4.02216	2.42984	2.32193	P	A	A	A	P	A	P	P	A	A	A	A							EHI_047630			hypothetical protein
214.m00072_at	0.00503746	0.00122013	1.88435	down	1.01157	down	2.21087	up	1.15617	up	1.06302	up	40.328	21.0072	39.4299	87.2244	45.5429	42.104	5.29881	4.38475	5.28222	6.44343	5.50816	5.38698	P	P	P	P	P	P	P	P	P	P	P	P	214.t00011	N/A	214.m00072	EAL45134	XP_650521	XM_645429
EHI_095490_s_at	0.10825	0.0637572	1.28295	down	1.32478	down	2.21073	down	1.13467	up	3.1311	down	34.0127	25.9716	26.8825	15.0936	38.0726	11.3623	5.058	4.69853	4.65224	3.91347	5.24026	3.41133	P	P	P	P	P	P	P	P	P	P	A	M							EHI_095490	330.t00009	XM_644125	hypothetical protein
EHI_195000_at	0.251868	0.179044	1.28485	down	1.92326	down	2.20847	down	1.18233	down	1.13691	down	16.6699	12.9738	8.84206	8.19701	14.2888	14.8932	4.05911	3.69751	3.11556	2.91607	3.81748	3.87399	P	A	A	A	A	A	A	A	P	A	P	A							EHI_195000	70.t00008	XM_648766	hypothetical protein
EHI_159510_s_at	0.076239	0.0411137	1.98136	down	2.57169	down	2.20796	down	1.01195	up	1.10399	down	28.4115	14.2308	10.9441	13.0383	28.5154	26.3415	4.80599	3.8195	3.44327	3.66328	4.82312	4.66326	P	P	P	P	P	M	P	P	P	P	P	P							EHI_159510	88.t00012	XM_648170	hypothetical protein
19.m00345_x_at	0.145612	0.0919339	1.11917	down	2.19864	down	2.20774	down	1.34874	down	1.96047	down	11.04	10.1737	5.02074	5	8.63634	5.67041	3.4645	3.30207	2.32789	2.32193	3.03288	2.4933	P	P	A	P	P	A	A	P	P	P	P	A	19.t00069	N/A	19.m00345	EAL50628	XP_656014	XM_650922
530.m00018_s_at	0.0566116	0.0279039	1.53382	up	2.135	down	2.20761	down	1.41275	down	1.03283	down	12.4665	22.3404	5.32329	5.14642	8.9621	11.1162	3.50547	4.1226	2.41123	2.36299	3.00697	3.45886	A	P	P	P	A	A	A	A	A	P	P	M	530.t00002	N/A	530.m00018	EAL42777	XP_648163	XM_643071
EHI_029600_at	0.00442505	0.00102533	1.95652	up	2.63899	down	2.20695	down	1.63491	down	2.44477	down	143.217	294.367	54.5945	65.4383	95.3247	58.5025	7.1601	8.12839	5.76012	6.01805	6.45089	5.8704	P	P	P	P	P	P	P	P	P	P	P	P							EHI_029600	248.t00012	XM_644990	hypothetical protein, conserved	GO:0005515
EHI_038340_s_at	0.0378179	0.0168235	1.45857	up	1.96049	down	2.20693	down	1.35533	down	1.36423	down	133.847	196.297	71.8732	60.6247	99.0175	98.1368	7.0631	7.60765	6.09189	5.92106	6.62445	6.61502	P	P	P	P	P	P	P	P	P	P	P	P							EHI_038340	443.t00005	XM_643427	hypothetical protein
EHI_155210_at	0.526196	0.437856	1.07612	up	1.44613	down	2.20594	down	1.27074	down	1.42255	down	45.5166	48.3759	33.6857	21.4233	41.2953	32.0763	5.48935	5.5952	4.95716	4.34796	5.14369	4.98088	P	P	P	P	P	P	P	P	P	P	P	P							EHI_155210	207.t00008	XM_645541	hypothetical protein
EHI_160210_at	0.000123833	6.76288e-06	1.71784	up	1.66939	up	2.20574	up	1.56554	up	1.14189	up	485.352	834.912	807.558	1066.86	757.319	553.069	8.91786	9.69846	9.65718	10.0591	9.56452	9.10929	P	P	P	P	P	P	P	P	P	P	P	P							EHI_160210	178.t00017	XM_646091	hypothetical protein, conserved	GO:0004045
EHI_166420_at	0.000180203	1.15e-05	1.11913	up	1.93664	down	2.20186	down	1.30457	down	1.44423	down	246.075	275.284	127.362	111.623	188.661	171.234	7.94121	8.10359	6.98766	6.80249	7.55763	7.41091	P	P	P	P	P	P	P	P	P	P	P	P							EHI_166420	125.t00008	XM_647175	cyclin, putative	GO:0000074|GO:0005634
EHI_178710_at	0.00160825	0.000251898	1.69312	up	2.76553	up	2.20105	up	1.60541	up	1.37556	up	221.86	376.19	609.478	485.525	355.622	309.543	7.78387	8.54355	9.25142	8.92206	8.46681	8.24389	P	P	P	P	P	P	P	P	P	P	P	P							EHI_178710	15.t00055	XM_651163	phosphoesterase, putative	GO:0016787
EHI_159470_at	4.92976e-05	1.7173e-06	1.1477	up	2.38727	down	2.20098	down	1.38242	down	1.23886	down	47.2572	55.2727	19.7972	21.4732	34.3228	38.2217	5.56234	5.76109	4.30698	4.4242	5.09515	5.25333	P	P	P	P	P	P	P	P	P	P	P	P							EHI_159470	88.t00016	XM_648174	hypothetical protein
EHI_177570_at	0.00103505	0.000138526	1.26333	up	1.94564	up	2.19893	up	1.18272	up	1.18629	up	114.034	142.948	219.86	248.449	133.945	133.831	6.8175	7.15473	7.77775	7.9543	7.05961	7.06396	P	P	P	P	P	P	P	P	P	P	P	P							EHI_177570	20.t00037	XM_650835	RNA 3'-terminal phosphate cyclase, putative	GO:0003963
EHI_050400_at	0.00932318	0.00272079	1.27772	up	1.91162	up	2.19738	up	1.3778	up	1.3958	up	349.26	448.066	666.925	766.806	482.265	488.712	8.44658	8.80015	9.38138	9.58236	8.90895	8.92768	P	P	P	P	P	P	P	P	P	P	P	P							EHI_050400			hypothetical protein
EHI_196960_at	0.000148365	8.55278e-06	1.21684	up	1.28795	down	2.19724	down	3.00964	down	2.42825	down	412.307	486.897	311.491	182.612	133.256	165.732	8.64432	8.92746	8.27924	7.50863	7.05473	7.3644	P	P	P	P	P	P	P	P	P	P	P	P							EHI_196960	92.t00012	XM_648043	RhoGAP domain containing protein	GO:0005622|GO:0007165
120.m00092_x_at	0.0610398	0.0308388	1.53482	up	1.6249	down	2.19623	down	1.39486	down	1.09594	down	17.0519	26.4537	10.5101	7.7564	12.4173	15.5798	4.09029	4.70836	3.38994	2.95526	3.61017	3.95812	P	P	P	P	P	P	P	A	P	P	P	P	120.t00001	N/A	120.m00092	EAL47000	XP_652386	XM_647294
EHI_076140_at	0.0279949	0.0116365	1.35108	up	1.71867	down	2.19381	down	1.22108	down	1.32441	down	271.255	369.111	162.513	123.491	238.726	204.818	8.08099	8.5151	7.29969	6.94755	7.79284	7.67564	P	P	P	P	P	P	P	P	P	P	P	P							EHI_076140			hypothetical protein
EHI_007150_s_at	0.0142155	0.00474671	1.52599	up	2.19344	down	2.19344	down	1.36813	down	1.39507	up	11.5062	16.7366	5	5	8.92592	15.4623	3.45512	4.06487	2.32193	2.32193	3.00292	3.93546	A	P	P	P	A	A	A	A	A	P	P	P							EHI_007150			mitochondrial-type heat shock protein 70
EHI_123020_s_at	0.00355814	0.000765686	1.48501	up	1.65093	down	2.19332	down	1.26026	down	1.08624	down	156.538	235.062	99.5676	71.6072	123.965	144.146	7.28751	7.85798	6.56423	6.15439	6.95379	7.16817	P	P	P	P	P	P	P	P	P	P	P	P							EHI_123020			hypothetical protein
8.m00403_x_at	0.76274	0.722713	1.33285	up	1.83618	up	2.19177	up	1.95702	up	1.16094	up	5.13544	7.18183	9.80868	12.2033	10.1019	5.98018	2.35999	2.7745	3.23669	3.49209	3.32864	2.57528	P	A	P	A	P	A	P	A	P	P	P	A	8.t00063	N/A	8.m00403	EAL51404	XP_656789	XM_651697
EHI_159810_s_at	1.45461e-05	2.55457e-07	1.13375	down	1.62522	down	2.19024	down	1.22587	up	2.22793	up	110.491	97.5412	68.3291	50.3865	135.413	245.829	6.78578	6.60468	6.08515	5.65469	7.07959	7.94149	P	P	P	P	P	P	P	P	P	P	P	P							EHI_159810	447.t00007	XM_643404	hypothetical protein
EHI_140670_at	0.00890501	0.00256573	1.31238	up	2.00551	down	2.18989	down	1.49536	down	1.49147	down	108.039	141.323	54.8677	48.6662	71.122	71.3224	6.7327	7.12488	5.72873	5.60184	6.15221	6.15596	P	P	P	P	P	P	P	P	P	P	P	P							EHI_140670	60.t00010	XM_649115	DNA replication licensing factor, putative	GO:0003677|GO:0005524|GO:0006270|GO:0008094|GO:0015979|GO:0015995|GO:0016851|GO:0016887
EHI_112990_s_at	0.00935303	0.0027337	2.04084	up	1.51596	down	2.18838	down	1.35507	down	1.4744	down	835.643	1690.47	581.45	376.834	609.641	559.449	9.68645	10.7156	9.08622	8.55658	9.24808	9.12632	P	P	P	P	P	P	P	P	P	P	P	P							EHI_112990			2,3-bisphosphoglycerate-independentphosphoglycerate mutase, putative	GO:0004619|GO:0005737|GO:0006007|GO:0030145
2.m00624_s_at	0.00444177	0.0010337	1.74049	up	2.31037	down	2.18792	down	1.01054	up	1.22178	down	16.671	28.8843	7.47534	7.69889	16.7419	13.5944	4.04814	4.84763	2.84002	2.91857	4.06327	3.75915	P	P	P	P	P	A	P	A	P	P	P	P	2.t00134	N/A	2.m00624	EAL51949	XP_657335	XM_652243
EHI_143620_at	0.00237128	0.000431674	1.76282	up	2.41839	down	2.18728	down	1.56613	down	1.59275	down	123.489	224.166	50.9581	57.2223	82.8593	77.982	6.94524	7.76313	5.67119	5.8161	6.29804	6.27372	P	P	P	P	P	P	P	P	P	P	P	P							EHI_143620	121.t00010	XM_647263	hypothetical protein, conserved
5.m00423_at	0.000182355	1.1782e-05	1.19492	up	1.01345	down	2.18632	down	2.3472	down	1.42649	down	201.767	241.007	199.557	92.7986	85.9913	141.641	7.65424	7.91115	7.63497	6.52573	6.4233	7.14177	P	P	P	P	P	P	P	P	P	P	P	P	5.t00032	N/A	5.m00423	EAL51640	XP_657023	XM_651931
EHI_173400_at	0.00222219	0.000395812	1.13865	down	1.7473	down	2.18457	down	1.87843	down	2.18338	down	10.9321	9.6251	6.40783	5	5.88129	5.00272	3.44928	3.26196	2.64415	2.32193	2.53975	2.32271	P	P	M	M	P	A	A	A	M	M	P	A							EHI_173400	51.t00022	XM_649422	hypothetical protein, conserved
EHI_036890_at	0.00341371	0.000725924	1.34138	up	1.95062	down	2.17871	down	1.03612	down	1.33954	down	100.546	136.74	51.5327	46.0704	97.8736	75.0667	6.64924	7.07296	5.68531	5.52576	6.59805	6.22751	P	P	P	P	P	P	P	P	P	P	P	P							EHI_036890	283.t00012	XM_644545	ATPase, Vps4 oligomerisation domain containing protein	GO:0005524|GO:0008150|GO:0016887
EHI_106680_at	0.0118348	0.00374101	1.45187	down	1.76464	down	2.17725	down	1.6523	up	1.30369	up	104.953	71.6506	58.5694	48.1146	173.96	137.684	6.68961	6.1517	5.87024	5.56711	7.41409	7.07221	P	P	P	P	P	P	P	P	P	P	P	P							EHI_106680	217.t00006	XM_645373	hypothetical protein, conserved	GO:0003723|GO:0008033|GO:0008175|GO:0009019
AFFX-HSAC07/X00351_5_at			1.8455	down	1.29117	down	2.17653	down	1.50851	down	1.22585	down	12.2517	6.36773	9.10286	5.28069	8.28879	10.0389	3.52072	2.63671	3.15204	2.39868	2.92759	3.22693	A	A	A	A	A	A	A	A	A	A	A	A
330.m00077_s_at	0.00147202	0.000222832	1.0514	down	1.16591	down	2.17645	down	1.36109	up	5.12431	down	30.804	29.2348	28.1738	14.2717	41.8103	6.01992	4.94101	4.8687	4.71956	3.81904	5.38577	2.58365	P	P	P	P	P	P	P	P	P	P	P	A	330.t00011	N/A	330.m00077	EAL43832	XP_649219	XM_644127
EHI_001160_s_at	0.0604776	0.0304665	1.46423	down	1.51506	down	2.17611	down	1.63537	down	1.27654	down	78.9208	53.6441	51.9882	36.0922	48.427	62.1839	6.2934	5.74325	5.69402	5.17165	5.58378	5.94116	P	P	P	P	P	P	P	P	P	P	P	P							EHI_001160			plasma membrane calcium-transporting ATPase, putative	GO:0005388|GO:0005524|GO:0016020|GO:0016820
EHI_083430_x_at	0.0028133	0.000549446	1.08271	down	2.61234	down	2.17371	down	1.49983	down	1.2382	down	525.572	487.452	205.74	241.35	350.506	423.048	9.03235	8.9177	7.647	7.91218	8.44755	8.7241	P	P	P	P	P	P	P	P	P	P	P	P							EHI_083430	38.t00012		Adapter-related protein complex 3 (AP-3) subunit, putative
EHI_044540_at	0.0117229	0.00367929	1.34356	up	1.75435	down	2.17183	down	1.49643	down	1.4727	down	123.945	167.802	72.8139	56.7385	82.4597	83.632	6.94195	7.36801	6.13101	5.82304	6.36042	6.38348	P	P	P	P	P	P	P	P	P	P	P	P							EHI_044540	3.t00137	XM_652150	hypothetical protein
340.m00044_s_at	0.00135993	0.00019939	1.63029	up	1.71541	down	2.17174	down	1.11365	up	1.17997	down	12.8118	21.1328	7.46538	5.97686	14.2706	10.9553	3.67871	4.38384	2.90016	2.55986	3.83401	3.43996	P	A	P	P	P	P	A	A	P	P	P	P	340.t00001	N/A	340.m00044	EAL43756	XP_649142	XM_644050
26.m00274_x_at	0.452487	0.364217	1.25184	down	1.51636	up	2.17119	up	1.2986	up	1.87313	up	15.4856	12.104	19.7313	28.3387	16.8922	24.8996	3.70119	3.37714	4.3018	4.81968	4.07814	4.60664	M	P	P	P	P	P	P	P	P	P	P	P	26.t00005	N/A	26.m00274	EAL50223	XP_655609	XM_650517
565.m00025_x_at	0.00405415	0.00091297	1.12405	up	2.15154	down	2.16995	down	1.1339	up	1.31896	down	145.711	163.921	67.611	68.7103	164.937	111.321	7.18412	7.35282	6.07875	6.06645	7.36541	6.78472	P	P	P	P	P	P	P	P	P	P	P	P	565.t00003	N/A	565.m00025	EAL42717	XP_648102	XM_643010
Eh-Igl-M_at	0.00787786	0.00218712	1.2558	up	1.62145	down	2.16979	down	1.53802	down	1.81864	down	1413.51	1786.96	908.855	650.345	914.248	774.468	10.4568	10.7855	9.75956	9.33929	9.83577	9.59398	P	P	P	P	P	P	P	P	P	P	P	P
EHI_077280_s_at	0.00247169	0.000459958	5.35235	down	6.65577	down	2.16915	down	2.70167	down	1.13683	down	337.623	67.2098	51.086	154.972	128.498	296.24	8.39213	5.97196	5.65753	7.275	6.95828	8.20712	P	P	P	P	P	P	P	P	P	P	P	P							EHI_077280	40.t00006	XM_649853	leucine rich repeat protein, BspA family	GO:0003674|GO:0008150
EHI_105240_at	0.00168814	0.000268804	1.67169	up	1.98528	down	2.16885	down	1.21682	down	1.01071	down	144.376	247.364	73.0149	68.9734	119.477	142.624	7.17115	7.91246	6.18181	6.05422	6.88804	7.15579	P	P	P	P	P	P	P	P	P	P	P	P							EHI_105240	68.t00030	XM_648842	BAR/SH3 domain containing protein	GO:0003674|GO:0008150
EHI_186870_at	5.9178e-05	2.30926e-06	1.1002	up	2.62542	up	2.16817	up	1.42648	up	1.15911	down	110.875	122.219	290.15	239.407	157.492	97.1838	6.78665	6.92442	8.1792	7.90313	7.29912	6.57363	P	P	P	P	P	P	P	P	P	P	P	P							EHI_186870	12.t00055	XM_651342	hypothetical protein
EHI_051820_at	3.48188e-05	9.85626e-07	1.04356	down	1.27079	down	2.16555	down	1.36816	down	1.02049	down	569.194	541.239	445.86	261.126	412.674	553.42	9.14105	9.07954	8.79533	8.02632	8.68881	9.11179	P	P	P	P	P	P	P	P	P	P	P	P							EHI_051820	84.t00019	XM_648296	protein with RhoGEF and ArfGAP domains	GO:0005089|GO:0005622|GO:0035023|GO:0043087
EHI_064560_at	0.0565643	0.0278658	1.05468	down	1.77683	up	2.16514	up	1.36847	up	2.18489	up	17.3094	15.3106	29.4191	34.9854	22.4428	35.3293	4.01301	3.9362	4.84232	5.12747	4.46557	5.14057	P	P	P	P	P	P	P	P	P	P	P	P							EHI_064560	65.t00020	XM_648934	hypothetical protein
130.m00122_x_at	0.0017588	0.000284998	1.88235	up	2.62856	up	2.16367	up	1.69638	up	1.75103	up	204.642	384.751	538.295	448.119	349.644	358.042	7.67525	8.58778	9.06952	8.78872	8.4377	8.48345	P	P	P	P	P	P	P	P	P	P	P	P	130.t00011	N/A	130.m00122	EAL46755	XP_652141	XM_647049
EHI_130500_s_at	0.00434285	0.00100193	1.56699	up	1.05203	down	2.16323	up	1.78044	up	1.2177	down	15.187	23.8932	14.3876	33.0696	26.9999	13.0197	3.91945	4.56745	3.84628	5.03264	4.75169	3.63529	P	P	P	P	P	P	P	P	P	P	P	P							EHI_130500			hypothetical protein
EHI_174930_at	0.000994869	0.000130465	1.38048	up	3.00588	down	2.16104	down	1.41153	up	1.45448	up	22.7602	31.3719	8.0831	10.5817	32.1637	33.1942	4.50617	4.97135	2.91839	3.39445	5.00344	5.04668	P	P	P	P	P	A	P	M	P	P	P	P							EHI_174930	86.t00011	XM_648248	DENN domain protein
EHI_138760_at	0.0696714	0.0365855	1.28152	up	1.59431	down	2.15943	down	1.1975	down	1.27827	down	164.61	206.765	101.65	74.5811	136.312	127.35	7.33131	7.68916	6.65837	6.22066	7.07129	6.97712	P	P	P	P	P	P	P	P	P	P	P	P							EHI_138760	243.t00004	XM_645046	hypothetical protein
EHI_181570_at	0.0740332	0.0395914	1.00469	up	2.05717	down	2.1569	down	1.2957	down	1.23386	up	20.0963	19.5203	9.36397	9.07103	15.0515	23.73	4.26542	4.27218	3.22476	3.15647	3.89169	4.56861	P	P	P	P	P	P	P	P	P	P	P	P							EHI_181570	280.t00007	XM_644574	hypothetical protein
EHI_185620_at	2.26657e-05	5.34428e-07	1.23131	up	1.69488	up	2.15299	up	3.79009	up	3.31593	up	41.8445	51.4058	71.2473	89.7264	157.876	138.299	5.38036	5.68055	6.14154	6.4867	7.30259	7.10977	P	P	P	P	P	P	P	P	P	P	P	P							EHI_185620	286.t00010	XM_644513	protein kinase, putative	GO:0004672|GO:0005524|GO:0006468
EHI_178520_at	8.70404e-06	1.14437e-07	6.16869	up	1.44943	down	2.14841	down	1.9009	down	1.44897	down	79.1725	511.22	54.6363	36.8594	42.2205	55.4073	6.30141	8.92637	5.76592	5.19814	5.37472	5.76638	P	P	P	P	P	P	P	P	P	P	P	P							EHI_178520	96.t00002	XM_647939	regulator of nonsense transcripts, putative
EHI_112860_at	0.282343	0.205404	1.97367	down	1.61795	down	2.14765	down	1.02476	down	1.29742	down	24.9733	12.5911	16.2156	11.6184	23.982	18.7305	4.60297	3.62209	3.9088	3.5002	4.56768	4.22732	P	P	P	P	P	P	P	P	P	P	P	P							EHI_112860	17.t00013	XM_651009	serine/threonine protein phosphatase PP1, putative	GO:0004721|GO:0016787
EHI_070800_at	0.0238863	0.00944824	1.59607	down	2.65121	down	2.14729	down	1.14426	down	1.07868	up	72.3644	45.8219	27.5956	33.4632	62.6375	77.3879	6.15842	5.4839	4.75177	5.05591	5.964	6.26769	P	P	P	P	P	P	P	P	P	P	P	P							EHI_070800	54.t00031	XM_649319	hypothetical protein
EHI_100290_at	0.00430802	0.000991609	1.76787	up	1.79551	down	2.1467	down	1.34509	down	1.20104	down	398.206	715.643	224.93	185.85	296.826	328.783	8.62504	9.44706	7.78065	7.52293	8.19734	8.36076	P	P	P	P	P	P	P	P	P	P	P	P							EHI_100290	151.t00010	XM_646614	Rap/Ran GTPase-activating protein, putative	GO:0005096|GO:0005622|GO:0051056
EHI_052880_at	0.00752495	0.00205557	1.06881	down	2.42457	down	2.14639	down	1.38678	down	1.27586	down	83.4878	80.5804	34.3969	38.8798	60.98	65.9748	6.38078	6.28477	5.10305	5.27886	5.90904	6.02931	P	P	P	P	P	P	P	P	P	P	P	P							EHI_052880	218.t00009	XM_645368	hypothetical protein
EHI_087740_at	4.10012e-05	1.32146e-06	1.04225	up	1.09203	down	2.14629	down	2.48113	down	2.23295	down	1824.46	1888.47	1667.16	850.395	730.391	811.665	10.8232	10.8829	10.6962	9.72138	9.51223	9.66427	P	P	P	P	P	P	P	P	P	P	P	P							EHI_087740	20.t00049	XM_650848	hypothetical protein	GO:0005096|GO:0005622|GO:0051056
EHI_066720_at	0.0156096	0.00539381	2.0008	up	2.2237	down	2.14559	down	1.05011	down	1.00639	up	47.0044	98.168	22.4038	22.3315	45.4004	47.5724	5.55459	6.55516	4.40162	4.45321	5.48404	5.56378	P	P	P	P	P	P	P	P	P	P	P	P							EHI_066720	181.t00002	XM_646043	hypothetical protein, conserved
EHI_197130_at	4.35564e-06	4.40508e-08	1.19203	up	1.13836	down	2.14474	down	1.49313	down	1.48782	down	245.567	292.779	217.33	114.619	164.448	165.041	7.93982	8.19324	7.75286	6.83901	7.36148	7.36661	P	P	P	P	P	P	P	P	P	P	P	P							EHI_197130	92.t00029	XM_648061	hypothetical protein	GO:0005515
449.m00047_x_at	0.0133167	0.00434562	2.27642	up	2.55443	down	2.14127	down	1.31767	down	1.52718	down	12.8076	29.1748	5.00902	6.07067	10.6376	8.58461	3.67753	4.8643	2.32453	2.57906	3.27954	3.06666	P	P	P	P	A	A	A	P	P	P	P	A	449.t00001	N/A	449.m00047	EAL43094	XP_648480	XM_643388
EHI_096700_at	4.76565e-05	1.63336e-06	2.806	up	2.83291	up	2.14104	up	1.8039	up	2.81143	up	9.33851	26.0896	26.6828	20.0377	16.731	26.0845	3.21194	4.70045	4.71422	4.31025	4.06306	4.70324	P	P	P	P	P	P	P	P	P	P	P	P							EHI_096700	6.t00064	XM_651853	Ras GTPase-activating protein, putative	GO:0005096|GO:0005622|GO:0051056
142.m00145_s_at	0.002107	0.000367228	1.44289	up	2.00594	down	2.13904	down	1.33901	down	1.4645	down	66.2113	95.2135	32.8759	30.9466	49.4459	45.8953	6.03904	6.568	5.03476	4.94207	5.61787	5.48864	P	P	P	P	P	P	P	P	P	P	P	P	142.t00010	N/A	142.m00145	EAL46496	XP_651882	XM_646790
EHI_074120_at	0.00259858	0.000492617	1.01497	down	1.6957	up	2.13874	up	1.21095	up	1.1124	up	115.106	113.694	194.81	246.552	140.577	128.004	6.84378	6.82235	7.60566	7.94054	7.11992	6.99745	P	P	P	P	P	P	P	P	P	P	P	P							EHI_074120	79.t00019	XM_648461	HAD hydrolase, family IA, variant 3	GO:0008152|GO:0016787
EHI_039360_s_at	3.02861e-05	8.06585e-07	1.24112	up	1.22688	down	2.13643	down	1.24924	down	1.08066	up	188.997	234.597	154.409	88.5511	151.966	204.274	7.56194	7.87358	7.26695	6.46674	7.24088	7.67385	P	P	P	P	P	P	P	P	P	P	P	P							EHI_039360			pumilio family RNA-binding protein	GO:0003723|GO:0005096|GO:0005622|GO:0008152|GO:0051056
EHI_027630_at	0.000123576	6.69159e-06	1.22843	down	1.72807	up	2.13638	up	2.14267	up	2.2924	up	66.9661	54.2767	116.322	142.425	144.199	152.874	6.05871	5.76189	6.84787	7.15388	7.15811	7.25557	P	P	P	P	P	P	P	P	P	P	P	P							EHI_027630	1.t00037	XM_652456	hypothetical membrane-spanning protein
EHI_021570_at	0.101436	0.0588396	1.77015	down	2.13956	down	2.13589	down	2.17108	down	1.83986	down	41.2195	24.8675	18.9363	19.4559	19.037	21.9284	5.3284	4.50453	4.23109	4.23356	4.20999	4.4488	P	P	P	P	P	P	P	P	P	P	P	P							EHI_021570	253.t00006	XM_644909	serine acetyltransferase 1
EHI_017690_at	0.0186386	0.00685727	1.28141	up	2.19707	down	2.13485	down	1.23771	down	1.18439	down	380.752	488.24	176.193	178.108	314.57	321.404	8.56606	8.9238	7.43048	7.47192	8.25839	8.32192	P	P	P	P	P	P	P	P	P	P	P	P							EHI_017690	199.t00009	XM_645694	hypothetical protein
EHI_147870_at	0.0222654	0.00860441	1.31231	up	1.88514	up	2.13483	up	1.17169	up	1.12544	up	49.5957	64.1945	94.3232	106.251	58.4025	54.6893	5.60141	5.99352	6.51608	6.69553	5.83001	5.7719	P	P	P	P	P	P	P	P	P	P	P	P							EHI_147870	142.t00015	XM_646797	hypothetical protein, conserved	GO:0016020
274.m00071_x_at			1.27747	down	1.97822	down	2.13247	down	2.53601	down	1.57268	down	62.2142	46.9491	30.2871	28.0149	23.3066	38.1907	5.86489	5.5116	4.88068	4.77236	4.52233	5.21167	A	A	A	A	A	A	A	A	A	A	A	A	274.t00004	N/A	274.m00071	EAL44357	XP_649743	XM_644651
EHI_038300_at	9.43778e-07	4.66639e-09	1.25795	up	1.77186	up	2.13235	up	1.3853	up	1.93806	up	219.33	275.17	387.479	466.366	304.079	423.885	7.7727	8.10377	8.59796	8.86514	8.2429	8.72731	P	P	P	P	P	P	P	P	P	P	P	P							EHI_038300	74.t00040	XM_648611	hypothetical protein
EHI_111730_at	0.00836849	0.00237368	2.23741	up	2.82112	up	2.13179	up	1.37107	up	1.4566	up	78.1961	170.735	215.539	163.741	106.409	111.736	6.2537	7.41553	7.74997	7.34576	6.709	6.7963	P	P	P	P	P	P	P	P	P	P	P	P							EHI_111730			hypothetical protein
349.m00049_at	0.322127	0.239848	1.48058	up	2.23687	up	2.13114	up	1.8221	up	1.15754	up	34.0116	49.4121	74.4421	71.4374	60.9386	38.5941	5.05398	5.62014	6.21546	6.1456	5.91958	5.26504	P	P	P	P	P	P	P	P	P	P	P	P	349.t00009	N/A	349.m00049	EAL43662	XP_649047	XM_643955
243.m00058_at	0.0643486	0.0330962	1.07305	down	1.56611	up	2.12769	up	1.87292	up	1.12264	up	37.0274	36.1963	58.496	79.6323	70.9236	41.6351	5.21	5.10829	5.85719	6.29929	6.11529	5.3769	P	P	P	P	P	P	P	P	P	P	P	P	243.t00002	N/A	243.m00058	EAL44750	XP_650136	XM_645044
EHI_041170_x_at	0.481113	0.393145	1.05664	up	1.5152	down	2.12662	down	1.60241	down	2.51961	down	12.9711	13.4315	8.31554	6.00935	8.68097	5	3.65513	3.73461	3.05562	2.56657	2.97488	2.32193	A	A	P	A	M	A	A	A	M	A	P	A							EHI_041170			hypothetical protein
EHI_054650_s_at	0.149106	0.0946346	1.41908	up	1.27201	up	2.12616	up	1.11929	up	1.95073	up	5	7.10394	6.54501	10.7503	5.63204	9.75813	2.32193	2.82689	2.66904	3.41018	2.48452	3.28594	A	A	A	M	A	P	P	P	P	A	P	P							EHI_054650			hypothetical protein
EHI_080590_at	0.56709	0.479085	1.54251	up	1.98019	up	2.12573	up	2.14369	up	1.8693	up	23.1519	28.62	37.7684	41.0696	39.6209	35.553	4.20802	4.8333	5.19367	5.29598	5.30812	5.11052	P	P	P	P	P	P	P	P	P	P	P	P							EHI_080590	887.t00002	XM_642782	hypothetical protein
EHI_103410_at	0.0353139	0.0155121	1.09356	up	2.39186	down	2.1254	down	1.4592	down	1.7355	down	1045.57	1163.69	447.291	494.355	722.792	603.7	10.0179	10.1469	8.75974	8.93013	9.47269	9.22251	P	P	P	P	P	P	P	P	P	P	P	P							EHI_103410	118.t00015	XM_647331	WD domain containing protein
562.m00024_at	0.0265711	0.0108297	1.29351	up	1.7475	up	2.12452	up	1.51849	up	1.42483	up	71.4985	91.4713	124.342	150.266	107.456	101.558	6.14367	6.51496	6.94897	7.23081	6.74631	6.65446	P	P	P	P	P	P	P	P	P	P	P	P	562.t00003	N/A	562.m00024	EAL42728	XP_648114	XM_643022
EHI_070910_s_at	0.000275398	2.13225e-05	1.01181	up	2.19198	down	2.12198	down	1.00323	down	5.15056	down	94.6523	95.5222	43.1651	44.6622	94.3174	18.3894	6.56082	6.57776	5.42859	5.47541	6.55617	4.19609	P	P	P	P	P	P	P	P	P	P	P	M							EHI_070910	363.t00005	XM_643864	hypothetical protein
EHI_176800_at	0.248915	0.176442	1.98384	down	1.8803	down	2.12138	down	1.23927	down	2.34166	down	12.2526	5.98314	6.37733	5.54615	9.87364	5	3.54946	2.56116	2.6385	2.46446	3.23997	2.32193	P	P	M	A	A	A	A	A	P	A	A	A							EHI_176800	267.t00010	XM_644747	zinc finger protein, putative	GO:0003676|GO:0008131|GO:0008270
182.m00148_x_at	0.146346	0.0925876	2.045	down	1.98474	down	2.12137	down	2.12137	down	2.05228	down	10.6072	5.19022	5.35607	5	5	5.17117	3.40693	2.37483	2.41798	2.32193	2.32193	2.3697	P	P	A	A	A	A	P	A	P	A	P	A	182.t00025	N/A	182.m00148	EAL45739	XP_651126	XM_646034
89.m00107_x_at	8.32321e-06	1.07559e-07	2.04698	up	3.20003	up	2.12117	up	1.07149	up	1.2672	down	163.626	332.2	519.35	344.373	173.955	128.76	7.34241	8.37591	9.0205	8.42727	7.44203	7.00077	P	P	P	P	P	P	P	P	P	P	P	P	89.t00004	N/A	89.m00107	EAL47846	XP_653233	XM_648141
EHI_196790_at	0.0868434	0.048463	1.93861	up	1.35701	up	2.12024	up	3.07261	up	1.25075	down	12.8778	21.1214	14.9084	22.3956	32.5233	9.00885	3.39776	4.35279	3.8382	4.48199	5.01723	3.07497	A	P	P	P	P	P	M	P	P	P	P	A							EHI_196790			hypothetical protein
EHI_030750_s_at	0.0167028	0.00590107	1.29132	up	2.19099	down	2.11954	down	1.18583	down	1.30902	down	1195.61	1539.05	558.97	574.021	1036.49	913.958	10.2139	10.5828	9.08233	9.13017	9.96802	9.82543	P	P	P	P	P	P	P	P	P	P	P	P							EHI_030750	446.t00002	XM_643411	hypothetical protein
EHI_170320_at	0.202109	0.137708	1.39041	up	2.20006	up	2.11826	up	1.13285	up	1.15622	up	24.0815	33.4509	53.1489	50.9625	27.5251	28.3427	4.58836	5.06387	5.7259	5.67124	4.76831	4.79777	P	P	P	P	P	P	P	P	P	P	P	P							EHI_170320	186.t00022	XM_645950	hypothetical protein
EHI_162790_s_at	0.0159877	0.00556577	1.08491	down	1.74262	down	2.11741	down	1.0445	up	2.38746	down	12.2352	11.0074	6.90159	5.67835	12.6467	5	3.5774	3.45983	2.77615	2.4951	3.64022	2.32193	P	P	P	P	P	M	P	A	P	P	A	A							EHI_162790			hypothetical protein
EHI_139990_at	0.0317857	0.0136002	1.26422	down	1.49963	down	2.11673	down	1.1037	up	1.45847	up	21.6851	17.3427	14.4457	11.8407	23.9053	31.7459	4.43689	4.09864	3.85228	3.35505	4.57924	4.98134	P	P	P	P	P	P	P	P	P	P	P	P							EHI_139990	291.t00005	XM_644449	protein kinase domain containing protein	GO:0008152|GO:0016301
EHI_052800_at	0.0271934	0.0111965	1.06233	down	1.63203	down	2.1163	down	1.11434	down	1.28079	down	36.3451	34.1116	22.5405	17.3367	32.8426	28.577	5.17936	5.09213	4.47269	4.09782	5.02317	4.82232	P	P	P	P	P	P	P	P	P	P	P	P							EHI_052800	218.t00003	XM_645360	serine/threonine protein kinase, putative	GO:0004672|GO:0005524|GO:0006468
EHI_074110_at	0.0792396	0.0430257	1.02655	down	1.77352	down	2.11421	down	1.3617	down	1.50506	down	797.167	760.31	444.815	373.135	574.34	518.415	9.60772	9.56991	8.7811	8.5276	9.1623	9.01789	P	P	P	P	P	P	P	P	P	P	P	P							EHI_074110	79.t00018	XM_648460	oxysterol-binding protein, putative	GO:0008150
194.m00099_s_at	5.88648e-05	2.28209e-06	1.28349	up	1.89088	down	2.1135	down	1.31503	up	3.66049	down	81.0772	104.574	42.9732	38.6338	106.771	22.3645	6.34105	6.70112	5.42199	5.26142	6.73614	4.46901	P	P	P	P	P	P	P	P	P	P	P	P	194.t00002	N/A	194.m00099	EAL45482	XP_650869	XM_645777
EHI_089460_x_at	0.0236242	0.00930207	1.41825	up	1.92464	up	2.11276	up	2.03239	up	2.16054	up	29.1945	42.0104	54.7201	60.1466	58.028	61.2702	4.82486	5.32897	5.76944	5.90398	5.84804	5.93625	P	P	P	P	P	P	P	P	P	P	P	P							EHI_089460	506.t00003	XM_643140	hypothetical protein
EHI_088010_at	0.00355283	0.000764143	1.29081	up	1.92897	up	2.10515	up	2.17311	up	2.0859	up	112.028	137.721	206.729	225.326	233.735	225.786	6.73591	7.10419	7.68374	7.80984	7.85567	7.79658	P	P	P	P	P	P	P	P	P	P	P	P							EHI_088010	29.t00031	XM_650337	hypothetical protein
EHI_092830_s_at	0.000828995	0.000100143	2.10505	up	1.45582	down	2.10371	down	1.25216	down	1.02568	down	92.1857	194.759	65.2444	43.7025	73.4326	89.3747	6.51815	7.59201	5.97632	5.44521	6.19373	6.48156	P	P	P	P	P	P	P	P	P	P	P	P							EHI_092830			heat shock protein70, mitochondrial, putative
EHI_166050_s_at	0.060353	0.030363	1.07259	up	1.72833	down	2.10371	down	1.21212	down	1.39584	down	14.7734	15.7705	8.40104	7.261	12.1144	11.053	3.85953	3.96063	3.07016	2.7866	3.582	3.3784	P	P	P	P	P	P	A	P	P	P	P	P							EHI_166050			mitochondrial-typeheat shock protein70, putative
EHI_174230_s_at	6.24859e-05	2.49147e-06	2.16168	up	2.88071	up	2.10246	up	1.72436	down	5.64032	down	42.6306	92.6586	129.343	89.437	24.9132	7.53248	5.40546	6.51761	6.93189	6.47754	4.6194	2.90969	P	P	P	P	P	P	P	P	P	P	A	P							EHI_174230	116.t00021	XM_647412	hypothetical protein
EHI_069540_s_at	3.94038e-05	1.21956e-06	1.04215	up	1.25109	down	2.10204	down	1.23188	down	1.14152	up	1109.11	1164.33	880.042	523.915	897.743	1259.34	10.1045	10.1641	9.78134	9.03273	9.80366	10.2955	P	P	P	P	P	P	P	P	P	P	P	P							EHI_069540	194.t00016	XM_645791	pumilio family RNA-binding protein	GO:0003723|GO:0005096|GO:0005622|GO:0008152|GO:0051056
EHI_033560-124070_s_at	0.0292249	0.0123284	3.36579	down	4.584	down	2.10181	down	1.34445	down	1.01585	up	334.518	87.7464	66.5845	149.183	218.865	299.576	8.20067	6.44973	6.00407	7.12904	7.77366	8.22335	P	P	P	P	P	P	P	P	P	P	P	P
EHI_177300_at	0.00357621	0.000771182	1.20384	up	2.26507	down	2.1013	down	1.38868	down	1.6586	down	981.88	1184.15	443.037	467.268	707.798	592.024	9.92902	10.1967	8.74946	8.85774	9.4553	9.19905	P	P	P	P	P	P	P	P	P	P	P	P							EHI_177300	402.t00005	XM_643631	hypothetical protein
849.m00008_s_at	0.0143497	0.00480366	5.11811	down	3.52741	down	2.1006	down	1.4812	down	1.10595	down	277.958	47.6477	71.5255	114.577	168.247	217.398	7.90481	5.5492	6.0862	6.83401	7.33804	7.75952	P	P	P	P	P	P	P	P	P	P	P	P	849.t00001	N/A	849.m00008	EAL42510	XP_647896	XM_642804
EHI_051090_at	0.0165699	0.00583363	1.01511	down	1.50457	down	2.10059	down	1.00965	down	1.85925	down	35.0104	34.1102	24.1669	16.7195	35.6357	18.6475	5.11132	5.08969	4.52198	4.04053	5.09746	4.2166	P	P	P	P	P	P	P	P	P	P	P	P							EHI_051090			GTP-binding protein, putative	GO:0005525|GO:0005622|GO:0007264
EHI_015240_s_at	0.102174	0.0593707	1.10073	up	1.03248	up	2.10011	up	1.15108	up	1	up	5	5.529	5.1624	10.675	5.81244	5	2.32193	2.46038	2.36804	3.39239	2.52491	2.32193	A	A	A	M	A	A	P	P	A	P	A	A							EHI_015240	52.t00006	XM_649402	hypothetical protein
EHI_198650_at	0.00979724	0.00291088	1.51126	up	2.19974	down	2.09971	down	1.27316	up	1.15627	down	43.6941	65.2212	19.7279	20.6466	55.3974	37.4014	5.42988	6.02563	4.29255	4.35969	5.7783	5.2204	P	P	P	P	P	P	P	A	P	P	P	P							EHI_198650	34.t00034	XM_650088	cyclin, domain containing protein	GO:0005515|GO:0005634
EHI_155570_at	0.0464992	0.0217265	2.19044	up	2.02864	up	2.0989	up	2.00849	up	1.47453	up	360.957	771.311	725.612	739.041	708.057	519.462	8.45946	9.59068	9.47997	9.52909	9.46557	9.01971	P	P	P	P	P	P	P	P	P	P	P	P							EHI_155570	23.t00028	XM_650693	glutamyl-tRNA synthetase, putative	GO:0004818|GO:0004819|GO:0005524|GO:0006424
EHI_000420_at	6.42557e-05	2.59218e-06	1.30062	up	1.98951	up	2.09681	up	2.08968	up	2.50356	up	32.8384	42.276	64.8702	68.3355	68.0807	81.352	5.02203	5.40124	6.01445	6.09023	6.08531	6.34601	P	P	P	P	P	P	P	P	P	P	P	P							EHI_000420	106.t00016	XM_647660	hypothetical protein
EHI_012950_s_at	0.199643	0.135772	1.07973	down	1.52731	up	2.09645	up	2.10416	up	3.21535	up	15.5665	12.5777	20.1155	27.341	27.3876	41.8535	3.70162	3.59095	4.31262	4.76957	4.77487	5.3866	P	P	P	P	P	P	P	P	P	P	P	P							EHI_012950	14.t00009	XM_651252	hypothetical protein	GO:0004649
EHI_125640_at	0.00519212	0.0012725	1.01284	down	2.19168	down	2.09588	down	1.22937	up	1.0011	down	47.5113	46.9024	21.6704	23.0471	59.1024	47.3898	5.56763	5.54922	4.43559	4.50007	5.86554	5.56604	P	P	P	P	P	P	P	P	P	P	P	P							EHI_125640			hypothetical protein
188.m00105_x_at	0.0117073	0.00367178	1.49443	down	2.30157	down	2.09428	down	2.4367	up	1.12947	up	21.2066	14.9442	9.28273	10.0679	51.3407	25.4511	4.39658	3.81698	3.19395	3.33012	5.6815	4.57222	P	P	M	P	P	P	P	P	P	P	P	P	188.t00024	N/A	188.m00105	EAL45596	XP_650983	XM_645891
135.m00094_at	0.488346	0.400269	1.46923	up	1.52267	up	2.09405	up	1.51905	up	1.5006	up	5	7.49374	7.87414	11.6664	8.26876	7.5755	2.32193	2.87698	2.92853	3.38823	2.92509	2.90747	A	A	A	A	P	P	P	A	P	P	P	A	135.t00001	N/A	135.m00094	EAL46629	XP_652015	XM_646923
EHI_181610_s_at	0.0141263	0.00470031	1.31683	up	1.52595	down	2.09393	down	1.63149	down	1.31508	down	224.452	295.511	148.543	112.195	138.416	170.616	7.80976	8.20683	7.20006	6.74354	7.10356	7.41461	P	P	P	P	P	P	P	P	P	P	P	P							EHI_181610			hypothetical protein
EHI_179200_x_at	0.00130421	0.000188326	1.00489	up	1.25375	up	2.09293	up	1.39524	up	1.21023	up	270.244	270.237	337.762	567.301	377.498	325.464	8.07104	8.07807	8.39729	9.13656	8.55156	8.34632	P	P	P	P	P	P	P	P	P	P	P	P							EHI_179200	188.t00006	XM_645895	hypothetical protein, conserved
570.m00023_x_at	0.0110974	0.00341796	1.55524	up	2.46359	up	2.09251	up	1.46045	up	1.39335	up	42.0067	63.5778	100.842	85.4532	60.3882	57.1107	5.35173	5.98888	6.6525	6.41697	5.89814	5.83029	P	P	P	P	P	P	P	P	P	P	P	P	570.t00002	N/A	570.m00023	EAL42709	XP_648095	XM_643003
EHI_186490_s_at	0.00607141	0.00156526	1.37682	up	3.52789	down	2.09047	down	1.26575	down	1.33321	down	41.569	55.7399	12.6281	19.616	31.982	30.3777	5.33914	5.80048	3.52034	4.27531	4.99915	4.92424	P	P	P	P	M	A	P	P	P	P	P	P							EHI_186490			hypothetical protein
866.m00015_s_at	0.00117412	0.000162943	1.50636	up	1.24136	up	2.08978	up	1.22666	up	1.89574	down	82.4328	126.858	102.272	172.34	101.01	44.161	6.3636	6.95467	6.67553	7.42695	6.65833	5.44084	P	P	P	P	P	P	P	P	P	P	P	P	866.t00003	N/A	866.m00015	EAL42502	XP_647888	XM_642796
EHI_056110_at	0.0101463	0.00303625	1.00129	down	2.34129	down	2.08928	down	1.50755	down	1.42541	down	188.97	190.146	81.1194	91.7424	131.491	132.635	7.562	7.56013	6.33469	6.49899	6.96979	7.05062	P	P	P	P	P	P	P	P	P	P	P	P							EHI_056110	272.t00014	XM_644684	hypothetical protein
28.m00307_x_at	0.18903	0.127213	1.13484	up	2.39389	up	2.08864	up	1.75051	up	2.22558	up	5.8163	6.63028	13.9391	12.1525	10.1772	12.8179	2.52575	2.70824	3.78511	3.58832	3.33353	3.67993	A	A	P	P	P	P	P	P	P	P	P	P	28.t00035	N/A	28.m00307	EAL50080	XP_655466	XM_650374
EHI_129300_at	0.00498766	0.00120334	1.48399	up	1.34327	down	2.08784	down	1.00377	up	1.03209	down	43.9808	65.3118	33.2476	21.2432	45.0395	42.627	5.45841	6.0279	5.03266	4.3964	5.46384	5.41285	P	P	P	P	M	P	M	M	P	P	P	P							EHI_129300			hypothetical protein
EHI_114340_at	0.00196338	0.000332747	1.9543	up	1.13706	down	2.08744	down	1.86446	down	1.73617	down	582.814	1115.34	515.991	274.002	317.175	329.649	9.15547	10.1221	8.97016	8.09373	8.25671	8.35956	P	P	P	P	P	P	P	P	P	P	P	P							EHI_114340	275.t00003	XM_644646	acetylornithine deacetylase, putative	GO:0006508|GO:0008237|GO:0008777|GO:0016787|GO:0046983
EHI_148070_at	0.0373169	0.0165554	1.17922	up	1.40208	down	2.08608	down	1.16359	down	1.40928	down	70.9492	83.0763	51.1312	33.9533	60.7716	50.265	6.13851	6.37634	5.65094	5.07771	5.91993	5.64356	P	P	P	P	P	P	P	P	P	P	P	P							EHI_148070	1.t00150	XM_652443	importin alpha, putative
417.m00030_x_at	0.0614024	0.0310496	1.45781	up	1.27827	down	2.08444	down	1.22125	down	1.26432	up	10.5577	15.2607	8.25628	5	8.64871	13.5144	3.38159	3.92539	3.02739	2.32193	3.09323	3.71995	A	M	P	M	P	A	A	A	M	A	M	A	417.t00004	N/A	417.m00030	NA	NA	NA
EHI_031520_at	0.000331326	2.75515e-05	1.51687	down	1.68464	up	2.08351	up	1.31771	up	1.43909	up	163.34	107.711	276.701	340.459	218.265	235.338	7.35173	6.75063	8.10417	8.41075	7.74976	7.87689	P	P	P	P	P	P	P	P	P	P	P	P							EHI_031520	80.t00011	XM_648450	phosphatidylinositol N-acetylglucosaminyltransferase subunit C, putative	GO:0006506|GO:0016021|GO:0017176
EHI_187280_at	0.0426684	0.0195338	1.66426	up	2.15606	down	2.08345	down	1.296	down	1.88582	down	271.743	448.185	123.454	127.837	225.123	139.217	8.03638	8.77126	6.92798	6.97741	7.66231	7.12119	P	P	P	P	P	P	P	P	P	P	P	P							EHI_187280	12.t00016	XM_651366	transcription initiation factor SPT5, putative
363.m00048_at	0.000316222	2.59757e-05	1.17258	up	1.52694	up	2.0829	up	1.9915	up	1.11355	down	254.043	296.833	386.766	527.25	504.181	231.226	7.98361	8.21329	8.59426	9.0422	8.97746	7.82845	P	P	P	P	P	P	P	P	P	P	P	P	363.t00001	N/A	363.m00048	EAL43574	XP_648960	XM_643868
357.m00044_s_at	0.0201995	0.00758816	1.24876	down	1.87422	down	2.08259	down	1.71004	down	1.00843	down	22.7971	18.0572	11.7826	10.5315	12.8137	21.7112	4.45218	4.13168	3.54588	3.3938	3.67815	4.44006	P	P	P	P	P	P	P	P	P	P	P	P	357.t00007	N/A	357.m00044	EAL43616	XP_649000	XM_643908
EHI_158640_at	0.00573456	0.00145635	1.45002	up	1.59011	down	2.08254	down	1.24728	down	1.17202	down	114.573	157.763	68.6907	52.4544	87.1838	92.7043	6.76222	7.2983	6.0931	5.70388	6.44344	6.53323	P	P	P	P	P	P	P	P	P	P	P	P							EHI_158640	277.t00001	XM_644608	Rap/Ran GTPase-activating protein, putative	GO:0005096|GO:0005622|GO:0051056
EHI_138350_at	0.0133031	0.00433372	1.38276	up	2.00067	up	2.08245	up	1.43035	up	1.74249	up	180.116	249.333	361.445	383.247	257.652	315.194	7.49259	7.96014	8.49307	8.55087	8.00896	8.29374	P	P	P	P	P	P	P	P	P	P	P	P							EHI_138350	35.t00028	XM_650055	hypothetical protein
EHI_009930_at	0.0469136	0.0220202	1.2751	up	1.33873	down	2.07897	down	1.58978	up	1.46074	down	14.9263	21.4148	11.1762	7.63763	23.7154	10.4547	3.89739	4.248	3.47652	2.84151	4.56621	3.35069	P	P	P	P	A	A	P	A	P	P	P	P							EHI_009930	4.t00006	XM_652022	myb-like DNA-binding domain containing protein	GO:0003677|GO:0005634
498.m00026_x_at	0.481075	0.393012	1.96822	up	2.02595	up	2.07835	up	1.11205	up	1.38877	up	6.45094	12.4589	13.3849	13.511	7.38595	8.78065	2.65206	3.62895	3.67066	3.7075	2.80528	3.12587	P	M	P	M	P	P	P	A	A	A	A	M	498.t00002	N/A	498.m00026	EAL42871	XP_648257	XM_643165
EHI_150420_at	0.000443513	4.14657e-05	1.10516	up	2.66589	down	2.07475	down	2.0799	down	1.93368	down	26.75	29.6123	10.3596	13.8113	12.873	13.9783	4.74146	4.88572	3.32685	3.68853	3.68495	3.79011	P	P	P	P	A	P	P	P	P	P	P	P							EHI_150420	22.t00028	XM_650731	hypothetical protein
EHI_191790_at	0.000494975	4.9263e-05	1.50919	up	2.50617	up	2.07107	up	1.46065	up	1.66505	up	566.821	855.153	1423.8	1173.34	832.619	943.363	9.14571	9.73949	10.4712	10.1961	9.69233	9.88128	P	P	P	P	P	P	P	P	P	P	P	P							EHI_191790			hypothetical protein
EHI_023620_at	0.0838171	0.0463306	1.17492	up	1.23437	down	2.07053	down	1.16199	down	1.20467	up	208.42	248.208	170.218	100.319	179.474	250.222	7.69779	7.93035	7.39402	6.64779	7.4812	7.96644	P	P	P	P	P	P	P	P	P	P	P	P							EHI_023620			hypothetical protein
66.m00164_s_at	0.117299	0.0703476	1.44718	up	1.19374	down	2.07035	down	1.10881	up	1.02028	down	10.4092	15.0487	8.70159	5	12.3213	10.418	3.3718	3.90505	3.11632	2.32193	3.52082	3.34284	A	M	P	P	A	P	M	A	A	M	M	P	66.t00022	N/A	66.m00164	EAL48605	XP_653991	XM_648899
EHI_056700_at	0.0026447	0.000504357	1.15228	down	1.61176	down	2.06921	down	1.68305	down	1.97162	down	176.053	151.419	107.32	84.6095	102.886	87.7842	7.43441	7.22992	6.74577	6.38533	6.68333	6.45503	P	P	P	P	P	P	P	P	P	P	P	P							EHI_056700	344.t00009	XM_643998	hypothetical protein
EHI_084980_at	0.00308509	0.000627141	1.19062	up	1.27475	down	2.06864	down	1.33192	down	1.1368	down	607.863	727.705	476.682	293.908	459.271	532.374	9.24118	9.49289	8.89097	8.19249	8.82767	9.05621	P	P	P	P	P	P	P	P	P	P	P	P							EHI_084980	130.t00020	XM_647058	hypothetical protein	GO:0005089|GO:0005622|GO:0035023
EHI_159580_at	0.000147765	8.48501e-06	1.74931	up	1.62399	down	2.0684	down	1.27706	down	1.48361	down	212.008	370.98	130.593	102.604	166.338	143.345	7.72789	8.53468	7.02835	6.67937	7.37507	7.15878	P	P	P	P	P	P	P	P	P	P	P	P							EHI_159580	88.t00006	XM_648164	protein kinase, putative	GO:0004672|GO:0004674|GO:0005524|GO:0006468
5.m00484_x_at	0.115956	0.0694382	1.00315	down	1.89811	down	2.06607	down	1.04591	up	1.11218	down	44.6285	44.6787	25.1793	21.1491	46.6948	39.4936	5.4473	5.44276	4.52274	4.40041	5.51206	5.29392	P	P	P	P	P	P	P	P	P	P	P	P	5.t00093	N/A	5.m00484	EAL51631	XP_657017	XM_651925
EHI_033690_at	0.0170565	0.00607586	1.10543	up	1.6445	down	2.06554	down	1.28698	up	1.17991	up	34.7611	38.265	21.0904	17.0989	44.6252	40.9737	5.1115	5.25611	4.39385	4.06498	5.47549	5.35018	P	P	P	P	P	P	P	M	P	P	P	P							EHI_033690	206.t00003	XM_645548	hypothetical protein, conserved
239.m00061_x_at	0.0429708	0.0197398	1.1237	down	1.33047	up	2.06497	up	1.04776	up	1.15341	up	56.4722	47.8252	71.1885	111.523	57.3524	62.0377	5.74159	5.57333	6.15353	6.78771	5.80889	5.94749	P	P	P	P	P	P	P	P	P	P	P	P	239.t00005	N/A	239.m00061	EAL44801	XP_650187	XM_645095
EHI_124350_at	0.000197664	1.31061e-05	1.12301	down	1.14123	up	2.06479	up	2.05865	up	1.87421	up	190.005	169.302	217.841	392.28	395.869	356.301	7.56972	7.40235	7.76032	8.61572	8.61142	8.476	P	P	P	P	P	P	P	P	P	P	P	P							EHI_124350	42.t00032	XM_649763	hypothetical protein
EHI_069090_at	0.011742	0.00369716	1.64713	down	2.17102	down	2.06242	down	1.60507	up	1.31151	down	12.3799	8.09459	5.72031	5.97553	20.4048	9.44395	3.62294	2.90298	2.50456	2.5786	4.30558	3.23171	M	P	A	A	A	P	P	A	P	P	P	A							EHI_069090	32.t00041	XM_650182	hypothetical protein
EHI_010300_at	0.000640146	7.04959e-05	1.49014	up	1.75006	down	2.06178	down	1.00306	down	1.2167	down	216.455	321.973	123.312	106.681	215.328	177.577	7.75213	8.32757	6.94472	6.70824	7.74772	7.46916	P	P	P	P	P	P	P	P	P	P	P	P							EHI_010300	43.t00015	XM_649733	hypothetical protein, conserved
EHI_045590_at	0.00729066	0.00197607	1.15263	up	2.31559	down	2.05941	down	1.14254	down	1.40301	down	57.9184	67.2662	24.4582	27.2829	49.227	40.2379	5.81129	6.01622	4.59991	4.76906	5.61905	5.32277	P	P	P	P	P	P	P	P	P	P	P	P							EHI_045590	78.t00030	XM_648505	hypothetical protein
95.m00150_x_at	0.17986	0.119651	1.59494	up	2.32074	down	2.05805	down	1.14842	up	1.12986	up	131.558	209.993	60.4566	70.6251	150.943	149.105	7.03811	7.71162	5.82353	5.99684	7.23776	7.21425	P	P	P	P	P	P	P	P	P	P	P	P	95.t00024	N/A	95.m00150	EAL47662	XP_653048	XM_647956
EHI_075990_at	3.30317e-05	9.13114e-07	1.43206	up	2.46979	up	2.05791	up	1.24229	up	1.38399	up	191.076	273.229	473.392	394.744	237.048	264.193	7.57587	8.09396	8.88026	8.61705	7.88887	8.04471	P	P	P	P	P	P	P	P	P	P	P	P							EHI_075990	229.t00004	XM_645218	hypothetical protein
EHI_049800_at	0.0172402	0.00615679	1.35935	up	2.19492	up	2.05783	up	1.59786	up	1.90809	up	137.726	184.248	299.774	278.379	216.503	258.501	7.07834	7.52125	8.21251	8.11946	7.75448	8.01047	P	P	P	P	P	P	P	P	P	P	P	P							EHI_049800	4.t00037	XM_652090	hypothetical protein
EHI_065700_at	0.0462467	0.0215794	1.33969	up	1.3547	down	2.05524	down	1.36712	down	1.38625	down	312.598	422.669	234.535	154.254	242.757	226.223	8.28782	8.70972	7.84985	7.24852	7.83668	7.81663	P	P	P	P	P	P	P	P	P	P	P	P							EHI_065700	76.t00010	XM_648554	hypothetical protein
EHI_155580_at	0.0451828	0.020954	1.26787	up	1.03845	up	2.0542	up	1.14362	up	1.16597	down	194.323	251.57	201.212	402.772	223.778	166.489	7.59698	7.93939	7.65141	8.63555	7.79058	7.37544	P	P	P	P	P	P	P	P	P	P	P	P							EHI_155580	23.t00027	XM_650692	Myb family DNA-binding protein, SHAQKYF family	GO:0003677|GO:0005634|GO:0008150
EHI_000010_at	0.00173039	0.000277842	1.09512	up	1.29299	down	2.05366	down	1.00936	up	1.48978	down	86.1577	94.2032	66.9198	41.8849	86.9451	58.1502	6.42592	6.55701	6.05521	5.38772	6.43935	5.85082	P	P	P	P	P	P	P	P	P	P	P	P							EHI_000010	23.t00075	XM_650638	hypothetical protein
EHI_059700_s_at	0.00147202	0.000222978	1.51333	up	2.00298	up	2.05209	up	1.23287	down	1.17245	down	38.2059	54.5618	72.4899	74.0324	29.4588	31.1693	5.17185	5.76958	6.174	6.20894	4.86983	4.94232	P	P	P	P	P	P	P	P	P	P	P	P							EHI_059700	101.t00015	XM_647792	heat shock protein 70, putative
EHI_189290_at	0.00258313	0.000488819	1.14226	up	1.48093	down	2.05193	down	1.05011	down	1.19641	up	272.226	311.46	186.543	134.646	259.132	325.238	8.08481	8.2767	7.51831	7.04783	8.01428	8.34353	P	P	P	P	P	P	P	P	P	P	P	P							EHI_189290	187.t00015	XM_645928	protein tyrosine kinase domain-containing protein	GO:0004672|GO:0004713|GO:0005524|GO:0006468
935.m00010_s_at	0.000927594	0.000118018	1.57613	up	1.42543	down	2.05163	down	1.20434	down	1.08854	down	49.3321	77.8197	35.5532	24.1077	41.2416	45.4378	5.62061	6.277	5.10921	4.58384	5.35237	5.49822	P	P	P	P	P	P	P	P	P	P	P	P	935.t00001	N/A	935.m00010	EAL42467	XP_647853	XM_642761
EHI_100430_at	5.09266e-07	2.06018e-09	1.45973	down	1.50344	up	2.05147	up	2.12833	up	2.41987	up	81.1633	55.607	122.034	166.793	172.893	196.391	6.3423	5.7966	6.93057	7.37895	7.43202	7.61723	P	P	P	P	P	P	P	P	P	P	P	P							EHI_100430	36.t00008	XM_650021	ornithine decarboxylase, putative	GO:0003824|GO:0004586
EHI_197070_at	0.000120869	6.41084e-06	1.55232	up	2.14771	up	2.04928	up	1.26845	up	1.58082	up	1062.82	1653.21	2293.54	2178.14	1349.73	1684.69	10.0537	10.6881	11.1565	11.0888	10.3967	10.7143	P	P	P	P	P	P	P	P	P	P	P	P							EHI_197070	92.t00023	XM_648055	steroid 5-alpha reductase, putative	GO:0003865|GO:0016021
387.m00023_x_at	0.273821	0.198188	1.04859	up	2.59274	up	2.04917	up	1.85752	up	2.4652	up	5.58387	5.89085	14.4815	12.2534	10.3319	13.8533	2.47333	2.54179	3.84781	3.50838	3.36672	3.77504	A	A	A	A	P	A	P	P	P	P	P	P	387.t00003	N/A	387.m00023	EAL43430	XP_648816	XM_643724
120.m00096_x_at	0.0276602	0.0114601	1.24953	up	2.52649	up	2.04823	up	1.15689	up	1.09848	up	32.7752	41.255	83.0265	67.4775	37.9299	36.5049	5.03438	5.35577	6.37152	6.06876	5.24463	5.1699	P	P	P	P	P	P	P	P	P	P	P	P	120.t00005	N/A	120.m00096	EAL46992	XP_652378	XM_647286
EHI_005060_at	1.82409e-06	1.20936e-08	1.30664	down	1.42537	down	2.04758	down	2.50995	down	3.06728	down	5717.63	4356.24	3993.92	2779.96	2268.09	1857	12.4746	12.0887	11.9633	11.4407	11.1469	10.8576	P	P	P	P	P	P	P	P	P	P	P	P							EHI_005060	103.t00038	XM_647747	Fe-hydrogenase, putative	GO:0005506|GO:0006118|GO:0008901|GO:0009055
EHI_159590_at	0.000800355	9.55137e-05	1.18186	up	1.86657	down	2.04649	down	1.33107	up	1.23641	up	135.163	159.266	72.8368	65.9949	179.372	167.165	7.0742	7.31526	6.17381	6.04105	7.48679	7.38036	P	P	P	P	P	P	P	P	P	P	P	P							EHI_159590			hypothetical protein
EHI_023140_s_at	0.000663725	7.40621e-05	1.39193	up	1.83473	down	2.0452	down	1.29534	down	1.28054	down	549.777	767.348	300.633	269.101	425.341	427.037	9.09494	9.57202	8.21937	8.0627	8.7216	8.73819	P	P	P	P	P	P	P	P	P	P	P	P							EHI_023140	25.t00003	XM_650566	protein phosphatase domain-containing protein	GO:0004721
EHI_056450_at	0.013728	0.0045241	1.62452	up	1.03851	down	2.04475	down	1.0982	down	1.01787	down	165.932	259.666	153.911	78.4852	147.84	158.78	7.32045	8.02047	7.26593	6.28853	7.18531	7.29489	P	P	P	P	P	P	P	P	P	P	P	P							EHI_056450	202.t00011	XM_645636	Rho GTPase activating protein, putative	GO:0005622|GO:0007165
EHI_178060_at	0.0275057	0.0113744	1.15763	up	2.28797	down	2.04473	down	1.14837	down	1.06931	down	23.5862	28.2572	10.3234	11.7252	20.7279	21.9929	4.55428	4.76545	3.36021	3.52237	4.35469	4.4576	P	P	P	P	P	P	M	P	P	P	P	P							EHI_178060	162.t00009	XM_646405	hypothetical protein
156.m00105_x_at	0.0288189	0.0120932	1.12485	up	1	up	2.04347	up	1.53782	up	1.0109	up	5	5.6632	5	10.2175	8.17372	5.05477	2.32193	2.49166	2.32193	3.35295	2.94282	2.33756	A	A	A	P	A	A	P	P	M	A	A	M	156.t00010	N/A	156.m00105	EAL46219	XP_651605	XM_646513
EHI_008220_at	5.89939e-06	6.69556e-08	1.23102	up	1.44719	down	2.04311	down	1.37592	down	1.097	down	844.383	1039.53	583.522	413.243	614.11	771.325	9.7216	10.0215	9.18835	8.69083	9.2612	9.58804	P	P	P	P	P	P	P	P	P	P	P	P							EHI_008220	55.t00034	XM_649269	protein kinase domain containing protein	GO:0004672|GO:0006468
182.m00151_x_at	0.0260195	0.0105385	1.0714	down	1.62787	up	2.04183	up	1.73115	up	1.42673	up	55.7394	51.9325	93.0666	114.708	96.5065	80.7853	5.7977	5.6982	6.50069	6.82756	6.58943	6.31042	P	M	M	P	P	P	P	P	P	P	P	P	182.t00028	N/A	182.m00151	EAL45742	XP_651129	XM_646037
EHI_042260_at	0.0168275	0.00595647	1.4404	up	1.82976	up	2.04088	up	1.28171	up	1.32148	up	250.785	360.342	458.145	510.656	325.075	330.773	7.96674	8.49321	8.83839	8.99593	8.32481	8.3689	P	P	P	P	P	P	P	P	P	P	P	P							EHI_042260	11.t00007	XM_651443	NADP-dependent alcohol dehydrogenase, putative	GO:0008106
70.m00178_s_at	0.00022428	1.58021e-05	1.30025	up	1.44323	down	2.03865	down	1.24526	down	1.00441	up	163.821	212.983	113.775	80.2944	132.55	164.33	7.35242	7.73122	6.82312	6.32481	7.03598	7.35877	P	P	P	P	P	P	P	P	P	P	P	P	70.t00032	N/A	70.m00178	EAL48458	XP_653844	XM_648752
275.m00094_s_at	0.0941976	0.053614	2.48738	up	1.05836	up	2.03815	down	1.80224	down	1.29159	down	14.6685	36.3647	15.749	7.53099	8.76733	11.5228	3.85364	5.16827	3.93547	2.82639	3.00385	3.4845	P	P	P	P	P	P	P	A	A	A	P	A	275.t00012	N/A	275.m00094	EAL44350	XP_649736	XM_644644
EHI_143070_at	0.00021325	1.47375e-05	1.29403	up	1.14302	up	2.038	up	2.01751	up	2.07041	up	994.533	1262.23	1118.42	1991.22	1975.07	2023.64	9.9297	10.3016	10.1226	10.9569	10.9423	10.9796	P	P	P	P	P	P	P	P	P	P	P	P							EHI_143070	373.t00006	XM_643800	hypothetical protein
179.m00079_at	0.0525784	0.0254295	1.3261	down	1.27844	up	2.03458	up	1.51575	up	1.50874	up	56.8415	40.1518	67.0999	107.282	79.7342	79.3939	5.71331	5.30611	6.06769	6.73804	6.31334	6.30665	P	P	P	P	P	P	P	P	P	P	P	P	179.t00011	N/A	179.m00079	EAL45779	XP_651165	XM_646073
244.m00096_x_at	0.888792	0.870315	1.5534	down	2.03399	down	2.03399	down	1.02228	up	1.48236	up	12.8428	6.78619	5	5	13.3088	18.8252	3.34624	2.71081	2.32193	2.32193	3.37803	3.91414	A	A	A	A	A	A	A	A	A	A	A	A	244.t00018	N/A	244.m00096	EAL44746	XP_650121	XM_645029
EHI_002200_at	0.00230381	0.000414991	2.00903	up	1.85192	down	2.03378	down	1.48929	down	1.61757	down	173.61	351.835	95.6275	85.819	117.966	108.983	7.43956	8.44606	6.55054	6.4154	6.86494	6.74573	P	P	P	P	P	P	P	P	P	P	P	P							EHI_002200	196.t00010	XM_645747	hypothetical protein, conserved
EHI_180390_at	0.00149482	0.000227776	1.29498	down	2.12165	down	2.0333	down	1.51436	down	1.30046	down	1300.86	1006.59	618.542	640.604	859.311	1000.07	10.3449	9.97195	9.25969	9.32105	9.74617	9.96586	P	P	P	P	P	P	P	P	P	P	P	P							EHI_180390	71.t00021	XM_648725	AIG1 family protein, putative
EHI_155500_at	8.40126e-05	3.75739e-06	1.70855	up	2.49118	up	2.03264	up	1.18235	up	1.03312	up	364.045	621.442	906.127	737.507	431.956	376.095	8.50316	9.27593	9.81999	9.52651	8.74481	8.55017	P	P	P	P	P	P	P	P	P	P	P	P							EHI_155500	23.t00040	XM_650642	hypothetical protein
EHI_068610_s_at	0.000903944	0.000114204	1.3025	up	2.25812	down	2.03203	down	1.29282	up	1.00277	up	192.305	251.666	85.951	95.5373	249.626	195.161	7.58631	7.96758	6.41119	6.56339	7.95682	7.59029	P	P	P	P	P	P	P	P	P	P	P	P							EHI_068610			hypothetical protein
EHI_087550_at	0.0558872	0.0274883	1.48473	down	1.34137	down	2.03146	down	1.13465	down	1.25061	down	85.4155	57.5431	63.6854	42.0596	75.4728	68.8266	6.41371	5.84351	5.99	5.3912	6.23146	6.09108	P	P	P	P	P	P	P	P	P	P	P	P							EHI_087550	169.t00012	XM_646267	hypothetical protein, conserved
EHI_123950_s_at	1.7888e-07	3.08573e-10	1.51889	down	2.78214	down	2.03105	down	2.66397	down	3.67386	down	1029.7	677.288	370.251	506.326	387.19	281.016	10.0057	9.40272	8.52953	8.98351	8.59215	8.12843	P	P	P	P	P	P	P	P	P	P	P	P							EHI_123950			cysteine protease, putative	GO:0004215|GO:0006508|GO:0008234
EHI_110130_at	0.0012931	0.000186285	1.36124	up	1.22596	down	2.03057	down	1.80223	down	1.64203	down	89.5196	121.977	72.8357	43.9976	50.2198	54.4605	6.4804	6.92532	6.18649	5.45852	5.63061	5.76492	P	P	P	P	P	P	P	P	P	P	P	P							EHI_110130	5.t00031	XM_651930	hypothetical protein
EHI_182870_s_at	0.000389122	3.44127e-05	1.83469	up	1.43608	down	2.03037	down	1.09572	down	1.20855	down	89.9999	165.646	64.2481	44.3272	82.2815	74.7085	6.49106	7.3666	5.96893	5.46932	6.35919	6.21779	P	P	P	P	P	P	P	P	P	P	P	P							EHI_182870	35.t00001	XM_650061	hypothetical protein
EHI_154550_s_at	0.00283012	0.000553953	1.30636	down	1.47844	down	2.02835	down	1.38042	up	4.66812	down	26.954	20.6005	19.1219	13.6952	37.1328	5.76665	4.74936	4.36381	4.18529	3.72905	5.21447	2.52652	P	P	P	P	P	P	P	P	P	P	P	A							EHI_154550			hypothetical protein
3.m00690_at	5.46814e-05	2.03389e-06	1.11058	up	1.26475	down	2.02744	down	1.21887	up	1.22717	up	66.5159	73.7646	52.7283	32.9468	81.0818	81.6984	6.05318	6.2045	5.71433	5.03352	6.33873	6.34851	P	P	P	P	P	P	P	P	P	P	P	P	3.t00153	N/A	3.m00690	EAL51811	XP_657197	XM_652105
87.m00179_s_at	0.00767129	0.0021112	1.61306	up	2.13158	down	2.02701	down	1.0076	down	1.16064	up	43.5073	68.2753	19.8834	20.7219	42.3534	48.8622	5.38784	6.07764	4.29592	4.36849	5.37692	5.60276	P	P	P	P	P	P	P	P	P	P	P	P	87.t00002	N/A	87.m00179	EAL47924	XP_653312	XM_648220
EHI_182940_at	0.000764811	8.92128e-05	1.72546	up	2.30331	up	2.02505	up	1.18003	up	1.25097	up	243.581	420.373	560.374	492.849	290.423	304.221	7.92592	8.7129	9.12963	8.94388	8.16474	8.24897	P	P	P	P	P	P	P	P	P	P	P	P							EHI_182940	35.t00008	XM_650068	hypothetical protein
EHI_153770_at	0.00555858	0.00139605	1.6357	up	2.83892	down	2.02438	down	1.39301	down	1.19459	down	113.422	190.286	41.7071	56.2002	85.411	95.1827	6.8255	7.53541	5.32015	5.80802	6.34729	6.56899	P	P	P	P	P	P	P	P	P	P	P	P							EHI_153770	13.t00009	XM_651257	phosphatidylinositol-4-phosphate 5-kinase, putative	GO:0016308
EHI_194320_at	0.0641539	0.0329529	1.28266	down	3.11931	down	2.02408	down	1.04766	down	1.31117	down	38.9721	29.9824	12.3318	19.1946	37.0025	29.2914	5.26299	4.90384	3.62176	4.24572	5.19582	4.87214	P	P	P	P	M	M	P	P	P	P	P	P							EHI_194320	46.t00054	XM_649614	hypothetical protein
EHI_196070_s_at	0.013728	0.00452458	1.52574	up	1.23464	down	2.02384	down	1.33905	down	1.07616	down	26.0508	39.7034	21.1999	12.8255	19.3865	25.1267	4.698	5.30751	4.3939	3.6809	4.27679	4.5921	P	P	P	P	P	P	P	M	P	P	P	P							EHI_196070			hypothetical protein
EHI_147230_at	0.00136247	0.000200264	1.66826	up	2.61205	up	2.02343	up	1.03027	down	1.111	up	319.717	533.849	836.796	660.592	315.883	355.083	8.31998	9.05833	9.70516	9.33679	8.27696	8.47184	P	P	P	P	P	P	P	P	P	P	P	P							EHI_147230	279.t00017	XM_644582	hypothetical protein
EHI_029000-067270_at	0.000214321	1.48356e-05	2.28724	up	2.72277	up	2.02172	up	1.15207	up	1.01544	up	82.7394	188.755	225.132	169.423	95.4429	83.8432	6.36644	7.56005	7.81152	7.38202	6.57067	6.38854	P	P	P	P	P	P	P	P	P	P	P	P
EHI_144150_s_at	0.000152128	8.92358e-06	1.80433	up	1.64345	down	2.02131	down	1.13758	up	13.202	down	77.0687	140.854	50.0693	39.3629	88.2929	5.90656	6.26781	7.11928	5.55109	5.25252	6.45378	2.54512	P	P	P	P	P	P	P	P	P	P	P	A							EHI_144150			hypothetical protein
EHI_009860_s_at	0.0102063	0.00305878	1.40092	up	2.54277	down	2.02078	down	1.49705	down	1.7239	down	344.257	497.719	140.037	170.831	231.272	201.397	8.42632	8.91269	7.07992	7.41141	7.84419	7.64064	P	P	P	P	P	P	P	P	P	P	P	P							EHI_009860	368.t00004	XM_643834	hypothetical protein	GO:0005622|GO:0005730|GO:0008283
EHI_056490_at	1.82409e-06	1.20343e-08	1.6468	up	2.2504	up	2.02019	up	1.7003	up	1.67209	up	2200.8	3620.72	4957.34	4443.36	3746.09	3676.55	11.1024	11.8221	12.2726	12.1169	11.8682	11.844	P	P	P	P	P	P	P	P	P	P	P	P							EHI_056490	202.t00007	XM_645632	20 kDa antigen, putative
EHI_092630_at	0.327282	0.244496	1.57547	down	1.9683	down	2.01861	down	1.22882	down	1.25534	down	72.5591	45.8098	38.0263	34.9063	59.2544	56.2411	6.13608	5.4803	5.15913	5.12272	5.83881	5.808	P	P	P	P	P	P	P	P	P	P	P	P							EHI_092630	91.t00023	XM_648075	RNA recognition motif domain containing protein	GO:0003676
EHI_187190_at	0.000409818	3.72562e-05	2.16273	up	1.83458	up	2.01795	up	1.01599	down	1.29496	down	63.8081	138.139	116.806	128.958	62.8022	50.3508	5.9919	7.10475	6.86735	7.00479	5.96902	5.619	P	P	P	P	P	P	P	P	P	P	P	P							EHI_187190	12.t00024	XM_651375	hypothetical protein
EHI_083760_x_at	0.852462	0.828156	1.85552	down	1.49719	down	2.01734	down	2.26532	down	1.81629	down	18.9464	10.1632	12.5912	9.34234	8.40328	12.0065	4.23622	3.3444	3.65396	3.22376	3.0565	3.37523	P	P	P	P	P	P	P	P	P	P	P	P							EHI_083760			hypothetical protein
EHI_186940_at	0.0228297	0.00889511	1.1508	down	1.81054	down	2.01717	down	1.1862	down	1.75754	down	10.2175	8.76461	5.60317	5	8.54771	5.73978	3.33426	3.13162	2.47783	2.32193	3.08791	2.5207	P	P	P	P	P	A	A	A	P	A	A	M							EHI_186940	12.t00048	XM_651335	hypothetical protein
EHI_083610_at	0.0074651	0.0020351	1.78015	up	2.43226	up	2.01427	up	2.71813	up	2.20439	up	22.4245	37.4974	51.2348	42.4305	57.7453	46.4305	4.39661	5.22861	5.67891	5.40687	5.83922	5.53699	P	P	P	P	P	P	P	P	P	P	P	P							EHI_083610	54.t00041	XM_649329	hypothetical protein
EHI_148930_at	0.00442183	0.00102359	1.2076	up	1.72956	down	2.01426	down	1.24021	down	1.4903	down	102.74	128.038	59.7202	51.0054	83.4243	68.8719	6.68144	6.95358	5.89103	5.67119	6.37086	6.10584	P	P	P	P	P	P	P	P	P	P	P	P							EHI_148930	1.t00062	XM_652481	helicase, putative	GO:0004386|GO:0006139
EHI_174280_at	0.000527389	5.3693e-05	1.56374	up	1.11784	down	2.01323	down	1.309	down	1.00382	up	128.545	201.226	115.522	64.1875	98.2328	129.012	7.00583	7.65082	6.84512	5.99631	6.61737	7.01133	P	P	P	P	P	P	P	P	P	P	P	P							EHI_174280	376.t00003		phospholipid-translocating P-type ATPase, putative	GO:0004012|GO:0008152|GO:0016020
21.m00238_s_at	0.00317272	0.000649589	1.3978	up	1.24633	down	2.0131	down	1.25236	down	1.09364	down	479.221	668.18	386.77	236.234	380.386	435.457	8.89326	9.37642	8.57557	7.88385	8.56861	8.76412	P	P	P	P	P	P	P	P	P	P	P	P	21.t00017	N/A	21.m00238	EAL50474	XP_655855	XM_650763
21.m00249_x_at	0.391328	0.305622	1.07852	down	1.39394	down	2.01191	down	1.75744	down	1.54658	down	13.3692	12.3323	10.9575	6.86881	8.22552	9.44729	3.73315	3.6241	3.25398	2.72458	2.91967	3.10406	A	P	A	P	A	P	A	P	A	P	M	P	21.t00028	N/A	21.m00249	EAL50484	XP_655867	XM_650775
EHI_065670_at	0.0195005	0.007262	1.82322	up	1.62827	down	2.00935	down	1.83111	down	1.63453	down	862.135	1621.85	551.85	425.198	467.152	520.536	9.73228	10.5988	9.02894	8.72556	8.85956	9.02341	P	P	P	P	P	P	P	P	P	P	P	P							EHI_065670	76.t00007	XM_648551	cation-transporting P-typeATPase, putative	GO:0003824|GO:0005388|GO:0005524|GO:0008152|GO:0016020|GO:0016820
EHI_074170_at	0.00558925	0.00140564	1.03545	down	1.74035	down	2.00539	down	1.04994	down	1.08789	down	100.787	96.9248	57.6356	49.9968	97.3847	92.1509	6.64732	6.59707	5.84794	5.64344	6.57702	6.52579	P	P	P	P	P	P	P	P	P	P	P	P							EHI_074170	79.t00024	XM_648466	hypothetical protein
EHI_087730_at	0.000941338	0.000120801	1.10034	up	1.63427	down	2.00445	down	1.06316	up	1.00208	up	369.907	405.326	225.095	184.392	392.996	370.131	8.52298	8.66093	7.81433	7.51977	8.61134	8.52597	P	P	P	P	P	P	P	P	P	P	P	P							EHI_087730	88.t00032	XM_648189	hypothetical protein
EHI_013760_s_at	0.000450425	4.29457e-05	2.51912	up	1.7414	down	2.00419	down	1.2069	up	1.43979	up	10.1681	25.2441	5.81149	5	12.5506	14.4359	3.32495	4.65787	2.5247	2.32193	3.59625	3.85081	P	P	P	P	M	A	A	A	P	P	P	P							EHI_013760	558.t00002	XM_643025	heat shock protein 70, mitochondrial, putative
EHI_164820_at	0.000269309	2.0488e-05	1.57684	up	1.60603	down	2.00272	down	1.16142	down	1.33793	down	295.237	468.632	184.418	147.741	255.035	221.624	8.20499	8.86202	7.52148	7.20303	7.98909	7.78499	P	P	P	P	P	P	P	P	P	P	P	P							EHI_164820	34.t00014	XM_650124	hypothetical protein	GO:0005515|GO:0005524|GO:0005694
EHI_155520_at	0.000985405	0.000128449	1.13567	up	1.4152	down	2.00167	down	1.2436	down	1.03916	up	563.201	639.71	400.075	282.237	452.833	586.611	9.13671	9.32025	8.6357	8.13551	8.82219	9.19212	P	P	P	P	P	P	P	P	P	P	P	P							EHI_155520	23.t00033	XM_650698	glutamine synthetase, putative	GO:0004356|GO:0006807
EHI_112060_at	3.0869e-07	7.82788e-10	1.24123	up	1.06964	up	2.00152	down	1.7141	down	1.58828	down	798.538	989.061	852.266	398.15	465.199	501.669	9.63801	9.94978	9.73513	8.63692	8.86056	8.97054	P	P	P	P	P	P	P	P	P	P	P	P							EHI_112060	115.t00028	XM_647442	DNA mismatch repair protein mutS, putative	GO:0003684|GO:0005524|GO:0006259|GO:0006298
EHI_087210_at	0.00234596	0.000424956	1.25939	up	1.47873	down	2.0012	down	1.90469	down	1.70265	down	64.2184	81.2859	43.425	32.1777	33.7252	37.7144	6.00462	6.33734	5.44026	5.00375	5.07506	5.23683	P	P	P	P	P	P	P	P	P	P	P	P							EHI_087210	510.t00003	XM_643131	hypothetical protein
EHI_152500_at	0.0119001	0.00376701	1.87203	up	2.06452	up	2.00057	up	1.19973	up	1.18672	up	92.7438	169.006	187.536	187.802	109.659	107.109	6.49512	7.39973	7.54093	7.49553	6.75783	6.7421	P	P	P	P	P	P	P	P	P	P	P	P							EHI_152500	6.t00080	XM_651869	hypothetical protein
EHI_093860_at	0.0049758	0.00119907	1.2237	up	1.76596	down	1.9994	down	1.54873	down	2.09531	down	594.464	723.711	336.675	297.613	387.641	281.739	9.20265	9.4939	8.38219	8.20308	8.57156	8.13548	P	P	P	P	P	P	P	P	P	P	P	P							EHI_093860	3.t00033	XM_652193	MIT domain protein	GO:0008270
EHI_178580_s_at	0.112831	0.0670982	1.59565	up	1.25353	up	1.99866	up	1.62821	up	1.38164	up	280.3	450.815	353.94	556.914	476.656	383.651	8.11566	8.78981	8.44166	9.1147	8.81895	8.58205	P	P	P	P	P	P	P	P	P	P	P	P							EHI_178580	134.t00011		ATP-binding cassette protein, putative	GO:0005524|GO:0006810|GO:0042626
190.m00086_s_at	0.00114144	0.000156485	1.00121	up	1.13151	down	1.99823	down	1.00872	down	6.41561	down	343.708	337.353	316.823	169.122	334.35	54.9565	8.39637	8.39812	8.21812	7.39765	8.38385	5.71478	P	P	P	P	P	P	P	P	P	P	P	P	190.t00003	N/A	190.m00086	EAL45563	XP_650949	XM_645857
EHI_047770_at	0.20434	0.139472	1.10392	down	1.78046	up	1.99778	up	1.28867	up	1.77177	up	57.3043	47.8522	95.4469	104.453	68.5747	92.6756	5.70805	5.56541	6.5403	6.70645	6.07394	6.53324	P	P	P	P	P	P	P	P	P	P	P	P							EHI_047770	209.t00006	XM_645512	hypothetical protein, conserved domain containing	GO:0008150|GO:0008270
EHI_146100_at	0.0330537	0.0142667	1.10135	down	1.60606	down	1.99742	down	1.80925	down	1.34214	down	10.0408	9.86334	6.36685	5	5.52168	7.60251	3.32007	3.18079	2.63654	2.32193	2.46467	2.89553	A	A	P	A	A	A	A	A	A	A	A	M							EHI_146100	263.t00002	XM_644795	hypothetical protein
EHI_146920_x_at	0.0973525	0.0559019	1.13182	down	1.56593	up	1.99669	up	1.70342	up	1.32964	up	11.2729	8.93406	15.8346	20.2139	17.3373	13.4567	3.33788	3.15923	3.9849	4.33549	4.10632	3.74892	A	P	P	M	P	P	P	P	P	P	P	P							EHI_146920	276.t00012	XM_644629	hypothetical protein
106.m00137_x_at	0.0126444	0.00406514	1.21469	up	2.64121	down	1.99621	down	1.07755	up	1.1016	up	26.4864	31.9597	9.90369	13.0431	28.7324	28.6759	4.70038	4.98096	3.29918	3.70311	4.80814	4.83997	P	P	P	P	P	P	P	P	P	P	P	P	106.t00012	N/A	106.m00137	EAL47362	XP_652748	XM_647656
EHI_172120_s_at	0.214387	0.147582	1.53454	up	1.84881	up	1.99459	up	1.5935	up	1.99574	up	13.1778	21.8801	24.4982	26.338	21.264	26.2994	3.71964	4.33745	4.60623	4.71573	4.39184	4.71657	P	P	P	P	P	P	P	P	P	P	P	P							EHI_172120			hypothetical protein
EHI_193460_at	0.0894253	0.0502647	1.53067	up	1.91868	down	1.99388	down	1.13836	down	1.09208	down	142.094	215.568	74.8565	71.7752	124.926	128.997	7.13073	7.7449	6.19062	6.13515	6.94377	7.00364	P	P	P	P	P	P	P	P	P	P	P	P							EHI_193460	139.t00004	XM_646847	hypothetical protein
EHI_049940_s_at	0.0435876	0.0200917	1.14647	up	2.8619	down	1.99362	down	1.26871	down	1.49697	down	107.761	126.135	39.9127	56.6672	87.9036	72.267	6.75158	6.94878	5.23461	5.75619	6.40822	6.16954	P	P	P	P	P	P	P	P	P	P	P	P							EHI_049940	12.t00002	XM_651362	ubiquitin carboxyl-terminal hydrolase 5, putative	GO:0004221|GO:0006511|GO:0008270
EHI_162910_x_at	0.092172	0.0521711	1.39963	down	2.53078	down	1.99036	down	1.25646	down	1.07265	down	42.1365	32.3201	17.2453	21.0777	34.5459	39.7524	5.39061	4.90556	4.05103	4.39758	5.06124	5.28942	P	A	P	P	A	M	P	A	P	P	M	P							EHI_162910			hypothetical protein
EHI_110700_at	0.00681083	0.00181388	1.57544	down	1.2609	up	1.99029	up	1.13031	up	1.01354	up	51.7367	32.6652	65.0464	102.162	59.6964	51.9687	5.68002	5.02427	6.01447	6.673	5.85674	5.69942	P	P	P	P	P	P	P	P	P	P	P	P							EHI_110700	58.t00018	XM_649176	sucrose transporter, putative
EHI_165250_at	0.000903664	0.000113834	1.23127	down	1.82624	down	1.98956	down	1.54885	up	1.53287	up	23.8922	19.4213	13.1044	12.0098	37.0866	37.2476	4.57835	4.27821	3.70948	3.5859	5.20955	5.19459	P	P	P	P	P	P	P	M	P	P	P	P							EHI_165250	273.t00011	XM_644674	hypothetical protein
EHI_134980_at	0.0133031	0.00433228	1.2226	up	2.38848	down	1.98837	down	1.2513	up	1.0254	down	98.7078	125.336	41.9492	49.7748	123.562	96.446	6.62374	6.91369	5.36764	5.63215	6.94716	6.58755	P	P	P	P	P	P	P	P	P	P	P	P							EHI_134980	153.t00016	XM_646576	hypothetical protein
EHI_044760_at	0.172415	0.113613	1.64769	down	1.48574	down	1.98747	down	1.41076	down	1.14286	down	34.2295	19.6014	21.7959	16.4321	23.1184	28.5389	5.01333	4.29288	4.44215	4.0224	4.51686	4.82068	P	P	P	P	P	P	P	P	P	P	P	P							EHI_044760	3.t00115	XM_652128	Rho guanine nucleotide exchange factor, putative	GO:0005089|GO:0005622|GO:0035023
EHI_020710_s_at	0.0186474	0.00686679	1.92566	up	1.59782	up	1.98686	up	3.19635	up	1.5614	down	13.4819	26.0477	22.7669	26.793	46.1946	9.95328	3.75274	4.6981	4.42885	4.74323	5.42917	3.1099	P	P	P	P	P	P	P	P	P	P	A	M							EHI_020710			hypothetical protein
EHI_042110_at	0.00043506	4.04309e-05	1.10356	up	1.16186	down	1.98672	down	1.24708	down	1.72021	down	101.779	111.964	88.0067	51.1237	81.5332	59.0854	6.66461	6.80677	6.44817	5.67422	6.34606	5.88203	P	P	P	P	P	P	P	P	P	P	P	P							EHI_042110	11.t00023	XM_651459	hypothetical protein
EHI_144160_s_at	0.00122905	0.000173467	1.02703	up	1.6121	down	1.98662	down	1.24493	up	3.54591	down	84.9952	87.5269	52.4875	43.857	105.499	24.6874	6.40187	6.44034	5.71293	5.41155	6.71793	4.57571	P	P	P	P	P	P	P	P	P	P	A	P							EHI_144160			hypothetical protein
82.m00168_s_at	0.43713	0.350038	1.15179	down	1.79028	down	1.98644	down	1.05503	down	1.06515	down	56.8114	53.9516	34.0778	28.3804	53.4208	54.161	5.81145	5.60757	4.97127	4.82127	5.73416	5.7204	P	P	P	P	P	P	P	P	P	P	P	P	82.t00033	N/A	82.m00168	EAL48080	XP_653461	XM_648369
EHI_183900_at	0.0750296	0.0402741	1.39692	up	2.54946	down	1.98642	down	1.61818	down	2.00451	down	347.028	494.873	146.486	178.09	232.238	173.589	8.43251	8.91476	7.08231	7.44233	7.73813	7.42926	P	P	P	P	P	P	P	P	P	P	P	P							EHI_183900	528.t00002	XM_643074	snoRNA binding protein, putative
EHI_111740_at	1.7888e-07	2.9343e-10	3.13273	up	3.44157	up	1.98589	up	1.23479	down	1.21865	down	1162.24	3641.38	4001.31	2309.44	941.844	963.567	10.1825	11.83	11.9656	11.1723	9.87828	9.89726	P	P	P	P	P	P	P	P	P	P	P	P							EHI_111740	247.t00014	XM_645003	Met-10+-like protein
EHI_006910_at	0.0027387	0.000531798	1.7958	up	2.50731	up	1.98587	up	1.50427	up	1.36217	up	226.166	402.912	562.972	445.565	336.772	306.113	7.8064	8.65103	9.13254	8.79617	8.39546	8.25231	P	P	P	P	P	P	P	P	P	P	P	P							EHI_006910	53.t00012	XM_649362	hypothetical protein
188.m00100_at	0.000855641	0.000105092	1.08738	up	3.31957	down	1.98583	down	1.4572	down	1.55954	down	32.3546	35.0464	9.95889	16.2866	22.1109	20.6874	5.00982	5.13067	3.27882	4.02008	4.46661	4.36869	P	P	P	P	P	P	P	P	P	P	P	P	188.t00020	N/A	188.m00100	EAL45613	XP_651002	XM_645910
EHI_088020_s_at	7.7273e-07	3.47333e-09	1.78104	up	1.88379	up	1.98473	up	1.88944	up	1.5613	up	3232.37	5758.25	6097.12	6415.19	6107.48	5047.91	11.6583	12.491	12.572	12.6473	12.5763	12.3011	P	P	P	P	P	P	P	P	P	P	P	P							EHI_088020	346.t00002	XM_643978	alcohol dehydrogenase, putative	GO:0000286|GO:0008152|GO:0016491|GO:0046872
EHI_087800_at	0.00564406	0.00142703	1.3087	up	2.47459	down	1.98422	down	1.6417	down	1.57213	down	274.268	365.064	111.523	137.043	167.737	172.259	8.08061	8.46875	6.77342	7.09204	7.36543	7.42789	P	P	P	P	P	P	P	P	P	P	P	P							EHI_087800	20.t00067	XM_650854	tyrosine kinase, putative	GO:0004672|GO:0004713|GO:0005524|GO:0006468
EHI_039320_s_at	0.00298644	0.00059769	1.30167	down	1.46256	down	1.98413	down	1.23787	up	1.50868	up	58.2218	44.0172	39.2366	28.958	72.129	86.359	5.83841	5.45805	5.28991	4.84991	6.14627	6.4317	P	P	P	P	P	P	P	P	P	P	P	P							EHI_039320			hypothetical protein
EHI_137070_at	0.0237119	0.00935261	1.0802	down	1.78074	up	1.98308	up	1.90531	up	1.78119	up	16.5293	15.6845	29.8882	32.7164	31.4871	29.3858	4.04341	3.93211	4.87588	5.03115	4.97344	4.87625	P	P	P	P	P	P	P	P	P	P	P	P							EHI_137070	113.t00006	XM_647498	hypothetical protein
EHI_005050_at	0.264743	0.190249	1.20336	down	1.9801	down	1.98161	down	1.34276	down	1.47443	down	16.3508	13.8361	9.17646	8.30864	12.0705	11.2424	4.01608	3.74901	3.03051	3.0294	3.59087	3.45592	P	P	P	P	A	P	P	P	P	P	P	P							EHI_005050	103.t00039	XM_647746	sucrose transporter, putative
EHI_040430_s_at	0.000622489	6.80618e-05	2.22581	down	2.88383	down	1.98108	down	1.31209	down	1.41852	down	111.894	49.743	38.3609	56.5561	84.5817	77.9798	6.78893	5.63461	5.26094	5.80265	6.39707	6.28454	P	P	P	P	P	P	P	P	P	P	P	P							EHI_040430	313.t00003	XM_644268	hypothetical protein
EHI_200970_at	0.00626349	0.00163102	1.45869	up	1.54491	down	1.97927	down	1.90584	down	1.46223	down	33.3042	48.7945	21.5887	16.9246	18.7124	22.7075	5.05316	5.59783	4.42563	4.06819	4.12273	4.50498	P	P	P	P	P	P	P	P	P	P	P	P							EHI_200970	479.t00004	XM_643236	hypothetical protein
EHI_034570_s_at	0.0048276	0.00115421	1.22207	down	2.213	down	1.97879	down	1.06351	down	4.20228	down	85.6257	69.74	42.0758	43.8167	80.1945	20.2827	6.41312	6.12379	5.26712	5.4285	6.32428	4.34195	P	P	P	P	P	P	P	P	P	P	P	M							EHI_034570	676.t00004	XM_642882	hypothetical protein
EHI_183450_at	0.0631121	0.032205	1.14585	down	1.39045	down	1.97854	down	1.31294	up	1.10081	up	22.0836	19.3102	15.736	11.2413	28.9203	23.9991	4.44634	4.24992	3.9708	3.4619	4.83914	4.58491	A	P	A	P	P	M	P	P	P	P	P	P							EHI_183450	56.t00033	XM_649239	hypothetical protein
10.m00359_at	0.0189718	0.00701073	1.35358	up	1.47069	down	1.97694	down	1.38438	down	1.07967	down	626.064	847.423	434.756	313.683	446.465	571.75	9.26951	9.70629	8.71302	8.28624	8.80027	9.15892	P	P	P	P	P	P	P	P	P	P	P	P	10.t00043	N/A	10.m00359	EAL51214	XP_656598	XM_651506
EHI_078690_at	0.000499009	4.98505e-05	1.40129	up	1.60422	down	1.97595	down	1.42315	down	1.2297	down	322.251	451.724	201.727	162.704	226.358	261.428	8.32849	8.81524	7.64662	7.34594	7.81939	8.03018	P	P	P	P	P	P	P	P	P	P	P	P							EHI_078690	166.t00009	XM_646339	hypothetical protein
EHI_142270_at	0.000294001	2.34384e-05	3.71992	up	4.07761	up	1.97476	up	1.03796	down	1.0788	down	324.117	1155.31	1262.28	611.837	302.312	286.81	8.27334	10.1686	10.3011	9.25502	8.21959	8.16392	P	P	P	P	P	P	P	P	P	P	P	P							EHI_142270	90.t00012	XM_648119	hypothetical protein
EHI_200210_at	0.000620669	6.75141e-05	1.7361	up	1.24072	down	1.97449	down	1.23616	down	1.10316	down	55.37	96.2941	45.3764	28.0427	44.7978	50.2316	5.79041	6.58625	5.47923	4.80892	5.48454	5.64876	P	P	P	P	P	P	P	P	P	P	P	P							EHI_200210	30.t00008	XM_650304	bromodomain-containing protein	GO:0008150|GO:0042393
EHI_120270_at	0.0489091	0.0231877	1.20324	up	1.62199	down	1.9739	down	1.19568	down	1.25425	down	59.0797	70.5636	36.2653	29.6358	49.0152	47.9326	5.87032	6.13725	5.17256	4.88927	5.61249	5.54349	P	P	P	P	P	P	P	P	P	P	P	P							EHI_120270	182.t00022	XM_646031	hypothetical protein
EHI_072080_at	0.000152619	9.0038e-06	1.02266	down	1.6145	down	1.97368	down	1.10572	up	1.16966	up	154.81	152.06	96.4462	78.4432	171.205	181.077	7.27435	7.24202	6.58326	6.29346	7.41933	7.50044	P	P	P	P	P	P	P	P	P	P	P	P							EHI_072080			RhoGAP domain containing protein	GO:0005096|GO:0005622|GO:0007165|GO:0051056
24.m00302_at	1.96483e-05	4.21714e-07	1.16396	down	1.72674	up	1.97336	up	2.37896	up	3.37918	up	49.4577	42.4921	86.9132	97.6004	117.793	167.322	5.62812	5.40908	6.41617	6.60878	6.87845	7.3848	P	P	P	P	P	P	P	P	P	P	P	P	24.t00048	N/A	24.m00302	EAL50320	XP_655706	XM_650614
EHI_062530_at	0.000275352	2.1288e-05	1.51954	up	2.1816	down	1.97293	down	1.5539	up	1.59508	up	37.9732	57.7546	17.5725	19.1058	59.2137	60.1029	5.23561	5.83924	4.11022	4.25527	5.8715	5.90924	P	P	P	P	P	P	P	P	P	P	P	P							EHI_062530	434.t00005	XM_643455	hypothetical protein
EHI_154440_at	0.16233	0.10507	1.05605	up	1.31734	down	1.97133	down	1.41116	up	1.08308	up	73.4959	79.1003	54.0562	35.0527	104.598	75.4785	6.10825	6.18693	5.71063	5.12908	6.60513	6.2234	P	P	P	P	P	P	P	P	P	P	P	P							EHI_154440	631.t00001	XM_642919	hypothetical protein
EHI_169250_at	9.79716e-06	1.40511e-07	1.70545	up	3.48342	up	1.97102	up	1.13376	down	1.04616	down	45.8036	76.8744	157.388	88.8391	39.8658	43.1424	5.49418	6.26433	7.29468	6.47312	5.31306	5.42907	P	P	P	P	P	P	P	P	P	P	P	P							EHI_169250	177.t00018	XM_646107	hypothetical protein
108.m00129_s_at	0.000775848	9.12813e-05	1.07321	down	1.74454	down	1.97012	down	1.18908	up	1.29367	up	9.87105	9.31984	5.68833	5	11.7438	12.7567	3.30021	3.19827	2.49736	2.32193	3.55006	3.67168	P	P	M	P	A	A	A	A	P	A	P	P	108.t00025	N/A	108.m00129	EAL47307	XP_652696	XM_647604
EHI_132350_s_at	0.00395424	0.00088025	1.49191	up	2.49332	down	1.96927	down	1.20238	down	1.26469	down	127.023	189.946	51.5701	66.0961	107.457	100.202	6.98532	7.56248	5.66725	6.00765	6.71942	6.64653	P	P	P	P	P	P	P	P	P	P	P	P							EHI_132350			hypothetical protein, conserved
EHI_165340_at	0.359098	0.274398	1.01524	up	1.65062	up	1.96876	up	1.36489	up	1.61908	up	182.41	178.937	289.712	341.027	237.634	280.535	7.43494	7.45676	8.15795	8.41223	7.88373	8.13011	P	P	P	P	P	P	P	P	P	P	P	P							EHI_165340	273.t00001	XM_644665	hypothetical protein
292.m059-878.m013_at	0.000771379	9.05426e-05	1.19176	up	1.74299	down	1.96813	up	2.02891	up	2.12642	up	21.8698	25.8681	12.4344	42.7104	44.317	46.0637	4.43685	4.68995	3.63529	5.41368	5.45756	5.52528	P	P	P	P	P	P	P	P	P	P	P	P
EHI_153000_at	0.0127062	0.00409215	1.48179	up	1.27508	down	1.96792	down	1.24905	up	1.11425	up	91.4863	136.215	73.3346	46.4983	115.165	104.39	6.51548	7.08282	6.16489	5.53881	6.83631	6.67155	P	P	P	P	P	P	P	P	P	P	P	P							EHI_153000	24.t00053	XM_650619	pyridine nucleotide-disulfide oxidoreductase family protein	GO:0006118|GO:0015036|GO:0015044
95.m00146_x_at	0.330534	0.247631	1.5122	down	1.70365	down	1.96737	down	1.10408	down	1.52517	down	11.1861	7.86536	6.70595	5.70175	10.8893	7.34898	3.47666	2.88001	2.70803	2.50039	3.33382	2.86769	A	A	A	M	M	A	A	A	P	A	A	A	95.t00020	N/A	95.m00146	EAL47658	XP_653044	XM_647952
EHI_044630_at	0.242283	0.170625	2.05685	down	1.81201	down	1.96702	down	1.27818	down	1.62224	down	34.4246	17.2691	19.0033	17.7363	26.9677	21.6484	5.1049	4.06446	4.24731	4.12889	4.75081	4.40691	P	P	P	A	P	P	P	P	P	P	P	P							EHI_044630			hypothetical protein
16.m00319_x_at	0.712957	0.663525	1.05892	down	1.30941	up	1.9659	up	1.58507	up	1.55903	up	10.6311	8.54393	12.1195	18.4586	14.3653	14.5899	3.17269	3.0901	3.56161	4.14788	3.83724	3.81334	A	P	M	P	P	P	P	P	P	P	P	P	16.t00033	N/A	16.m00319	EAL50816	XP_656200	XM_651108
4.m00580_x_at	0.415345	0.328953	1.54704	down	1.58854	down	1.96571	down	1.51406	down	1.9299	down	10.2387	6.53623	6.32809	5	6.71397	5.09364	3.29698	2.66747	2.62928	2.32193	2.69855	2.34845	M	P	A	A	A	A	A	A	A	P	A	A	4.t00005	N/A	4.m00580	EAL51723	XP_657117	XM_652025
EHI_117860_at	0.00678981	0.00180446	1.471	up	1.56269	down	1.96552	down	1.1002	down	1.31332	down	70.2888	104.345	45.3268	36.1335	64.839	53.7381	6.13203	6.68883	5.488	5.15712	5.99425	5.73881	P	P	P	P	P	P	P	P	P	P	P	P							EHI_117860	18.t00067	XM_650978	hypothetical protein, conserved
EHI_009910_at	0.0324254	0.0139263	1.07081	down	2.1622	down	1.96505	down	1.25274	down	1.08227	down	115.215	106.266	55.0049	57.9236	90.8922	105.221	6.83004	6.73135	5.71754	5.85547	6.50495	6.71598	P	P	P	P	P	P	P	P	P	P	P	P							EHI_009910	4.t00107	XM_652020	TBC domain containing protein
EHI_068720_at	0.000187342	1.22733e-05	1.01317	down	2.01728	down	1.96454	down	1.4703	down	1.57419	down	292.595	290.878	145.156	148.82	199.091	185.701	8.19079	8.17192	7.17838	7.2166	7.63468	7.53618	P	P	P	P	P	P	P	P	P	P	P	P							EHI_068720	215.t00007	XM_645410	protein kinase domain containing protein	GO:0004672|GO:0005524|GO:0006468
13.m00358_s_at	0.0172766	0.00617755	1.35302	up	1.3902	down	1.96373	down	1.10765	down	1.1298	down	125.695	169.048	90.6541	63.4086	112.397	110.052	6.95803	7.39422	6.48274	5.98443	6.81053	6.78196	P	P	P	P	P	P	P	P	P	P	P	P	13.t00072	N/A	13.m00358	EAL51026	XP_656413	XM_651321
567.m00012_x_at	0.0248768	0.00996862	2.23944	up	1.93556	up	1.96355	up	1.78878	up	1.58325	up	7.67846	17.3052	14.9619	14.9885	13.669	12.1462	2.93138	4.09452	3.88413	3.90485	3.77035	3.59426	M	A	P	P	P	P	P	P	P	P	P	A	567.t00002	N/A	567.m00012	EAL42714	XP_648100	XM_643008
EHI_002250_s_at	0.0668038	0.0346969	1.12502	up	1.82929	down	1.96221	down	1.25058	down	2.93926	down	22.3614	24.9044	12.3476	11.2584	17.6673	8.14766	4.46524	4.63519	3.59396	3.49276	4.14264	2.90979	P	P	P	P	P	A	P	P	P	P	P	A							EHI_002250			hypothetical protein
EHI_131480_s_at	0.0730853	0.0389777	1.29983	up	2.30267	down	1.96143	down	1.30906	down	1.50233	down	665.336	876.53	289.872	356.525	550.485	442.464	9.36972	9.74803	8.16641	8.39781	8.98119	8.78252	P	P	P	P	P	P	P	P	P	P	P	P							EHI_131480	310.t00001	XM_644284	hypothetical protein, conserved
EHI_121890_at	0.0149212	0.00506205	1.04577	up	1.48602	down	1.96071	down	1.36688	down	1.52596	down	837.763	873.862	561.766	423.094	607.451	543.96	9.69621	9.76078	9.12476	8.72483	9.24532	9.08649	P	P	P	P	P	P	P	P	P	P	P	P							EHI_121890	147.t00017	XM_646702	hypothetical protein
EHI_145970_at	0.00560529	0.00141124	1.67766	up	1.71688	down	1.9602	down	1.65949	down	1.61628	down	69.6724	120.715	41.0133	35.8701	43.3366	43.5817	6.12251	6.86896	5.34272	5.15151	5.39177	5.42983	P	P	P	P	P	P	P	P	P	P	P	P							EHI_145970	24.t00059	XM_650625	hypothetical protein
Eh-Igl-3_at	0.0220353	0.00848578	1.23396	up	1.72143	down	1.95872	down	1.49363	down	1.76353	down	764.586	963.684	470.554	391.866	519.866	433.484	9.57822	9.88151	8.79461	8.6083	8.99939	8.75975	P	P	P	P	P	P	P	P	P	P	P	P
EHI_048440_at	0.0114578	0.00357551	1.09501	up	1.35998	down	1.95838	down	1.50533	down	1.56575	down	392.027	426.773	287.122	198.67	260.57	250.304	8.60369	8.73463	8.1601	7.63403	8.01361	7.95684	P	P	P	P	P	P	P	P	P	P	P	P							EHI_048440	562.t00004	XM_643020	hypothetical protein
EHI_186800_at	0.0895793	0.0504016	1.14532	up	2.36679	down	1.95831	down	1.49015	down	1.53722	down	3236.04	3763.8	1383.11	1733.6	2328.03	2112.05	11.6592	11.8549	10.4162	10.6896	11.0837	11.0389	P	P	P	P	P	P	P	P	P	P	P	P							EHI_186800	12.t00062	XM_651349	hypothetical protein, conserved
EHI_057440_x_at	0.0449281	0.0208157	1.33976	up	1.55537	down	1.95699	down	1.08185	up	1.05998	down	13.4245	17.8058	8.73735	6.99468	15.1447	12.3823	3.71371	4.13569	3.07646	2.74507	3.82721	3.62968	M	P	P	P	P	A	A	P	P	P	P	P							EHI_057440			serine/threonine kinase, putative
263.m00055_x_at	0.302295	0.222535	1.02445	down	2.54547	down	1.95682	down	2.02811	down	1.60051	down	13.119	12.7668	5.12841	6.94761	6.64042	8.62485	3.70599	3.67114	2.35806	2.73748	2.68585	3.02746	P	A	A	P	A	A	A	A	A	M	P	A	263.t00004	N/A	263.m00055	EAL44503	XP_649889	XM_644797
EHI_090440_at	0.00678504	0.00180167	1.10853	down	1.71005	down	1.95516	down	1.0004	down	1.03817	up	188.976	167.689	108.676	95.1195	185.36	193.677	7.53454	7.3859	6.7605	6.56725	7.53396	7.58859	P	P	P	P	P	P	P	P	P	P	P	P							EHI_090440	252.t00012	XM_644922	Rap/Ran GTPase-activating protein, putative	GO:0005096|GO:0005622|GO:0051056
EHI_193380_at	0.113573	0.0676152	1.08364	up	1.73604	up	1.95504	up	1.74514	up	1.54403	up	20.7762	21.2554	33.062	37.2385	33.337	29.6044	4.25095	4.36683	5.04675	5.21814	5.05429	4.87765	P	P	P	P	P	P	P	P	P	P	P	P							EHI_193380	139.t00012	XM_646855	hypothetical protein
EHI_063010_at	0.00242504	0.000446639	1.00313	down	1.55407	down	1.95449	down	1.0378	up	1.0544	down	103.907	103.65	66.8136	53.1673	108.063	99.3412	6.69808	6.69357	6.06203	5.73129	6.75161	6.62166	P	P	P	P	P	P	P	P	P	P	P	P							EHI_063010	234.t00006	XM_645143	serine/threonine protein kinase, putative	GO:0004672|GO:0004713|GO:0005524|GO:0006468
110.m00124_s_at	0.577771	0.4976	1.76965	down	2.17052	down	1.95322	down	2.2085	down	1.22557	down	11.2761	6.39369	5.08826	5.6962	5	9.62305	3.465	2.64153	2.34695	2.49914	2.32193	3.17155	P	P	A	P	A	P	P	P	P	A	M	P	110.t00012	N/A	110.m00124	EAL47280	XP_652666	XM_647574
554.m00021_x_at	0.0985734	0.0568245	1.02728	down	1.25476	up	1.95134	up	1.39924	up	1.71171	down	10.8191	10.788	13.549	21.3013	15.5053	6.45853	3.42888	3.39006	3.75629	4.39335	3.91353	2.65345	P	A	P	P	P	M	P	P	P	P	P	P	554.t00003	N/A	554.m00021	EAL42741	XP_648126	XM_643034
EHI_139070_at	0.0407751	0.0184562	1.4097	up	1.54086	down	1.95027	down	1.09666	down	1.06279	down	257.964	362.465	175.639	131.884	234.446	243.507	8.00598	8.50137	7.38224	7.0423	7.87287	7.91812	P	P	P	P	P	P	P	P	P	P	P	P							EHI_139070			hypothetical protein
EHI_166380_s_at	9.64634e-06	1.31162e-07	2.62907	up	2.99946	up	1.94998	up	1.14704	up	1.30745	up	919.382	2417.69	2758.5	1792.15	1055.02	1204.24	9.84398	11.2385	11.4287	10.8074	10.0419	10.2307	P	P	P	P	P	P	P	P	P	P	P	P							EHI_166380	125.t00003	XM_647184	hypothetical protein
EHI_103480_at	0.0998937	0.0577316	1.14579	up	1.97387	down	1.94951	down	1.17668	up	1.02097	up	10.5451	11.7573	5.20163	5.26957	12.1187	10.5295	3.35891	3.55525	2.37788	2.3958	3.59363	3.38885	P	P	P	M	M	A	A	A	P	P	P	P							EHI_103480	118.t00008	XM_647324	hypothetical protein
23.m00368_x_at	0.422262	0.335285	1.31248	up	1.44244	up	1.94915	up	1.92689	up	1.68473	up	6.87338	8.74317	9.66606	12.9122	12.7499	11.2218	2.72534	3.11763	3.25385	3.68819	3.67161	3.47785	A	P	M	M	P	A	P	P	P	P	P	P	23.t00073	N/A	23.m00368	EAL50342	XP_655728	XM_650636
EHI_182480_s_at	0.525056	0.436672	1.09093	down	1.51443	up	1.94903	up	2.46519	up	2.51851	up	94.4838	69.5696	101.341	131.22	164.781	168.22	6.06164	5.93607	6.66041	7.02439	7.36333	7.39421	P	P	P	P	P	P	P	P	P	P	P	P							EHI_182480	9.t00021	XM_651619	hypothetical protein
EHI_050790_at	0.140511	0.0879158	1.20689	up	1.82343	down	1.94776	down	1.42578	down	1.56142	down	435.471	545.651	238.486	229.043	319.609	279.229	8.75398	9.02527	7.88732	7.79216	8.24222	8.11112	P	P	P	P	P	P	P	P	P	P	P	P							EHI_050790	10.t00026	XM_651489	structural maintenance of chromosomes protein	GO:0005515|GO:0005524|GO:0005694
EHI_197040_at	0.148953	0.0944867	1.00494	down	2.23385	down	1.94717	down	1.3789	down	1.45704	down	157.491	155.764	70.7884	80.6133	125.398	107.325	7.28802	7.28092	6.12849	6.32664	6.82451	6.74498	P	P	P	P	P	P	P	P	P	P	P	P							EHI_197040	92.t00038	XM_648052	hypothetical protein
EHI_201080_at	0.0157849	0.00546968	1.68835	down	2.43259	down	1.9468	down	1.27367	down	1.05565	down	2214.48	1320.07	914.447	1175.43	1739.95	2097.54	11.1087	10.3531	9.82619	10.1476	10.7597	11.0306	P	P	P	P	P	P	P	P	P	P	P	P							EHI_201080	251.t00016	XM_644930	protein kinase domain containing protein	GO:0004672|GO:0004713|GO:0005524|GO:0006468
EHI_011800_at	0.30867	0.228337	1.17213	up	1.80703	up	1.94669	up	1.47891	up	1.87184	up	192.69	208.535	322.665	346.02	267.692	331.255	7.46343	7.69257	8.31705	8.42445	8.02796	8.36788	P	P	P	P	P	P	P	P	P	P	P	P							EHI_011800	72.t00019	XM_648715	hypothetical protein
EHI_127270_at	0.109534	0.0647183	1.58501	up	2.48562	up	1.9459	up	1.06116	up	1.36166	up	175.52	275.383	442.619	337.496	194.47	236.979	7.43788	8.10238	8.75149	8.39832	7.52353	7.88325	P	P	P	P	P	P	P	P	P	P	P	P							EHI_127270	129.t00007	XM_647072	hypothetical protein
90.m00181_x_at	0.280482	0.203829	1.53293	down	2.04418	down	1.94545	down	1.68581	down	2.04418	down	10.3332	6.94562	5	5.2602	6.17587	5	3.35345	2.73716	2.32193	2.39335	2.60001	2.32193	P	M	P	A	A	A	A	M	M	A	A	A	90.t00032	N/A	90.m00181	EAL47844	XP_653226	XM_648134
506.m00025_s_at	0.000994869	0.00013036	1.06045	up	1.03143	down	1.94436	down	1.04353	down	6.8028	down	323.956	340.719	341.502	165.57	309.09	47.9629	8.32756	8.41223	8.28291	7.36826	8.26608	5.56143	P	P	P	P	P	P	P	P	P	P	P	P	506.t00001	N/A	506.m00025	EAL42842	XP_648229	XM_643137
EHI_129890_at	0.000930345	0.000118658	1.86807	up	1.44826	up	1.94427	up	2.61186	up	1.92753	up	39.3589	73.1678	56.8624	76.0276	102.709	75.4188	5.28914	6.19069	5.82346	6.24837	6.67422	6.23589	P	P	P	P	P	P	P	P	P	P	P	P							EHI_129890	146.t00019	XM_646723	type A flavoprotein, putative	GO:0010181|GO:0016491|GO:0016787
7.m00473_s_at	0.0516008	0.024835	1.18984	up	1.88502	down	1.94305	down	1.12893	down	1.1665	down	81.5701	98.6162	45.0226	41.8662	72.0744	69.7287	6.34586	6.59664	5.43128	5.38754	6.17091	6.12368	P	P	P	P	P	P	P	P	P	P	P	P	7.t00085	N/A	7.m00473	EAL51439	XP_656825	XM_651733
EHI_187110_at	0.0374643	0.0166419	1.14285	up	2.6873	down	1.94206	down	1.10529	down	1.22341	down	939.337	1066.33	347.797	501.43	875.036	761.954	9.86414	10.0568	8.43798	8.90655	9.71972	9.57323	P	P	P	P	P	P	P	P	P	P	P	P							EHI_187110	12.t00032	XM_651383	Rho GTPase activating protein, putative	GO:0005622|GO:0007165|GO:0008270
EHI_019860_at	2.25058e-05	5.13392e-07	1.09423	up	1.72678	up	1.94147	up	1.47238	up	2.37177	up	46.5987	50.8166	80.9873	90.4728	68.5692	110.349	5.53671	5.66662	6.3248	6.49385	6.09486	6.78268	P	P	P	P	P	P	P	P	P	P	P	P							EHI_019860	618.t00001	XM_642929	hypothetical protein
EHI_180030_at	0.0232732	0.00912987	1.35236	up	1.28301	down	1.93929	down	1.14261	down	1.24445	down	61.9296	86.8515	48.7192	32.0232	54.2477	49.8135	5.94636	6.38184	5.58684	4.99083	5.75403	5.63086	P	P	P	P	P	P	P	P	P	P	P	P							EHI_180030	26.t00042	XM_650472	hypothetical protein
EHI_150510_at	0.404005	0.318201	1.12736	up	1.30531	up	1.9389	up	1.66034	up	1.43186	up	28.7913	33.3852	37.5767	55.3819	47.7708	40.8752	4.83317	5.00612	5.21756	5.78841	5.56464	5.35106	P	P	P	P	P	P	P	P	P	P	P	P							EHI_150510	22.t00015	XM_650749	ribosomal protein L11 methyltransferase, putative
EHI_033720_at	0.00868179	0.00248581	1.43211	up	1.84814	down	1.93866	down	1.32912	down	1.5744	down	41.4515	58.8772	22.0685	21.1357	30.9173	26.1205	5.34675	5.86489	4.46068	4.3917	4.93628	4.69195	P	P	P	P	P	P	P	P	P	P	P	P							EHI_033720	206.t00006	XM_645551	DEAD/DEAH box helicase, putative	GO:0003676|GO:0004386|GO:0005524
EHI_030900_s_at	0.0213227	0.00815386	1.14677	up	2.08438	down	1.93825	down	1.31065	down	1.4883	down	360.375	417.118	176.305	191.34	283.657	242.063	8.49291	8.69048	7.43329	7.53815	8.10262	7.91924	P	P	P	P	P	P	P	P	P	P	P	P							EHI_030900	410.t00005	XM_643577	Rap/Ran GTPase-activating protein, putative	GO:0005096|GO:0005622|GO:0051056
EHI_145610_s_at	0.0105258	0.00318176	1.36068	up	2.03365	down	1.93773	down	1.13316	down	1.16533	down	283.491	390.67	141.49	146.015	254.935	242.789	8.14297	8.58731	7.1189	7.18861	7.96263	7.92224	P	P	P	P	P	P	P	P	P	P	P	P							EHI_145610			hypothetical protein, conserved
EHI_183230_at	0.0017875	0.000290853	1.46431	up	1.04941	up	1.93768	down	1.59261	down	1.07787	down	84.8313	120.708	87.3471	42.5501	51.9764	77.319	6.36495	6.91518	6.43452	5.41062	5.69356	6.25677	P	P	P	P	P	P	P	P	P	P	P	P							EHI_183230	28.t00033	XM_650372	hypothetical protein
EHI_051940_at	0.384447	0.298606	1.09015	up	1.50426	up	1.9373	up	1.49437	up	1.82655	up	28.9748	28.102	38.6159	49.6076	38.4441	46.7746	4.67813	4.80266	5.26719	5.63218	5.25767	5.54725	P	P	P	P	P	P	P	P	P	P	P	P							EHI_051940	84.t00004	XM_648307	poly(ADP-ribose) glycohydrolase, putative	GO:0004649
EHI_048290-038850_s_at	0.00964991	0.00284791	1.21394	up	1.22585	up	1.93725	up	2.23413	up	2.10814	up	50.8211	61.2348	61.7188	97.6388	115.368	107.859	5.65272	5.93242	5.9465	6.60673	6.81243	6.72869	P	P	P	P	P	P	P	P	P	P	P	P
EHI_051780_at	0.344294	0.259874	1.05595	up	1.19606	up	1.93613	up	1.57179	up	1.5433	up	38.9851	40.6501	46.1521	74.7723	61.6833	59.9247	5.26638	5.34492	5.52467	6.21956	5.91879	5.89239	P	P	P	P	P	P	P	P	P	P	P	P							EHI_051780			hypothetical protein
EHI_098790_at	0.00184851	0.000305766	1.65666	up	2.2278	down	1.93406	down	1.0469	up	1.15998	down	209.66	345.659	94.8048	107.631	217.24	180.194	7.69417	8.42244	6.53855	6.74254	7.76029	7.48007	P	P	P	P	P	P	P	P	P	P	P	P							EHI_098790	132.t00003	XM_647008	hypothetical protein
277.m00053_x_at	0.0664201	0.0344336	1.29111	down	1.88602	down	1.93402	down	1.59648	down	1.97778	down	67.131	53.2405	36.1996	34.7333	42.0504	34.5118	6.06886	5.70025	5.15351	5.11725	5.39396	5.08497	P	P	P	P	P	P	P	P	P	P	P	P	277.t00005	N/A	277.m00053	EAL44318	XP_649704	XM_644612
399.m00031_x_at	0.132138	0.0813883	1.07519	up	2.0429	down	1.93275	down	1.02511	up	1.14152	down	143.638	153.311	71.2618	74.2688	151.94	125.149	7.15461	7.2592	6.12399	6.20396	7.19039	6.96366	P	P	P	P	P	P	P	P	P	P	P	P	399.t00001	N/A	399.m00031	EAL43351	XP_648737	XM_643645
EHI_144170_x_at	0.000840676	0.000102782	1.74812	up	1.25032	down	1.93271	up	2.55047	up	2.04487	down	20.8408	36.5682	16.4109	39.492	52.06	10.3526	4.35121	5.15702	4.02891	5.30184	5.70198	3.31921	P	P	P	P	P	P	P	P	P	P	P	A							EHI_144170			hypothetical protein	GO:0004170|GO:0046080
EHI_198900_at	0.0110857	0.00340829	1.16513	down	1.08381	down	1.93221	up	1.4651	up	1.19966	up	28.3983	24.556	27.7628	55.725	41.8643	34.0472	4.82476	4.60426	4.70865	5.77501	5.37576	5.08738	P	P	P	P	P	P	P	P	P	P	P	P							EHI_198900	39.t00051	XM_649886	CXXC-rich protein
EHI_140180_at	0.0710778	0.0374999	1.25444	up	1.9436	down	1.93088	down	1.12991	down	1.15979	down	118.715	149.904	62.3892	60.4522	103.698	99.9716	6.8572	7.18424	5.89846	5.90794	6.68099	6.64333	P	P	P	P	P	P	P	P	P	P	P	P							EHI_140180	8.t00017	XM_651652	hypothetical protein
EHI_197120_at	0.0633777	0.0323924	1.16408	up	2.29936	down	1.92964	down	1.20923	down	1.10398	down	541.373	643.607	237.936	290.08	483.855	490.45	9.0801	9.29929	7.87887	8.13177	8.80601	8.93739	P	P	P	P	P	P	P	P	P	P	P	P							EHI_197120	92.t00028	XM_648060	protein phosphatase, putative	GO:0004721
EHI_073510_at	0.0573127	0.0283569	1.05213	down	1.23477	down	1.9296	down	1.24883	down	1.53038	down	11.0768	10.5838	8.95551	5.70382	8.75145	7.345	3.44916	3.37584	3.14491	2.50086	3.12859	2.83527	P	P	P	P	M	P	A	A	P	M	P	A							EHI_073510			hypothetical protein
EHI_197080_at	0.000929162	0.000118403	2.15685	up	1.83462	up	1.92954	up	1.41573	up	1.17205	up	133.592	287.255	241.94	256.723	186.784	154.59	7.04301	8.15194	7.9185	7.99127	7.54455	7.27205	P	P	P	P	P	P	P	P	P	P	P	P							EHI_197080	92.t00024	XM_648056	hypothetical protein
EHI_178540_at	0.011832	0.00373748	1.19432	down	2.09529	up	1.92915	up	1.40234	up	1.48594	up	32.0137	26.8053	67.6972	61.779	44.8248	48.9405	4.99742	4.74123	6.06457	5.94539	5.48526	5.56879	P	P	P	P	P	P	P	P	P	P	P	P							EHI_178540	134.t00015	XM_646956	calmodulin, putative	GO:0005509|GO:0007165
EHI_111580_at	0.0017473	0.000282322	1.25075	down	2.10382	down	1.92909	down	2.80102	down	2.96949	down	99.6701	79.1744	47.2602	51.1662	36.1206	33.2402	6.62503	6.30223	5.55202	5.67711	5.13908	5.05482	P	P	P	P	P	P	P	P	P	P	P	P							EHI_111580			hypothetical protein
7.m00448_s_at	0.0214705	0.00821841	1.24499	down	1.48876	down	1.92825	down	1.16085	up	1.18807	up	27.4992	22.9795	18.5166	14.2857	31.9193	32.7384	4.78081	4.46468	4.2067	3.83352	4.99599	5.02943	P	P	P	P	P	P	P	P	P	P	P	P	7.t00060	N/A	7.m00448	EAL51463	XP_656849	XM_651757
EHI_174600_at			1.6852	down	1.92823	down	1.92823	down	1.92823	down	1.92823	down	9.74818	5.77305	5	5	5	5	3.2692	2.51628	2.32193	2.32193	2.32193	2.32193	A	A	A	A	A	A	A	A	A	A	A	A							EHI_174600			hypothetical protein
EHI_191090_s_at	0.063087	0.0321851	1.0357	up	2.19877	down	1.92811	down	1.04803	down	1.17781	down	56.4627	58.4194	28.1281	30.0208	54.1591	47.8988	5.81734	5.86794	4.68064	4.87015	5.74965	5.58123	P	P	P	P	P	P	P	P	P	P	P	P							EHI_191090			hypothetical protein
EHI_029610_s_at	8.73694e-05	3.98221e-06	1.43859	up	1.82683	up	1.9275	up	1.59927	up	1.45888	up	2434.15	3491.81	4441.65	4678.48	3882.17	3541.03	11.245	11.7697	12.1144	12.1917	11.9224	11.7899	P	P	P	P	P	P	P	P	P	P	P	P							EHI_029610			maltose O-acetyltransferase, putative
EHI_134360_s_at	0.239312	0.168273	1.29085	up	1.44982	up	1.92738	up	1.71395	up	1.75372	up	136.932	166.788	190.111	249.02	222.039	227.345	7.01341	7.38173	7.54929	7.96006	7.79074	7.82383	P	P	P	P	P	P	P	P	P	P	P	P							EHI_134360			ribonuclease H2 subunit A, putative	GO:0003723|GO:0004523
25.m00258_at	0.000102187	5.041e-06	1.36423	up	1.00716	up	1.92638	down	1.61167	down	1.71416	down	119.115	160.328	118.392	61.3787	72.9282	68.5574	6.87503	7.32311	6.88532	5.92913	6.18647	6.09752	P	P	P	P	P	P	P	P	P	P	P	P	25.t00035	N/A	25.m00258	EAL50267	XP_655650	XM_650558
EHI_087840_at	0.0181895	0.00663274	1.54184	up	1.10714	down	1.92515	down	1.10468	down	1.18327	down	99.1321	151.083	88.4882	51.5539	89.203	82.1017	6.60123	7.22589	6.45439	5.65627	6.4576	6.35846	P	P	P	P	P	P	P	P	P	P	P	P							EHI_087840	20.t00058	XM_650858	hypothetical protein
EHI_025280_at	0.00980846	0.00291531	1.05007	down	1.32134	down	1.92471	down	1.20337	down	1.17906	down	105.635	99.2897	78.7711	54.0455	86.4335	88.2157	6.70057	6.63009	6.29856	5.75592	6.43348	6.46293	P	P	P	P	P	P	P	P	P	P	P	P							EHI_025280	99.t00011	XM_647846	tyrosine kinase, putative	GO:0004672|GO:0004713|GO:0005524|GO:0006468
EHI_008630_at	0.00375726	0.000826102	1.40848	up	2.22562	down	1.92377	down	1.24459	down	1.24558	down	957.982	1367.51	434.46	503.776	786.454	769.573	9.90343	10.3976	8.74922	8.95949	9.58776	9.58661	P	P	P	P	P	P	P	P	P	P	P	P							EHI_008630	114.t00021	XM_647453	hypothetical protein
397.m00061_s_at	0.00488406	0.00116847	1.14541	up	1.48986	down	1.9235	down	1.27199	up	4.18942	down	25.2576	28.8137	17.1641	13.1863	31.8985	6.08314	4.64833	4.8442	4.07315	3.7046	4.99542	2.58158	P	P	P	P	P	P	P	M	P	P	P	A	397.t00011	N/A	397.m00061	EAL43372	XP_648759	XM_643667
EHI_181600_at	0.804172	0.770827	1.03312	down	1.58552	up	1.92297	up	1.53529	up	1.7748	up	93.9694	82.8945	134.113	159.641	128.94	148.639	6.37402	6.32701	7.03897	7.31735	6.99253	7.20167	P	P	P	P	P	P	P	P	P	P	P	P							EHI_181600	280.t00013	XM_644571	hypothetical protein
EHI_118620_at	0.00836237	0.00236993	1.67532	up	1.59412	down	1.92296	down	1.03099	up	1.0808	down	67.8701	115.531	43.0746	35.3699	71.0873	62.7521	6.08104	6.82548	5.40829	5.13771	6.12508	5.96894	P	P	P	P	P	P	P	P	P	P	P	P							EHI_118620	62.t00032	XM_649041	HEAT repeat domain containing protein
EHI_006970_at	1.20539e-05	1.98701e-07	1.19787	down	2.17587	down	1.92295	down	1.24672	up	1.09914	up	227.772	189.728	104.416	118.122	283.291	250.417	7.82743	7.56695	6.70584	6.88411	8.14557	7.9638	P	P	P	P	P	P	P	P	P	P	P	P							EHI_006970	53.t00007	XM_649356	hypothetical protein
EHI_153710_at	0.000100866	4.96204e-06	1.25392	up	2.5787	up	1.92278	up	1.00325	down	1.0054	down	458.437	579.149	1193.54	881.783	456.946	457.018	8.84005	9.16649	10.2067	9.78324	8.83537	8.83228	P	P	P	P	P	P	P	P	P	P	P	P							EHI_153710			methylene-fatty-acyl-phospholipid synthase, putative
EHI_040650_at	0.0589282	0.0294078	1.23341	down	1.83447	down	1.92067	down	1.4925	down	1.37987	down	1346.66	1105.14	732.398	703.194	900.917	968.797	10.3832	10.0806	9.50786	9.44161	9.8055	9.91869	P	P	P	P	P	P	P	P	P	P	P	P							EHI_040650	164.t00009	XM_646360	hypothetical protein
EHI_115400-115270_x_at	0.28961	0.211765	1.10964	down	1.44135	down	1.92057	down	1.16185	down	1.08316	down	21.3638	19.2591	15.1996	11.4628	19.4552	19.7841	4.41499	4.2649	3.88757	3.47345	4.19857	4.29975	M	P	P	P	P	P	P	P	M	P	P	P
136.m00114_x_at	0.0847916	0.0469837	1.27129	up	1.52223	up	1.92033	up	1.95256	up	2.4324	up	14.4862	18.8042	22.4692	27.7288	28.3312	35.5234	3.84981	4.1961	4.456	4.79117	4.81518	5.13219	P	P	P	P	P	P	P	P	P	P	P	P	136.t00015	N/A	136.m00114	EAL46622	XP_652010	XM_646918
EHI_081270_at	0.242863	0.171142	1.12881	up	1.8597	up	1.92014	up	1.43452	up	1.68273	up	458.064	464.339	769.123	788.459	585.849	689.892	8.67332	8.84812	9.56839	9.61453	9.19389	9.42413	P	P	P	P	P	P	P	P	P	P	P	P							EHI_081270	7.t00075	XM_651722	Prefoldin subunit 3, putative	GO:0005515|GO:0006457|GO:0016272
27.m00269_s_at	1.08846e-06	5.99331e-09	2.39333	up	1.0316	down	1.9191	down	1.13636	down	1.46325	down	165.498	395.958	160.899	86.198	145.741	113.072	7.36989	8.62891	7.32501	6.42947	7.18547	6.82071	P	P	P	P	P	P	P	P	P	P	P	P	27.t00055	N/A	27.m00269	EAL50166	XP_655554	XM_650462
56.m00181_s_at	5.05471e-07	1.96517e-09	1.7481	down	1.72129	up	1.91872	up	2.64202	up	2.18144	up	1661.25	960.813	2852.42	3179.02	4377.41	3614.29	10.6942	9.88843	11.4777	11.6344	12.0959	11.8195	P	P	P	P	P	P	P	P	P	P	P	P	56.t00038	N/A	56.m00181	EAL48950	XP_654336	XM_649244
EHI_095310_at	0.000269794	2.05552e-05	1.50475	up	1.18175	up	1.91799	up	2.70654	up	1.45126	down	49.59	75.6887	58.8397	95.1189	133.537	34.025	5.62394	6.21347	5.86487	6.56354	7.0604	5.08664	P	P	P	P	P	P	P	P	P	P	P	P							EHI_095310	330.t00006	XM_644121	hypothetical protein
EHI_014340_at	4.90416e-05	1.69736e-06	2.70158	up	5.17487	up	1.91796	up	1.06963	up	1.09687	down	88.9325	239.674	454.118	170.073	94.483	80.8484	6.45304	7.88684	8.82456	7.39261	6.55015	6.31965	P	P	P	P	P	P	P	P	P	P	P	P							EHI_014340	37.t00007	XM_649988	hypothetical protein
EHI_087790_at	2.26657e-05	5.32164e-07	1.31031	up	2.06985	down	1.9175	down	1.22456	up	1.10028	up	328.401	432.581	158.716	171.379	403.319	361.08	8.3583	8.7482	7.30877	7.41907	8.65056	8.49617	P	P	P	P	P	P	P	P	P	P	P	P							EHI_087790	20.t00054	XM_650853	hypothetical protein
EHI_118710_at	0.308583	0.228204	1.26234	down	1.30932	up	1.9173	up	1.28128	up	1.18744	up	379.89	293.832	488.496	715.297	520.938	459.607	8.53433	8.19824	8.92315	9.47341	8.89192	8.78219	P	P	P	P	P	P	P	P	P	P	P	P							EHI_118710			hypothetical protein
EHI_136940_s_at	0.000125968	6.90776e-06	1.02298	down	2.16424	up	1.91728	up	3.21014	down	3.18678	down	62.3395	59.9879	133.217	120.362	21.7849	19.2567	5.93694	5.90416	7.0508	6.876	4.2543	4.26484	P	P	P	P	P	P	P	P	P	P	P	P							EHI_136940	401.t00006	XM_643634	AIG1 family protein	GO:0005525|GO:0008150
210.m00081_s_at	0.0341217	0.0148491	1.06915	down	3.26022	down	1.91637	down	1.40212	down	1.36051	down	976.688	912.955	302.766	530.262	730.603	718.411	9.92879	9.83233	8.22382	8.99041	9.44117	9.48464	P	P	P	P	P	P	P	P	P	P	P	P	210.t00004	N/A	210.m00081	EAL45189	XP_650575	XM_645483
EHI_047210_s_at	0.260982	0.186927	1.33197	up	3.41787	down	1.91613	down	1.2899	down	1.49942	down	38.4491	51.8951	15.1546	20.651	30.7381	26.1946	5.26485	5.67841	3.49176	4.32666	4.89759	4.68045	P	P	P	P	P	P	P	P	P	P	P	P							EHI_047210			hypothetical protein, conserved
Eh-Hgl-M_at	0.0418083	0.0190649	1.64364	up	1.42805	down	1.91578	down	1.23642	up	1.57519	up	155.567	255.581	114.438	81.309	196.886	248.992	7.28067	7.99756	6.76662	6.34273	7.58683	7.93619	P	P	P	P	P	P	P	P	P	P	P	P
EHI_200830_at	0.026744	0.0109254	1.34065	up	1.50626	up	1.91575	up	1.39343	up	1.52094	up	28.666	39.0138	44.2623	55.2304	39.9693	43.6428	4.84117	5.26411	5.43215	5.77908	5.31981	5.44613	P	P	P	P	P	P	P	P	P	P	P	P							EHI_200830	465.t00008	XM_643294	hypothetical protein
28.m00317-28.m00318_x_at	0.181221	0.120759	1.09382	up	1.18703	up	1.91556	down	1.01223	up	1.1989	up	57.7353	62.4402	74.2511	30.2241	58.9771	69.4003	5.83352	5.9629	6.08088	4.89576	5.85105	6.09523	P	P	P	P	M	P	P	P	P	P	P	P
EHI_171170_at	0.00147549	0.000223671	1.4487	down	2.20911	down	1.91312	down	1.3515	up	1.56087	up	100.483	69.3516	45.8238	52.6352	135.671	156.693	6.64304	6.10828	5.49957	5.70711	7.07759	7.28539	P	P	P	P	P	P	P	P	P	P	P	P							EHI_171170	951.t00001	XM_642759	RhoGAP domain containing protein	GO:0005622|GO:0007165
EHI_152410_at	0.0413153	0.0187472	1.21112	down	2.08093	down	1.91091	down	1.32528	down	1.35716	down	37.6973	30.6067	17.8843	20.1428	27.8824	27.2549	5.20715	4.93082	4.14992	4.2729	4.80086	4.76657	P	P	P	P	P	P	P	P	P	P	P	P							EHI_152410	6.t00089	XM_651878	hypothetical protein
EHI_157010_s_at	2.33264e-05	5.53082e-07	1.49847	up	1.69947	up	1.91009	up	1.80196	up	1.61896	up	2763.04	4140.96	4789.05	5274.79	4976.47	4474.51	11.4312	12.0147	12.1963	12.3649	12.2808	12.1263	P	P	P	P	P	P	P	P	P	P	P	P							EHI_157010			alcohol dehydrogenase, putative	GO:0004032|GO:0016491
EHI_062340_s_at	0.0801778	0.0436613	1.00535	up	1.54338	down	1.91009	down	1.14951	up	4.18509	down	35.7753	34.8949	26.5776	18.1781	39.7682	9.3088	5.10992	5.11762	4.48383	4.17628	5.31094	3.04466	P	P	P	P	A	P	P	P	P	P	A	P							EHI_062340	239.t00009	XM_645099	hypothetical protein
119.m00138_x_at	0.0405355	0.0183341	1.12528	up	2.38019	down	1.91009	down	1.27179	up	1.11007	down	24.6545	27.6231	10.4168	12.755	31.7985	22.057	4.60171	4.77199	3.35063	3.66807	4.94857	4.45106	P	P	P	P	P	P	P	A	P	P	P	P	119.t00025	N/A	119.m00138	EAL47001	XP_652387	XM_647295
EHI_006180_at	0.0110486	0.00338695	1.04769	down	1.84297	up	1.9084	up	2.07499	up	1.9681	up	113.744	104.256	200.939	208.08	228.243	214.69	6.76856	6.70135	7.65059	7.70092	7.82167	7.74536	P	P	P	P	P	P	P	P	P	P	P	P							EHI_006180			hypothetical protein
EHI_112790_s_at	8.49258e-05	3.80778e-06	1.45914	up	1.80144	up	1.90804	up	1.5477	up	1.43925	up	2472.01	3591.88	4439.45	4696.97	3810	3543.64	11.2654	11.8105	12.1146	12.1975	11.8955	11.7907	P	P	P	P	P	P	P	P	P	P	P	P							EHI_112790	17.t00020	XM_651016	acetyltransferase, putative
EHI_148910_at	0.00599435	0.00153917	1.17259	up	1.83694	down	1.90775	down	1.06246	down	1.35432	down	49.1982	57.6471	26.7692	25.8321	46.8266	36.4367	5.61937	5.84907	4.74206	4.6875	5.53195	5.1818	P	P	P	P	P	P	P	P	P	P	P	P							EHI_148910	1.t00064	XM_652483	interaptin, putative
EHI_111830_at	0.0238707	0.00943669	1.29926	up	1.77622	up	1.90735	up	1.3741	up	1.63992	up	82.2791	107.092	146.027	157.04	114.161	134.798	6.36093	6.73862	7.18975	7.2925	6.81942	7.07456	P	P	P	P	P	P	P	P	P	P	P	P							EHI_111830	247.t00004	XM_644994	hypothetical protein, conserved domain containing
EHI_160870_at	0.00659783	0.00173861	1.19075	up	2.06358	down	1.90676	down	1.02912	down	1.05542	down	1261.71	1494.54	610.856	662.101	1227.07	1198.21	10.2936	10.5454	9.24841	9.36244	10.2521	10.2157	P	P	P	P	P	P	P	P	P	P	P	P							EHI_160870	306.t00003	XM_644324	hypothetical protein	GO:0004871
EHI_194590_at	0.00156303	0.000241682	1.09218	down	1.43927	down	1.90629	down	1.25246	up	1.35234	up	358.403	328.102	247.16	188.813	447.499	481.631	8.47294	8.34573	7.9476	7.54217	8.7977	8.90839	P	P	P	P	P	P	P	P	P	P	P	P							EHI_194590	46.t00005	XM_649638	hypothetical protein
EHI_004840_at	3.62552e-06	3.25926e-08	1.08174	up	1.50481	up	1.90627	up	1.54507	up	1.62985	up	1824.44	1972.01	2743.41	3476.86	2818.77	2970.87	10.8319	10.9453	11.4215	11.7627	11.4596	11.5367	P	P	P	P	P	P	P	P	P	P	P	P							EHI_004840	203.t00013	XM_645615	bacterial transferase hexapeptide family protein
244.m00080_at	0.0469136	0.0220171	1.07914	up	2.42173	down	1.90567	down	1.50759	down	1.86297	down	3075.01	3332.98	1310.3	1646.08	2095.69	1662.26	11.5864	11.6962	10.3103	10.6561	10.9941	10.6888	P	P	P	P	P	P	P	P	P	P	P	P	244.t00012	N/A	244.m00080	EAL44741	XP_650128	XM_645036
61.m00184_x_at	0.00335096	0.000706781	1.48289	up	2.74634	up	1.90373	up	1.34335	up	1.23341	up	20.2888	30.5413	55.825	38.3851	27.1042	24.9352	4.33319	4.9016	5.7907	5.26202	4.75903	4.63584	P	P	P	P	P	P	P	P	P	P	P	P	61.t00020	N/A	61.m00184	EAL48765	XP_654154	XM_649062
EHI_174190_at	0.215009	0.148221	1.16013	up	2.09283	down	1.90348	down	1.01914	down	1.19614	up	18.8052	23.4378	9.04622	10.1046	19.0025	22.5596	4.22966	4.44395	3.1642	3.30102	4.2023	4.48805	P	P	P	P	P	A	M	P	P	P	P	P							EHI_174190	116.t00017	XM_647408	hypothetical protein
EHI_119770_at	0.00168084	0.000267264	1.19431	down	1.45678	down	1.90338	down	1.12494	down	4.75069	down	103.134	86.6031	69.9352	53.5395	91.5012	21.4295	6.66956	6.41338	6.12677	5.741	6.49971	4.42142	P	P	P	P	P	P	P	P	P	P	P	P							EHI_119770	314.t00010	XM_644259	hypothetical protein
EHI_070710_at	0.000629546	6.90457e-05	1.04337	up	1.18986	down	1.90287	down	1.40647	up	1.4512	up	71.9671	74.5138	60.0305	38.2771	100.495	104.187	6.15802	6.21928	5.90723	5.22985	6.6501	6.69527	P	P	P	P	P	P	P	P	P	P	P	P							EHI_070710	57.t00008	XM_649217	Rap/Ran GTPase activating protein, putative	GO:0005096|GO:0005622|GO:0051056
EHI_183220_at	0.0360899	0.0158935	1.11107	down	1.06953	down	1.90259	down	1.75765	down	3.42101	down	22.4415	19.5892	20.4845	11.5004	12.4115	6.51435	4.44393	4.29198	4.34696	3.51597	3.63028	2.66951	P	P	P	P	P	P	M	P	P	M	P	A							EHI_183220	28.t00032	XM_650371	hypothetical protein
EHI_105670_s_at	0.0635641	0.0325213	1.4642	up	3.07365	down	1.90225	down	1.32223	down	1.15816	down	54.5056	80.9046	17.5246	29.003	42.1499	48.425	5.75098	6.30109	4.13102	4.82327	5.348	5.53915	P	P	P	P	P	P	P	P	P	P	P	P							EHI_105670	219.t00016	XM_645357	plastin-2, putative
EHI_023490_at	0.0225485	0.00875898	1.35082	up	1.4548	down	1.9021	down	1.29949	down	1.13311	down	433.289	597.824	298.719	228.616	345.958	383.387	8.75401	9.18785	8.21319	7.82642	8.37607	8.57373	P	P	P	P	P	P	P	P	P	P	P	P							EHI_023490	25.t00007	XM_650530	hypothetical protein, conserved
EHI_025420_at	0.00131801	0.000191355	1.38486	up	1.00108	down	1.90132	down	1.41282	down	1.2777	down	33.7766	46.4184	33.8126	17.6429	23.7705	26.3274	5.06636	5.53609	5.0648	4.13936	4.56779	4.71281	P	P	P	P	P	P	P	P	P	P	P	P							EHI_025420	99.t00026	XM_647861	long-chain-fatty-acid--CoA ligase, putative
EHI_012410_s_at	0.0535315	0.0260108	1.09273	down	1.74274	down	1.90091	down	1.46115	up	1.4234	up	24.5151	21.9886	13.7645	12.6012	35.308	34.0791	4.58145	4.45351	3.78009	3.65476	5.12856	5.09078	P	P	P	P	P	P	P	P	P	P	P	P							EHI_012410	31.t00020	XM_650247	hypothetical protein
92.m00171_at	0.0112896	0.00350393	1.11235	down	1.52646	up	1.9002	up	1.62222	up	2.02597	up	114.599	98.627	165.845	205.894	176.267	219.587	6.75846	6.60486	7.36865	7.68461	7.45643	7.77707	P	P	P	P	P	P	P	P	P	P	P	P	92.t00030	N/A	92.m00171	EAL47766	XP_653154	XM_648062
EHI_197000_s_at	0.00618524	0.00160521	1.13555	down	2.09413	down	1.89999	down	1.05306	down	1.07534	up	1044.24	919.458	514.501	550.67	991.67	1124.67	10.0276	9.84419	8.96122	9.10159	9.95299	10.1324	P	P	P	P	P	P	P	P	P	P	P	P							EHI_197000			phosphatidylinositol-3,4,5-trisphosphate3-phosphatase, putative	GO:0016314
EHI_029620_s_at	1.02194e-05	1.54184e-07	1.64931	up	1.63526	up	1.89996	up	1.88189	up	1.67314	up	2429.14	4003.28	4002.12	4608.74	4564.87	4062.42	11.2442	11.966	11.9537	12.1701	12.1563	11.9867	P	P	P	P	P	P	P	P	P	P	P	P							EHI_029620	609.t00002	XM_642949	aldose reductase, putative	GO:0004032|GO:0016491
EHI_197680_s_at	0.135536	0.0841153	1.17725	up	2.20693	down	1.89949	down	1.39229	down	1.44674	down	2278.01	2731.26	1041.15	1244.45	1765.92	1569.15	11.1484	11.3839	10.0064	10.2228	10.671	10.6156	P	P	P	P	P	P	P	P	P	P	P	P							EHI_197680			hypothetical protein
694.m00015_x_at	0.129742	0.0795745	2.09036	up	1.74558	up	1.89932	up	1.03876	down	1.09221	down	15.702	32.765	27.5253	29.7095	17.5566	14.3364	3.96735	5.0311	4.77106	4.89284	3.91248	3.8401	M	P	P	P	P	P	P	P	P	P	P	P	694.t00001	N/A	694.m00015	EAL42577	XP_647963	XM_642871
EHI_197350_at	0.00775837	0.00214294	1.08072	up	1.13011	down	1.89911	up	2.00471	up	1.49137	up	315.959	345.941	281.767	603.683	639.617	471.272	8.30357	8.41556	8.12711	9.22889	9.30696	8.88021	P	P	P	P	P	P	P	P	P	P	P	P							EHI_197350	152.t00004	XM_646584	protein tyrosine kinase domain-containing protein	GO:0004672|GO:0004713|GO:0005524|GO:0006468
EHI_013080_at	0.0021314	0.000373157	1.03197	up	1.67063	up	1.89874	up	1.33348	down	1.32534	down	48.4562	50.6238	81.1901	92.0441	36.6248	38.0995	5.59861	5.64401	6.339	6.52365	5.18341	5.19224	P	P	P	P	P	P	P	P	P	P	P	P							EHI_013080	14.t00031	XM_651236	hypothetical protein	GO:0006464
182.m00154_x_at	0.00190806	0.000320333	1.24889	down	1.52407	up	1.89864	up	2.01435	up	2.13179	up	63.5001	50.7261	97.2449	121.215	127.083	133.888	5.97282	5.65217	6.58074	6.89778	6.98313	7.06488	P	P	P	P	P	P	P	P	P	P	P	P	182.t00031	N/A	182.m00154	EAL45722	XP_651108	XM_646016
EHI_194600_at	2.23377e-06	1.58138e-08	2.24531	down	1.43723	up	1.89811	up	1.81196	up	1.56279	up	952.77	426.464	1371.63	1806.57	1724.87	1487.27	9.89403	8.72712	10.4173	10.8186	10.7516	10.5382	P	P	P	P	P	P	P	P	P	P	P	P							EHI_194600	46.t00004	XM_649637	molybdenum cofactor sulfurase, putative	GO:0008265
513.m00040_x_at	0.2286	0.159422	1.16073	down	1.41951	down	1.89753	down	1.33361	down	1.23983	down	22.4457	19.0105	15.739	12.0042	16.5806	18.0213	4.46294	4.24791	3.95755	3.53882	4.04761	4.1528	P	P	P	P	P	M	P	P	P	P	P	P	513.t00003	N/A	513.m00040	EAL42822	XP_648208	XM_643116
EHI_023320_at	0.00414352	0.000939334	1.56983	up	1.36285	down	1.89719	down	1.17163	down	1.17356	down	364.639	580.58	272.106	194.607	319.344	311.348	8.50993	9.16054	8.0633	7.58607	8.28141	8.27903	P	P	P	P	P	P	P	P	P	P	P	P							EHI_023320	25.t00025	XM_650548	hypothetical protein, conserved
473.m00025_x_at	0.156358	0.100414	1.25414	down	1.30263	down	1.89687	down	1.28552	up	1.16705	up	9.4897	7.82712	7.34809	5	12.5071	11.2851	3.24555	2.91885	2.86413	2.32193	3.60791	3.46842	A	M	A	A	P	P	A	A	P	P	P	P	473.t00003	N/A	473.m00025	EAL42957	XP_648341	XM_643249
EHI_135770_at	0.10825	0.0637649	1.23484	up	1.69826	up	1.89651	up	1.4194	up	1.28252	up	135.141	166.868	235.269	256.265	194.042	175.289	7.07773	7.38205	7.84178	8.00107	7.58301	7.43671	P	P	P	P	P	P	P	P	P	P	P	P							EHI_135770			hypothetical protein
19.m00344_x_at	0.10755	0.0632563	1.00252	down	2.44553	down	1.89536	down	1.43271	down	1.18877	down	49.13	48.7433	19.9198	26.4787	37.3144	40.9996	5.60582	5.60219	4.31567	4.68335	5.08707	5.35635	M	P	P	P	P	P	P	P	P	P	P	P	19.t00068	N/A	19.m00344	EAL50627	XP_656013	XM_650921
EHI_139060_at	0.028566	0.0119573	1.0317	down	1.35936	down	1.89484	down	1.00968	up	1.1923	up	1172.96	1111.38	857.618	603.642	1161.28	1366.38	10.1586	10.1135	9.71564	9.23649	10.1725	10.4123	P	P	P	P	P	P	P	P	P	P	P	P							EHI_139060			hypothetical protein
EHI_128190_s_at	0.743273	0.700426	1.71188	up	1.49354	up	1.89472	up	1.79842	up	1.74123	up	15.0884	25.6627	21.2419	27.0663	25.6889	25.3143	3.83002	4.60561	4.40875	4.752	4.67675	4.63012	P	P	P	P	P	P	P	P	P	P	P	P							EHI_128190	45.t00030	XM_649665	peptidase S54 (rhomboid) family protein
EHI_095510_s_at	0.0127762	0.00411899	1.32982	down	1.06019	up	1.89469	down	1.9293	up	3.89189	down	33.4318	24.1234	36.564	17.2912	61.8723	9.28855	5.00298	4.59175	5.08731	4.08102	5.95106	3.04252	P	P	P	P	P	P	P	P	P	P	P	M							EHI_095510			hypothetical protein
EHI_110740_at	0.110374	0.065351	1.15296	up	2.22404	down	1.89446	down	1.4134	down	1.33101	down	4256.6	4933.5	1983.41	2288.95	3265.99	3197.86	12.0552	12.2605	10.902	11.1334	11.556	11.6427	P	P	P	P	P	P	P	P	P	P	P	P							EHI_110740	58.t00022	XM_649180	hypothetical protein
EHI_054830_s_at	0.0308913	0.0131476	1.0714	up	1.70378	down	1.89427	down	1.72521	down	1.50844	down	222.754	226.909	124.699	122.155	123.058	143.001	7.72619	7.82568	6.95745	6.80455	6.93941	7.13313	P	P	P	P	P	P	P	P	P	P	P	P							EHI_054830	55.t00037	XM_649272	Plasma membrane calcium-transporting ATPase, putative	GO:0003824|GO:0005388|GO:0005524|GO:0006812|GO:0008152|GO:0015662|GO:0016020|GO:0016820
EHI_001170_s_at	0.177535	0.117505	1.08139	down	1.6644	down	1.89398	down	1.16399	up	1.02557	down	39.0872	34.6285	23.2899	20.0853	44.858	37.0418	5.22628	5.11339	4.49128	4.30486	5.44536	5.18985	P	P	P	P	P	P	P	P	P	P	P	P							EHI_001170	264.t00013	XM_644775	hypothetical protein
175.m00107_at	0.000621685	6.78341e-05	1.0958	up	2.01623	up	1.89344	up	1.71029	up	2.24099	up	337.129	366.314	675.142	635.363	578.416	750.434	8.38478	8.51676	9.39644	9.30578	9.15902	9.54891	P	P	P	P	P	P	P	P	P	P	P	P	175.t00017	N/A	175.m00107	EAL45845	XP_651231	XM_646139
10.m00318_s_at	0.0514418	0.0247122	1.16096	down	2.22045	down	1.89334	down	1.58912	up	2.0503	up	41.8326	34.9222	19.2279	22.7076	67.9797	83.4818	5.33862	5.12329	4.18777	4.41768	6.00684	6.37445	P	P	P	P	P	P	P	P	P	P	P	P	10.t00002	N/A	10.m00318	EAL51196	XP_656601	XM_651509
230.m084-575.m024_s_at	0.78453	0.748032	1.58317	up	1.65002	up	1.8929	up	1.31242	up	1.61944	up	8.74916	13.3321	14.0476	15.3195	10.3775	13.1986	2.98279	3.64561	3.70527	3.9034	3.37502	3.67829	A	P	P	P	A	P	P	P	P	P	P	P
EHI_152600_at	0.0165965	0.00584672	1.60858	up	2.01766	up	1.89263	up	1.15004	up	1.33785	up	155.6	250.387	315.861	297.434	182.487	208.383	7.28155	7.96734	8.29423	8.20194	7.48323	7.70146	P	P	P	P	P	P	P	P	P	P	P	P							EHI_152600	6.t00070	XM_651859	thioredoxin, putative
EHI_194400_at	0.00109966	0.000149645	1.33108	up	1.67388	down	1.8921	down	1.25861	down	1.33141	down	1876.67	2487.18	1131.41	984.064	1479.09	1398.22	10.8623	11.2749	10.1191	9.94231	10.5305	10.4493	P	P	P	P	P	P	P	P	P	P	P	P							EHI_194400	46.t00026	XM_649607	SNF7 family protein	GO:0003674|GO:0015031
1.m00653_s_at	0.630643	0.563461	1.03143	down	1.49404	up	1.8906	up	1.72962	up	2.10032	up	27.2676	21.9891	32.1111	40.6538	37.1219	45.4663	4.4235	4.37885	5.00272	5.34234	5.21395	5.49411	P	P	P	P	P	P	P	P	P	P	P	P	1.t00056	N/A	1.m00653	EAL52190	XP_657567	XM_652475
EHI_151830_at	0.0948191	0.0541275	1.39687	up	2.05042	down	1.88971	down	1.16342	down	1.12314	down	111.77	160.395	56.7319	60.7094	104.008	99.1463	6.7971	7.2793	5.76118	5.87894	6.57873	6.62956	P	P	P	P	P	P	P	P	P	P	P	P							EHI_151830	2.t00086	XM_652304	Rho guanine nucleotide exchange factor, putative	GO:0005089|GO:0005622|GO:0035023
EHI_113950_at	0.0154202	0.00529543	1.63418	up	2.2413	down	1.88894	down	1.08938	up	1.35315	down	218.436	360.266	103.333	117.324	250.799	163.161	7.7707	8.47927	6.60637	6.85313	7.89422	7.33439	P	P	P	P	P	P	P	P	P	P	P	P							EHI_113950	298.t00006	XM_644386	hypothetical protein, conserved
EHI_053830_at	2.5209e-06	1.95463e-08	3.19881	up	3.24876	up	1.8878	up	1.23462	down	1.32938	down	614.985	1965.37	1991	1157	497.029	461.593	9.25904	10.9366	10.9589	10.1757	8.95497	8.84828	P	P	P	P	P	P	P	P	P	P	P	P							EHI_053830	41.t00026	XM_649814	La ribonucleoprotein, putative
EHI_194730_s_at	0.00773213	0.00213309	1.8323	up	1.21882	down	1.88774	down	1.1704	down	1.39324	down	309.24	573.136	252.515	163.14	265.338	220.568	8.26318	9.13683	7.9777	7.34651	8.03618	7.78473	P	P	P	P	P	P	P	P	P	P	P	P							EHI_194730	583.t00001	XM_642982	mucin-like protein 1 precursor, putative
501.m00020_x_at	0.00813848	0.00228635	1.01364	up	1.14985	up	1.88772	up	1.29438	up	1.0782	down	5.94573	5.9729	6.76718	11.1048	7.75802	5.46403	2.55337	2.57292	2.75482	3.47002	2.92563	2.44474	A	P	P	A	P	P	P	P	P	P	A	A	501.t00002	N/A	501.m00020	EAL42865	XP_648251	XM_643159
84.m00137_s_at	0.206445	0.141118	1.61287	up	1.28406	down	1.88676	down	1.17785	down	1.22129	down	21.8685	35.2807	17.1527	12.721	18.5545	18.0988	4.44985	5.13948	4.08913	3.53394	4.2137	4.16144	P	P	P	P	P	P	P	P	P	P	P	P	84.t00013	N/A	84.m00137	EAL47996	XP_653382	XM_648290
EHI_034530_s_at	0.0213227	0.00814907	1.16843	down	1.38127	down	1.88658	down	1.24541	up	4.13301	down	29.3442	25.3101	20.9057	15.1311	35.5132	7.03587	4.82857	4.604	4.36257	3.9128	5.14519	2.78138	P	P	P	P	P	P	P	P	P	P	A	P							EHI_034530	375.t00003	XM_643791	hypothetical protein
EHI_192030_s_at	0.188452	0.126658	1.29013	up	1.28511	up	1.88585	up	1.40247	up	2.00387	up	22.0911	26.6111	26.7726	41.5121	28.9506	42.9433	4.36548	4.733	4.72738	5.2807	4.85346	5.36828	P	P	P	P	P	P	P	P	P	P	P	P							EHI_192030	39.t00055	XM_649891	hypothetical protein	GO:0003676
EHI_093700_s_at	0.164618	0.107087	1.37375	down	2.13843	down	1.88545	down	1.11791	up	1.1342	up	12.2802	8.69031	5.57523	6.36341	13.4019	14.8101	3.56786	3.10974	2.47131	2.65295	3.72867	3.74953	P	P	A	P	P	A	A	P	A	P	P	P							EHI_093700	3.t00050	XM_652210	myb-like DNA-binding domain containing protein	GO:0003677|GO:0005634
EHI_030050_at	0.0337212	0.0146232	1.74969	up	2.77843	up	1.88512	up	1.17467	up	1.3289	up	36.4887	63.5968	100.721	70.7124	42.1764	47.814	5.16026	5.96736	6.63453	6.07492	5.39252	5.5705	P	P	P	P	P	P	P	P	P	P	P	P							EHI_030050	72.t00030	XM_648682	hypothetical protein
EHI_009670_at	0.0189718	0.00701181	1.35978	up	1.55042	down	1.88453	down	1.54701	up	1.51397	up	41.4917	55.545	26.4998	21.5241	62.5983	61.1313	5.33129	5.77467	4.69864	4.41709	5.96078	5.92963	P	P	P	P	P	P	P	P	P	P	P	P							EHI_009670	47.t00029	XM_649588	hypothetical protein
55.m00177_x_at	0.0192213	0.00713213	1.32767	up	1.64483	down	1.884	down	1.38745	up	1.31677	up	19.6672	25.9974	11.9691	10.5879	27.1559	26.0914	4.29076	4.69966	3.57282	3.37696	4.76319	4.68776	P	P	P	P	P	P	P	P	P	P	P	P	55.t00015	N/A	55.m00177	EAL48992	XP_654380	XM_649288
EHI_154750_at	0.000294001	2.3486e-05	1.27348	up	1.44324	down	1.88391	down	1.32961	up	5.48437	down	50.0395	63.4321	35.7876	26.9673	67.3539	9.64383	5.63836	5.98714	5.10905	4.72463	6.04936	3.18304	P	P	P	P	P	P	P	P	P	P	P	P							EHI_154750	422.t00008	XM_643515	hypothetical protein
EHI_137680_at	0.00924914	0.00268983	1.006	up	2.24745	down	1.88385	down	1.08909	down	1.06762	up	48.0011	47.8718	20.7632	24.7731	43.6356	50.4396	5.54421	5.55284	4.37593	4.63053	5.42109	5.63861	P	P	P	P	P	P	P	P	P	P	P	P							EHI_137680	64.t00004	XM_648945	protein with RhoGEF and ArfGAP domains	GO:0005089|GO:0005622|GO:0035023|GO:0043087
71.m00156_x_at	0.128174	0.0782525	1.3091	down	2.06271	down	1.88382	down	1.20355	down	1.28361	down	36.4777	27.4134	17.5043	18.8971	29.3073	27.6058	5.14048	4.7519	4.09593	4.22682	4.87319	4.78027	P	P	P	P	P	P	P	P	P	P	P	P	71.t00028	N/A	71.m00156	EAL48429	XP_653815	XM_648723
EHI_141970_at	0.0729397	0.0388641	1.10152	up	2.32552	up	1.8832	up	1.7006	up	1.17638	up	24.7042	26.0889	54.0714	43.9456	39.6721	27.3346	4.53821	4.67771	5.75576	5.4514	5.30426	4.77256	P	P	P	P	P	P	P	P	P	P	P	P							EHI_141970	48.t00011	XM_649540	hypothetical protein
14.m00287-14.m00293_s_at	4.73797e-05	1.61322e-06	1.52533	down	1.4522	up	1.88306	up	1.524	up	2.05395	up	257.887	169.203	373.527	485.895	393.178	527.861	8.00561	7.39649	8.54385	8.91868	8.61348	9.04401	P	P	P	P	P	P	P	P	P	P	P	P
EHI_100140_at	0.082945	0.0456544	1.15154	up	1.31655	down	1.88268	down	1.18198	down	1.14642	down	767.738	876.319	583.659	409.512	650.491	659.854	9.56239	9.76596	9.16563	8.6496	9.32119	9.36525	P	P	P	P	P	P	P	P	P	P	P	P							EHI_100140	151.t00015	XM_646619	Rho guanine nucleotide exchange factor, putative	GO:0005089|GO:0005622|GO:0035023
EHI_116040_s_at	0.000285988	2.24317e-05	1.49391	up	1.18953	down	1.8812	down	1.22137	down	1.02349	up	116.773	173.542	97.7486	62.0688	95.0777	118.96	6.85919	7.43828	6.60879	5.94754	6.57069	6.89268	P	P	P	P	P	P	P	P	P	P	P	P							EHI_116040			hypothetical protein
EHI_082560_at	0.107685	0.0633598	1.08108	up	1.61667	down	1.88119	down	1.13268	up	1.25036	up	47.3859	49.8793	28.5987	24.6009	52.3699	57.6811	5.52768	5.64014	4.83465	4.61603	5.70742	5.85002	P	P	P	P	P	P	P	P	P	P	P	P							EHI_082560	145.t00004	XM_646734	phospholipase D, putative	GO:0004620|GO:0009395
164.m00105_x_at	0.267726	0.192905	1.10495	down	2.3516	up	1.88109	up	1.38383	up	1.10654	down	9.90822	9.03269	24.362	18.6534	13.7995	10.4007	3.30861	3.16463	4.54225	4.22018	3.77727	3.16255	P	P	P	P	P	P	P	P	P	P	A	P	164.t00017	N/A	164.m00105	EAL46074	XP_651460	XM_646368
EHI_181590_at	0.0203044	0.00765037	1.09619	down	1.30109	down	1.88068	down	1.12345	down	1.24932	down	134.775	123.995	103.676	71.4779	120.403	107.579	7.07002	6.93753	6.6903	6.15877	6.90209	6.74889	P	P	P	P	P	P	P	P	P	P	P	P							EHI_181590	280.t00005	XM_644572	hypothetical protein
EHI_086140_at	0.00118246	0.000165125	1.71073	up	1.69005	down	1.87921	down	1.26736	up	1.01816	up	233.572	397.806	137.901	125.062	293.613	237.117	7.85592	8.63053	7.09886	6.94579	8.19775	7.88189	P	P	P	P	P	P	P	P	P	P	P	P							EHI_086140	94.t00021	XM_648000	Ras guanine nucleotide exchange factor, putative	GO:0005085|GO:0005622|GO:0007264
EHI_092290_at	0.0719903	0.0381254	1.33722	up	2.26397	down	1.87712	down	1.10164	down	1.11691	down	162.491	216.033	71.3605	88.461	157.332	145.585	7.33347	7.7527	6.15462	6.42495	7.19381	7.17395	P	P	P	P	P	P	P	P	P	P	P	P							EHI_092290	50.t00031	XM_649447	hypothetical protein, conserved
EHI_036550_at	0.0052411	0.00129156	1.26205	down	1.82821	down	1.8756	down	1.5308	down	2.45505	down	65.5782	52.0081	35.943	34.9958	43.4157	27.0421	6.03396	5.69819	5.16353	5.12661	5.41968	4.73821	P	P	P	P	P	P	P	P	P	P	P	P							EHI_036550	158.t00011	XM_646476	HAD hydrolase, family IA, variant 3	GO:0008152|GO:0016787
EHI_025880_x_at	0.250268	0.177682	1.55382	down	1.17387	down	1.87526	down	1.11221	up	1.21102	up	12.116	6.48285	8.49827	5.23445	10.9159	11.8823	3.29368	2.65786	3.06241	2.38659	3.44711	3.5699	A	P	P	A	P	M	A	A	P	A	P	P							EHI_025880	392.t00002	XM_643696	hypothetical protein
EHI_008420_at	3.84014e-07	1.07881e-09	2.58778	up	2.75605	up	1.87439	up	1.4064	down	1.47518	down	1536.54	3980.61	4236.17	2886.09	1092.58	1045.14	10.5853	11.957	12.0479	11.4917	10.0933	10.0244	P	P	P	P	P	P	P	P	P	P	P	P							EHI_008420	114.t00010	XM_647471	hypothetical protein
EHI_072510_at	0.00218899	0.000386683	1.28555	up	1.20746	up	1.87374	up	1.13491	up	1.68534	down	173.236	225.898	208.912	331.529	196.355	103.293	7.43469	7.79708	7.70666	8.34061	7.61727	6.68166	P	P	P	P	P	P	P	P	P	P	P	P							EHI_072510	329.t00004	XM_644138	hypothetical protein
EHI_179340_x_at	0.00567818	0.00143757	1.18098	up	3.02111	down	1.8737	down	1.33038	down	1.76064	down	62.3798	74.7308	20.6484	33.4396	48.5142	35.6149	5.963	6.20298	4.36792	5.05711	5.55115	5.14689	P	P	P	P	P	P	P	P	P	P	P	P							EHI_179340	188.t00012	XM_645901	HMG box protein	GO:0003677|GO:0006355
EHI_011190_at	0.00404585	0.000910191	1.50757	down	1.19289	up	1.87345	up	1.48323	up	1.75141	up	178.325	119.652	212.493	332.352	264.786	310.536	7.46899	6.87676	7.72345	8.37468	8.03773	8.27751	P	P	P	P	P	P	P	P	P	P	P	P							EHI_011190	143.t00004	XM_646775	hypothetical protein
EHI_176840_at	0.635711	0.570347	1.27973	up	1.24578	up	1.87309	up	1.22637	up	1.4826	up	6.60409	8.47417	7.98664	12.0492	7.86951	10.2484	2.6795	3.03533	2.99655	3.58492	2.97389	3.24762	A	P	P	P	P	P	P	A	P	P	P	P							EHI_176840	267.t00005	XM_644742	hypothetical protein	GO:0003723|GO:0004540
EHI_137730_at	0.531329	0.443262	1.95361	up	1.28234	up	1.87253	up	1.76723	up	1.45029	up	14.5505	27.5255	17.8718	26.118	25.1786	22.276	3.80083	4.76697	4.15961	4.70582	4.62232	4.33717	P	P	P	P	P	P	P	A	P	P	P	P							EHI_137730	64.t00009	XM_648950	ubiquitin carboxyl-terminal hydrolase domain containing protein	GO:0004221|GO:0006511
EHI_156330_at	0.0359864	0.0158428	1.33496	up	1.84724	down	1.87224	down	1.3041	down	1.27613	down	3436.32	4594.27	1889.86	1855.2	2695.06	2671.46	11.7352	12.152	10.8498	10.8304	11.3521	11.3834	P	P	P	P	P	P	P	P	P	P	P	P							EHI_156330	100.t00015	XM_647829	hypothetical protein
EHI_062740_at	0.71091	0.661141	1.12208	down	1.24085	down	1.87172	down	1.44955	down	1.16326	down	14.1786	12.358	10.9622	7.78132	9.50762	12.3383	3.76578	3.5996	3.45444	2.86141	3.23017	3.54761	P	P	P	P	P	P	P	A	M	P	P	P							EHI_062740	212.t00020	XM_645458	hypothetical protein
EHI_166920_s_at	0.00509676	0.00124283	1.41163	up	1.74125	down	1.87168	down	1.15612	down	1.4186	down	825.693	1171.62	476.472	455.091	722.142	581.279	9.68754	10.1849	8.88741	8.7832	9.47824	9.18306	P	P	P	P	P	P	P	P	P	P	P	P							EHI_166920	44.t00030	XM_649673	hypothetical protein
EHI_118080_at	0.000145623	8.32417e-06	1.00822	up	1.36476	down	1.87141	down	1.29944	down	1.12562	down	1700.76	1711.2	1243.77	908.898	1308.28	1510.4	10.7289	10.7407	10.2803	9.82479	10.351	10.5582	P	P	P	P	P	P	P	P	P	P	P	P							EHI_118080	18.t00045	XM_650956	protein kinase, putative	GO:0004672|GO:0005524|GO:0006468
EHI_051830_at	0.00136586	0.000201525	1.0118	down	1.87378	up	1.87026	up	1.15876	up	1.15266	down	215.07	211.138	400.732	402.97	252.315	186.649	7.73868	7.72176	8.64463	8.64192	7.95126	7.53371	P	P	P	P	P	P	P	P	P	P	P	P							EHI_051830	84.t00018	XM_648295	hypothetical protein
EHI_176990_at	0.00687285	0.00183348	1.70057	up	2.25882	down	1.87017	down	1.10029	down	1.26329	down	67.3152	117.028	30.7153	35.8931	60.7401	53.6379	6.05962	6.82563	4.88405	5.15645	5.92173	5.72243	P	P	P	P	P	P	P	P	P	P	P	P							EHI_176990	192.t00005	XM_645817	hypothetical protein
EHI_164180_s_at	0.0186474	0.00686675	1.14837	down	1.48297	down	1.86994	down	1.00357	down	2.23898	down	11.1994	10.2252	7.56723	6.08415	11.2079	5	3.48477	3.28518	2.91628	2.58178	3.47964	2.32193	P	P	M	A	P	P	A	A	P	A	A	A							EHI_164180	692.t00002	XM_642874	hypothetical protein
EHI_129850_at	0.0154202	0.00529492	1.52883	up	2.30566	up	1.86885	up	1.03663	down	1.00658	down	462.131	683.4	1031.11	836.744	431.312	447.771	8.80352	9.41594	10.0087	9.70567	8.75162	8.79406	P	P	P	P	P	P	P	P	P	P	P	P							EHI_129850	146.t00015	XM_646719	hypothetical protein
EHI_096350_at	0.0110655	0.00339692	1.14582	up	3.19481	down	1.8687	down	1.01646	up	1.10638	up	1413.47	1638.47	449.936	759.176	1434.67	1565.97	10.4398	10.6361	8.76402	9.53772	10.4633	10.5856	P	P	P	P	P	P	P	P	P	P	P	P							EHI_096350	6.t00031	XM_651819	hypothetical protein
EHI_175600_s_at	0.0203796	0.00768885	1.71635	up	1.65914	down	1.86814	down	1.30971	up	1.4778	up	11.4797	20.3406	6.9348	6.08864	15.0851	16.5747	3.48429	4.26363	2.75385	2.58268	3.87353	4.04773	P	P	P	P	P	A	M	P	P	P	P	P							EHI_175600			heat shock protein 70, mitochondrial, putative
EHI_125900_at	0.000660207	7.3447e-05	1.30362	up	1.50261	down	1.86791	down	1.285	down	1.4142	down	147.655	193.714	98.858	78.8629	114.771	104.17	7.2027	7.58523	6.61523	6.30128	6.84093	6.70271	P	P	P	P	P	P	P	P	P	P	P	P							EHI_125900	11.t00043	XM_651394	hypothetical protein
EHI_004210_at	0.0238856	0.00944525	1.01972	up	2.04728	down	1.86748	down	1.12719	up	1.13026	down	47.0393	46.9487	22.9926	25.0465	52.2197	40.7373	5.52431	5.55248	4.49061	4.62322	5.69704	5.34766	P	P	P	P	P	P	P	P	P	P	P	P							EHI_004210	238.t00009	XM_645109	Rap/Ran GTPase-activating protein, putative	GO:0005096|GO:0005622|GO:0051056
EHI_148700_at	0.0174467	0.00626974	1.11823	up	1.16941	down	1.86708	down	1.37824	down	1.31307	down	382.294	432.361	326.663	205.8	280.358	291.68	8.57628	8.73749	8.3505	7.67549	8.11346	8.18334	P	P	P	P	P	P	P	P	P	P	P	P							EHI_148700	1.t00083	XM_652376	phosphatidylinositol 4-kinase, putative	GO:0004428|GO:0004430|GO:0016773
EHI_020840_s_at	4.10012e-05	1.31956e-06	1.70065	up	1.39272	down	1.86659	down	1.0694	down	18.9377	down	176.243	297.716	125.096	93.0805	162.412	9.1936	7.43977	8.20585	6.96186	6.53936	7.34296	3.19657	P	P	P	P	P	P	P	P	P	P	P	P							EHI_020840			hypothetical protein
EHI_174650_at	0.58441	0.504422	1.03633	up	1.44668	down	1.86618	down	1.12279	up	1.03216	up	10.0861	10.8189	6.96586	5.33008	12.2286	10.4762	3.31147	3.36296	2.77873	2.41139	3.47856	3.35714	P	P	P	P	P	A	A	A	P	P	P	M							EHI_174650	86.t00019	XM_648256	hypothetical protein	GO:0003924|GO:0005525
EHI_049640_at	0.100637	0.058253	1.14577	up	1.6112	down	1.86547	down	1.54324	down	1.68944	down	492.082	548.536	293.744	256.254	314.526	279.512	8.87963	9.07595	8.19149	7.98009	8.25366	8.12309	P	P	P	P	P	P	P	P	P	P	P	P							EHI_049640	21.t00048	XM_650798	phospholipid-transporting P-type ATPase, putative	GO:0004012
EHI_100810_s_at	0.0402141	0.0181436	1.72945	up	1.51275	down	1.86541	down	1.49441	down	1.09145	up	60.8864	106.133	40.2176	32.9467	42.7528	66.1589	5.92064	6.71096	5.32347	5.02114	5.34107	6.04689	P	P	P	P	P	P	P	P	P	P	P	P							EHI_100810			heat shock protein 70, mitochondrial, putative
EHI_019060_s_at	0.0138477	0.00458583	1.19324	up	1.34775	down	1.86502	down	1.09496	down	1.00128	down	29.8933	35.2063	21.9136	15.8181	27.5389	29.8554	4.88073	5.13562	4.45018	3.98154	4.74985	4.87889	P	P	P	P	P	P	P	P	P	P	P	P							EHI_019060			DNA mismatch repair protein mutS, putative	GO:0003684|GO:0005524|GO:0006298
EHI_005110_x_at	0.0462747	0.021606	1.3585	up	1.07819	up	1.86458	up	1.94827	up	1.5303	up	16.0516	21.5317	18.1195	29.6977	30.8701	24.2815	3.98568	4.4277	4.0943	4.88453	4.94788	4.5995	P	P	P	P	P	P	P	P	P	P	P	P							EHI_005110			hypothetical protein	GO:0016021
EHI_158180_at	0.14409	0.0907866	1.01683	up	1.4696	down	1.86394	down	1.23668	down	1.33452	down	68.5053	68.3682	45.363	35.8026	54.6675	49.9877	6.05852	6.0826	5.50309	5.16017	5.75205	5.6422	P	P	P	P	P	P	P	P	P	P	P	P							EHI_158180	198.t00019	XM_645723	tyrosine kinase, putative	GO:0004672|GO:0004713|GO:0005524|GO:0006468
EHI_151340_at	0.0091915	0.0026648	1.00829	up	2.49255	down	1.86289	down	1.01769	down	1.28982	up	43.9985	44.016	17.6673	23.4034	44.2112	56.7544	5.44618	5.45809	4.12855	4.54864	5.42088	5.81335	P	P	P	P	P	P	P	P	P	P	P	P							EHI_151340	2.t00038	XM_652349	hypothetical protein, conserved domain containing	GO:0003674|GO:0008150
EHI_151620_at	2.73522e-05	7.03859e-07	1.12296	down	1.21763	up	1.86253	up	1.69089	up	1.38719	up	130.46	116.121	159.548	242.958	220.493	180.948	7.0268	6.85949	7.31088	7.92407	7.78458	7.49896	P	P	P	P	P	P	P	P	P	P	P	P							EHI_151620	2.t00115	XM_652248	hypothetical protein
EHI_100260_at	0.000795465	9.47514e-05	1.04423	up	1.23161	down	1.86142	down	1.36127	down	1.54213	down	667.269	694.157	540.961	358.909	488.1	431.528	9.37596	9.4384	9.07542	8.47956	8.93101	8.75104	P	P	P	P	P	P	P	P	P	P	P	P							EHI_100260	151.t00013	XM_646617	TLD domain containing protein	GO:0003674|GO:0008150
EHI_030850_at	0.0159113	0.00552489	1.56269	down	2.05522	down	1.86074	down	1.19006	down	1.05455	up	47.8116	30.6036	23.4013	25.6952	41.462	52.96	5.57918	4.93515	4.53988	4.6833	5.32815	5.65581	P	P	P	P	P	P	P	P	P	P	P	P							EHI_030850	429.t00001	XM_643472	hypothetical protein
3.m00566_x_at	0.269078	0.194121	1.22722	up	1.48054	up	1.86016	up	1.57463	up	1.6831	up	49.4244	60.6954	71.8085	89.0989	75.4128	80.636	5.58173	5.87712	6.14785	6.47715	6.23674	6.33284	P	P	P	P	P	P	P	P	P	P	P	P	3.t00029	N/A	3.m00566	EAL51902	XP_657281	XM_652189
EHI_124500_at	0.00267313	0.000512414	1.05443	up	1.87123	down	1.85783	down	1.29929	down	1.00352	down	96.672	101.963	52.4075	52.1672	74.8131	96.6801	6.5947	6.67117	5.69071	5.70108	6.21697	6.58963	P	P	P	P	P	P	P	P	P	P	P	P							EHI_124500	42.t00019	XM_649751	tyrosine kinase, putative	GO:0004672|GO:0004713|GO:0005524|GO:0006468
EHI_009500_at	2.34368e-05	5.58332e-07	1.87997	up	2.18674	up	1.85718	up	1.24071	up	1.05884	up	465.996	875.703	1018.62	865.139	579.378	494.985	8.86351	9.77423	9.9923	9.75663	9.17468	8.94599	P	P	P	P	P	P	P	P	P	P	P	P							EHI_009500	47.t00013	XM_649571	hypothetical protein
EHI_146360_at	0.000651244	7.2084e-05	1.35007	up	2.21795	up	1.8562	up	1.34961	up	1.19321	up	162.612	219.038	362.446	301.062	220.009	193.731	7.34126	7.77429	8.49048	8.23361	7.7738	7.59611	P	P	P	P	P	P	P	P	P	P	P	P							EHI_146360	260.t00007	XM_644827	hypothetical protein
EHI_023440_at	0.0173077	0.00619452	1.65682	up	2.02788	up	1.85577	up	1.27974	up	1.66849	up	42.5887	69.2346	84.4498	77.2043	53.232	69.5893	5.37822	6.10663	6.39819	6.27024	5.73407	6.11676	P	P	P	P	P	P	P	P	P	P	P	P							EHI_023440	25.t00012	XM_650535	hypothetical protein
EHI_037140_at	0.0417922	0.0190256	1.06908	up	1.64609	down	1.8556	down	1.18953	down	1.30306	down	877.572	940.682	544.956	477.758	743.495	674.037	9.77734	9.87371	9.05829	8.88545	9.52694	9.39544	P	P	P	P	P	P	P	P	P	P	P	P							EHI_037140	359.t00009	XM_643895	receptor protein kinase, putative	GO:0004672|GO:0004713|GO:0005524|GO:0006468
EHI_017670_at	5.19422e-06	5.52084e-08	1.43492	up	1.12833	down	1.85462	down	1.61932	down	1.49872	down	326.166	466.989	288.619	175.542	201.542	217.139	8.3462	8.86717	8.17201	7.45508	7.65081	7.76247	P	P	P	P	P	P	P	P	P	P	P	P							EHI_017670	199.t00007	XM_645692	hypothetical protein	GO:0005096|GO:0005622|GO:0016773|GO:0051056
EHI_186760_at	0.00153954	0.000237358	1.2747	up	1.67195	down	1.85414	down	1.17273	down	1.02356	down	233.269	299.789	139.964	125.898	199.052	227.378	7.8618	8.21195	7.12026	6.97104	7.63193	7.8282	P	P	P	P	P	P	P	P	P	P	P	P							EHI_186760	12.t00067	XM_651354	hypothetical protein
EHI_186980_x_at	0.102949	0.0599623	1.04625	down	1.20188	up	1.854	up	2.32521	up	2.00288	up	21.4476	22.6679	25.9332	39.9939	50.4886	43.1757	4.42274	4.35751	4.68803	5.31337	5.64009	5.42481	A	P	P	A	P	P	P	P	P	P	P	P							EHI_186980	12.t00044	XM_651331	hypothetical protein
EHI_086550_at	0.0179024	0.00649588	1.188	down	1.81054	down	1.85297	down	1.31473	down	1.43959	down	92.9566	80.316	51.3318	50.1635	70.7001	64.7722	6.53812	6.28959	5.6817	5.64829	6.14336	6.01247	P	P	P	P	P	P	P	P	P	P	P	P							EHI_086550			hypothetical protein
EHI_175420_at	0.754959	0.714153	1.15428	down	1.60115	down	1.85296	down	1.71175	down	2.05335	down	19.1988	17.0585	12.3713	10.0842	10.9851	9.08933	4.22188	4.01489	3.54277	3.33205	3.44641	3.1839	P	P	P	P	P	P	P	P	P	P	P	P							EHI_175420	208.t00003	XM_645520	hypothetical protein
EHI_060750_at	0.0962738	0.0551743	1.22571	up	1.63206	down	1.85183	down	1.70818	up	1.6273	up	12.91	15.6463	8.58143	7.18928	21.7864	20.7706	3.66987	3.96348	2.96317	2.78092	4.44232	4.37235	P	P	P	P	P	A	P	P	P	P	P	P							EHI_060750	613.t00003	XM_642941	hypothetical protein
EHI_191510_x_at	0.472814	0.384882	1.13324	up	1.20918	up	1.85131	up	1.32472	up	1.22414	up	6.22249	7.46921	7.75592	11.5606	8.62829	8.29836	2.63702	2.81747	2.91104	3.52556	3.0427	2.92879	A	A	A	P	M	A	P	P	A	P	A	A							EHI_191510	160.t00022	XM_646435	leucine rich repeat protein, BspA family	GO:0003674|GO:0008150
940.m00008_at	6.63427e-05	2.72738e-06	1.33834	up	2.2907	up	1.85051	up	1.14082	up	1.08755	up	583.147	781.482	1335.86	1078.81	666.581	633.996	9.1872	9.60764	10.383	10.0751	9.37727	9.30828	P	P	P	P	P	P	P	P	P	P	P	P	940.t00001	N/A	940.m00008	EAL42466	XP_647852	XM_642760
EHI_054800_at	0.00503746	0.00122045	1.04934	down	1.706	down	1.85033	down	1.52409	down	1.50258	down	1532.3	1450.35	888.66	819.818	993.005	1009.8	10.5634	10.4939	9.79277	9.6756	9.95544	9.97594	P	P	P	P	P	P	P	P	P	P	P	P							EHI_054800	133.t00026	XM_646985	hypothetical protein
EHI_110200_x_at	0.789117	0.75347	1.00216	down	1.42012	up	1.84927	up	1.49204	up	1.77864	up	26.346	22.5672	33.2626	41.8734	34.3665	40.9944	4.4987	4.49558	5.00471	5.38565	5.07599	5.32947	P	P	P	P	P	P	P	P	P	P	P	P							EHI_110200	5.t00039	XM_651938	hypothetical protein
EHI_009590_at	0.0174473	0.00627193	1.65655	up	1.27622	down	1.84789	down	1.11268	down	1.02655	down	510.05	870.56	402.579	275.512	464.066	495.703	8.98563	9.71381	8.63376	8.09975	8.8316	8.94783	P	P	P	P	P	P	P	P	P	P	P	P							EHI_009590	47.t00022	XM_649580	serine/threonine protein kinase, putative	GO:0004672|GO:0004713|GO:0005524|GO:0006468
EHI_185590_x_at	0.095019	0.054295	1.07457	up	1.46991	down	1.84745	down	1.67408	down	1.86621	down	81.4578	89.5857	56.7139	44.7959	51.8166	44.0294	6.34496	6.44872	5.78923	5.45942	5.60159	5.44485	P	P	P	P	P	P	P	P	P	P	P	P							EHI_185590	286.t00007	XM_644510	hypothetical protein
EHI_038550_at	0.299993	0.220503	1.19275	down	1.6661	down	1.8473	down	1.06445	down	1.04678	up	9.93536	9.34331	6.00723	5.35291	9.45934	10.8633	3.3026	3.04831	2.56613	2.41718	3.2125	3.36857	M	M	A	A	P	P	P	A	P	P	P	P							EHI_038550	7.t00014	XM_651761	hypothetical protein
EHI_140590_at	0.124111	0.0752418	1.35922	up	1.7809	up	1.84652	up	1.48535	up	1.56399	up	608.444	818.19	1070.15	1103.17	896.521	933.358	9.2209	9.66368	10.0535	10.1057	9.7917	9.86613	P	P	P	P	P	P	P	P	P	P	P	P							EHI_140590	60.t00017	XM_649093	phospholipid cytidylyltransferase, putative	GO:0004306|GO:0009058|GO:0016779
EHI_166370_at	0.0480141	0.0226501	1.20016	up	2.62702	down	1.84586	down	1.13691	down	1.45594	down	62.6289	76.9923	25.102	33.8855	55.818	42.9352	5.96539	6.22862	4.57196	5.0811	5.78027	5.42344	P	P	P	P	P	P	P	P	P	P	P	P							EHI_166370	125.t00002	XM_647183	hypothetical protein
EHI_027740_at	0.0549605	0.0269275	1.46205	down	1.4776	up	1.8457	up	1.97803	up	2.65232	up	17.3801	11.9117	25.8827	33.7318	34.4221	49.7692	4.11732	3.56933	4.68058	5.00149	5.10139	5.52458	P	P	P	P	P	P	P	P	P	P	P	P							EHI_027740	1.t00048	XM_652467	hypothetical protein
EHI_069960_at	0.455553	0.367401	1.40426	down	1.36497	up	1.84544	up	1.15737	up	1.60308	up	31.152	20.5173	39.9641	52.949	33.2406	46.0355	4.83944	4.34963	5.28831	5.72341	5.05029	5.52029	P	P	P	P	P	P	P	P	P	P	P	P							EHI_069960	393.t00006	XM_643690	hypothetical protein
EHI_127370_at	0.366195	0.281426	1.48502	down	2.37505	down	1.84463	down	1.21119	down	1.22306	down	14.9337	9.92081	6.32338	8.76523	12.1736	12.9618	3.87634	3.30587	2.62839	2.99301	3.59992	3.58585	M	A	P	A	A	A	A	P	P	A	P	P							EHI_127370			hypothetical protein
EHI_158290_at	0.00322656	0.000666777	1.01022	down	2.39861	up	1.84386	up	1.04632	down	1.10918	up	108.972	106.425	257.567	197.85	103.128	119.145	6.74222	6.72755	8.00442	7.62495	6.6769	6.89171	P	P	P	P	P	P	P	P	P	P	P	P							EHI_158290	242.t00013	XM_645057	hypothetical protein
EHI_139320_at	0.591178	0.512057	1.32029	down	2.1173	down	1.84355	down	1.6405	down	1.92611	down	12.8922	10.2435	5.64023	6.64203	7.35545	6.29457	3.56862	3.16776	2.4864	2.68613	2.85448	2.62293	P	P	P	A	A	P	P	A	A	P	A	M							EHI_139320	171.t00016	XM_646227	hypothetical protein
EHI_105310_at	0.017446	0.00626557	1.48062	down	1.3566	up	1.84182	up	1.46024	up	1.71324	up	41.1867	26.2452	52.718	71.5514	57.3595	66.5933	5.2796	4.71339	5.71959	6.16073	5.8258	6.05633	P	P	P	P	P	P	P	P	P	P	P	P							EHI_105310	68.t00038	XM_648850	hypothetical protein, conserved domain containing	GO:0008150|GO:0008270
245.m00039_x_at	0.00204438	0.000351718	1.19191	down	1.40086	down	1.84147	down	1.22618	down	1.09174	up	46.3122	38.7981	34.7207	25.0404	37.9862	50.5321	5.52672	5.27344	5.04041	4.64586	5.23255	5.65334	P	P	P	P	P	P	P	P	P	P	P	P	245.t00003	N/A	245.m00039	EAL44731	XP_650117	XM_645025
103.m00165_x_at	0.802838	0.769367	1.04704	down	1.24188	down	1.8413	up	1.05087	down	1.10847	up	7.75224	7.85383	6.20421	14.1283	7.51597	9.71175	2.93757	2.87125	2.62504	3.81829	2.86598	3.08614	A	A	A	P	A	P	M	M	P	A	A	P	103.t00020	N/A	103.m00165	EAL47451	XP_652837	XM_647745
328.m00063_s_at	0.00595822	0.00152856	1.44809	up	2.02638	down	1.84097	down	1.27396	down	1.22218	down	403.435	584.125	200.718	219.183	316.788	334.166	8.65581	9.18996	7.6369	7.77534	8.30649	8.36635	P	P	P	P	P	P	P	P	P	P	P	P	328.t00011	N/A	328.m00063	EAL43857	XP_649234	XM_644142
50.m00189-50.m00190_x_at	0.0108236	0.00329974	1.16062	up	1.28662	down	1.84089	down	1.03191	up	1.3305	up	993.331	1155.66	765.972	533.628	1014.88	1331.79	9.94009	10.155	9.57651	9.05969	9.98541	10.3521	P	P	P	P	P	P	P	P	P	P	P	P
EHI_038670_at	0.0211363	0.00804459	1.7576	down	1.54977	down	1.84002	up	1.3637	up	1.06562	up	21.4397	12.1487	14.1452	39.1437	29.364	22.672	4.41067	3.59707	3.77862	5.29039	4.8582	4.50236	P	P	M	P	M	P	P	P	P	P	P	P							EHI_038670	7.t00025	XM_651773	protein kinase domain containing protein	GO:0008150|GO:0016301
EHI_095500_s_at	3.53899e-05	1.01516e-06	1.13611	up	1.17854	down	1.8394	down	1.53407	up	5.22981	down	281.273	321.98	245.567	152.987	431.652	54.5536	8.13559	8.31969	7.89859	7.25635	8.75295	5.74883	P	P	P	P	P	P	P	P	P	P	P	P							EHI_095500			hypothetical protein
214.m00075_s_at	0.00317756	0.000653334	1.49777	up	1.62609	down	1.83911	down	1.13804	down	1.42984	down	797.27	1200.29	492.786	442.08	704.204	557.085	9.63665	10.2195	8.93525	8.75765	9.45011	9.1208	P	P	P	P	P	P	P	P	P	P	P	P	214.t00014	N/A	214.m00075	EAL45137	XP_650524	XM_645432
EHI_194630_at	0.00966627	0.00285567	1.35289	up	1.46357	down	1.839	down	1.15719	down	1.09548	down	245.047	333.452	169.423	134.591	212.443	223.705	7.93526	8.37131	7.38578	7.05634	7.72464	7.8037	P	P	P	P	P	P	P	P	P	P	P	P							EHI_194630	46.t00001	XM_649634	protein with RhoGEF and ArfGAP domains	GO:0005089|GO:0005622|GO:0035023|GO:0043087
EHI_016430_at	0.00120597	0.000168854	1.11763	up	1.60856	down	1.83896	down	1.02256	down	1.01881	down	279.756	311.981	175.019	151.856	273.528	273.22	8.12078	8.28122	7.435	7.24188	8.08859	8.09389	P	P	P	P	P	P	P	P	P	P	P	P							EHI_016430	80.t00027	XM_648428	myotubularin, putative	GO:0004437|GO:0046839
EHI_054240_at	0.00946292	0.00277433	1.59612	up	1.09114	down	1.83744	down	1.44005	down	1.454	down	127.375	202.964	119.967	69.1912	88.6651	87.491	6.99004	7.66461	6.86421	6.11235	6.46392	6.45002	P	P	P	P	P	P	P	P	P	P	P	P							EHI_054240	167.t00005	XM_646309	DNA repair helicase, putative	GO:0003677|GO:0004003|GO:0005524
49.m00169_x_at	0.0042418	0.000970957	1.35457	up	2.25674	down	1.83743	down	1.30434	up	1.1451	up	34.2773	46.3715	16.111	18.8295	44.6407	39.4528	5.09696	5.5348	3.92272	4.21927	5.48028	5.29243	P	P	P	P	P	P	P	P	P	P	P	P	49.t00004	N/A	49.m00169	EAL49204	XP_654591	XM_649499
EHI_059690_at	0.0204365	0.0077231	1.16388	up	1.93296	down	1.83733	down	1.14078	down	1.22065	down	48.1227	56.8076	24.3442	25.5825	41.6952	38.7142	5.55028	5.76922	4.59947	4.67266	5.36025	5.26263	P	P	P	P	P	P	P	P	P	P	P	P							EHI_059690	101.t00016	XM_647793	hypothetical protein, conserved
EHI_050560_at	0.126934	0.0772672	1.13093	up	2.08906	up	1.83621	up	1.26746	up	1.78658	up	29.1862	31.5542	59.1102	51.1971	35.6719	50.0044	4.79308	4.97058	5.85593	5.66981	5.13502	5.63028	P	P	P	P	P	P	P	P	P	P	P	P							EHI_050560	10.t00047	XM_651511	hypothetical protein
EHI_080600_s_at	0.346383	0.261987	1.27721	up	1.45913	down	1.83534	down	1.24526	up	1.00347	down	19.8387	24.8748	13.445	10.3577	23.9366	19.0837	4.24843	4.60142	3.70332	3.37238	4.56488	4.24343	P	P	P	P	P	P	P	A	P	P	P	P							EHI_080600			hypothetical protein
EHI_152590_at	0.774991	0.736749	1.16403	down	1.68462	down	1.83516	down	1.19894	down	1.03158	up	22.4231	19.3455	13.4018	12.377	18.9327	24.3879	4.48097	4.26185	3.72855	3.60507	4.21922	4.52582	P	P	P	M	P	P	P	P	P	P	P	P							EHI_152590	6.t00071	XM_651860	hypothetical protein
EHI_120330_at	0.00489766	0.00117344	1.09315	up	1.57368	down	1.83504	down	1.21061	down	1.21072	down	296.573	323.789	189.172	162.966	247.108	245.131	8.21041	8.33891	7.55627	7.3346	7.93467	7.93455	P	P	P	P	P	P	P	P	P	P	P	P							EHI_120330	182.t00017	XM_646026	separin, putative	GO:0005634|GO:0006508|GO:0008233
EHI_140760_at	0.0604368	0.0304323	1.60644	up	1.73366	up	1.83474	up	1.64778	up	1.91428	up	48.5163	73.887	80.128	86.6977	76.0655	89.616	5.5228	6.20667	6.31662	6.39837	6.24332	6.4596	P	P	P	P	P	P	P	P	P	P	P	P							EHI_140760	60.t00038	XM_649106	hypothetical protein
EHI_178720_at	0.0120765	0.00384457	1.23794	up	1.41064	down	1.83455	down	1.44962	down	1.60568	down	476.356	589.609	341.746	259.419	328.279	296.175	8.88819	9.19613	8.39184	8.01276	8.35251	8.20501	P	P	P	P	P	P	P	P	P	P	P	P							EHI_178720	15.t00053	XM_651161	hypothetical protein
EHI_086890_s_at	0.0793912	0.0431258	1.11569	down	1.6139	down	1.83382	down	1.06938	down	1.19191	down	22.2317	19.2858	12.9658	11.411	19.8609	17.5902	4.3859	4.22796	3.69535	3.51105	4.28913	4.13262	P	P	P	P	P	P	P	P	P	P	P	P							EHI_086890	240.t00006	XM_645091	hypothetical protein
313.m00053_x_at	0.629487	0.56056	1.24664	up	1.57604	up	1.83371	up	1.36876	up	1.30162	up	5	6.38528	7.88318	9.20318	7.18373	6.73555	2.32193	2.63997	2.97823	3.19669	2.77479	2.70224	A	A	A	A	P	M	P	P	M	P	A	P	313.t00008	N/A	313.m00053	EAL43971	XP_649357	XM_644265
408.m00042_at	0.278058	0.201747	1.27207	down	1.35378	down	1.8336	down	1.01421	down	1.05305	up	9.26707	7.20736	7.08622	5	9.16538	9.78817	3.19661	2.84942	2.75962	2.32193	3.17625	3.27119	P	P	P	P	A	P	A	A	P	P	P	P	408.t00003	N/A	408.m00042	EAL43289	XP_648679	XM_643587
EHI_144390_x_at	0.00917526	0.002657	1.31337	up	1.02652	down	1.8332	up	1.50982	up	1.46914	up	240.255	314.258	233.756	435.74	359.838	348.925	7.8918	8.28506	7.85404	8.76616	8.48617	8.44677	P	P	P	P	P	P	P	P	P	P	P	P							EHI_144390	374.t00002	XM_643795	hypothetical protein
299.m00054_s_at	0.182182	0.121584	1.15668	up	2.39193	down	1.83317	down	1.3233	down	1.32352	down	1525.16	1766.92	640.731	853.849	1257.61	1136.43	10.553	10.763	9.29484	9.67868	10.1489	10.1486	P	P	P	P	P	P	P	P	P	P	P	P	299.t00002	N/A	299.m00054	EAL44079	XP_649465	XM_644373
EHI_099370_at	0.521188	0.432811	1.94089	down	1.71066	down	1.83241	down	1.4614	down	1.15407	down	10.7846	5	5.71821	5.30475	6.90964	8.59598	3.27865	2.32193	2.50409	2.4049	2.73129	3.07192	A	P	A	A	A	A	A	A	A	A	A	P							EHI_099370	149.t00001	XM_646657	hypothetical protein
11.m00362_s_at	0.0285937	0.0119721	1.49962	up	2.07518	down	1.83215	down	1.27199	down	1.25324	down	583.775	896.341	294.237	320.643	464.668	469.161	9.1884	9.773	8.13517	8.31487	8.84132	8.86274	P	P	P	P	P	P	P	P	P	P	P	P	11.t00054	N/A	11.m00362	EAL51111	XP_656498	XM_651406
EHI_099260_s_at	0.0426894	0.0195547	1.33847	down	1.53065	up	1.83203	up	1.47053	up	1.56156	up	55.3215	45.7491	84.6736	101.614	81.9226	86.7386	5.78754	5.36696	6.40168	6.66098	6.34387	6.43052	P	P	P	P	P	P	P	P	P	P	P	P							EHI_099260	57.t00028	XM_649201	hypothetical protein	GO:0003723
EHI_155220_at	0.020284	0.00763811	1.52871	up	2.37151	down	1.83166	down	1.16148	down	1.50319	down	198.285	314.088	86.5354	109.031	174.959	131.832	7.6305	8.24281	6.38469	6.75734	7.41454	7.04247	P	P	P	P	P	P	P	P	P	P	P	P							EHI_155220	207.t00007	XM_645540	T-complex protein 1, alpha subunit, putative	GO:0005515|GO:0005524
EHI_013160_at	0.0145871	0.00490772	1.1027	down	1.43854	down	1.83071	down	1.38742	down	1.0535	down	133.287	121.055	93.1501	72.898	96.3993	126.519	7.05837	6.91732	6.53376	6.18597	6.58596	6.98318	P	P	P	P	P	P	P	P	P	P	P	P							EHI_013160			hypothetical protein
EHI_127400_at	0.000131941	7.32432e-06	1.67436	up	2.45912	up	1.8306	up	2.27952	up	2.74953	up	47.9946	80.2873	117.936	87.6513	109.081	132.465	5.58053	6.32414	6.87867	6.45285	6.76926	7.03971	P	P	P	P	P	P	P	P	P	P	P	P							EHI_127400	123.t00010	XM_647219	hypothetical protein	GO:0003677|GO:0003700|GO:0005634|GO:0006355|GO:0046983
EHI_100090_at	0.0283516	0.0118453	1.05202	down	1.5103	up	1.82968	up	1.66795	up	1.55849	up	106.256	101.854	163.028	195.43	178.696	166.134	6.73021	6.65705	7.32504	7.60181	7.46829	7.37036	P	P	P	P	P	P	P	P	P	P	P	P							EHI_100090	151.t00020	XM_646624	Rab family GTPase	GO:0005525|GO:0005622|GO:0007264
EHI_142030_at	0.0154087	0.00528749	1.17582	up	2.08203	up	1.82957	up	1.23727	up	1.13724	up	33.2818	39.3696	69.4078	60.6296	41.0134	38.6877	5.05045	5.28412	6.10843	5.92195	5.35761	5.23599	P	P	P	P	P	P	P	P	P	P	P	P							EHI_142030	48.t00005	XM_649534	hypothetical protein
646.m00021_s_at	0.0114086	0.00355245	1.10169	up	1.20454	up	1.82908	up	1.92986	up	1.7928	up	50.035	55.1289	59.555	90.243	95.2142	88.8251	5.62337	5.76309	5.89185	6.49449	6.57187	6.46559	P	P	P	P	P	P	P	P	P	P	P	P	646.t00004	N/A	646.m00021	EAL42609	XP_647995	XM_642903
EHI_141850_at	0.0260195	0.0105371	1.28833	up	1.83191	down	1.82861	down	1.22334	down	1.35438	down	262.899	346.885	145.048	146.524	221.853	194.004	8.03748	8.40298	7.16413	7.16673	7.74665	7.59985	P	P	P	P	P	P	P	P	P	P	P	P							EHI_141850	48.t00023	XM_649552	hypothetical protein
166.m00090_x_at	0.0714954	0.0377844	1.13467	up	1.2171	up	1.82789	up	1.67481	up	1	up	5	5.7187	6.18551	9.61149	8.41564	5	2.32193	2.5042	2.60538	3.19211	3.06592	2.32193	A	M	A	A	M	P	P	P	P	P	A	A	166.t00008	N/A	166.m00090	EAL46044	XP_651430	XM_646338
EHI_068050_at	0.0118348	0.00374043	1.80459	up	1.41389	down	1.82756	down	1.13507	down	1.14728	down	69.1639	124.934	51.437	37.9515	60.879	60.6605	6.11065	6.96232	5.61098	5.24073	5.92787	5.91243	P	P	P	P	P	P	P	P	P	P	P	P							EHI_068050	8.t00039	XM_651673	Rho guanine nucleotide exchange factor, putative	GO:0005089|GO:0005622|GO:0008270|GO:0035023
EHI_075420_x_at	0.0204549	0.00773696	1.06605	up	1.39671	down	1.82754	down	1.03897	up	1.03275	up	32.051	34.2061	24.4177	17.6696	33.3117	33.0986	5.00214	5.09442	4.5201	4.13223	5.0573	5.04863	P	P	P	P	P	P	P	P	P	P	P	P							EHI_075420			P-glycoprotein 5, putative	GO:0005524|GO:0008559|GO:0016887
EHI_086250_at	0.0867331	0.0483866	1.25893	up	2.12585	down	1.82754	down	1.02506	up	1.10068	up	31.6671	38.4573	14.7757	16.5659	31.5137	33.4614	4.92002	5.25221	3.83198	4.05012	4.95572	5.05841	P	P	P	P	P	P	P	P	P	P	P	P							EHI_086250	94.t00034	XM_648011	oxysterol-binding protein, putative	GO:0008150
EHI_064610_s_at	0.000179809	1.14162e-05	1.89246	up	1.03008	down	1.82751	down	1.044	up	1.14521	down	49.7025	94.3618	48.4557	27.1858	51.913	43.4764	5.63438	6.55465	5.59163	4.76451	5.69651	5.43877	P	P	P	P	P	P	P	P	P	P	P	P							EHI_064610			protein kinase domain containing protein	GO:0004672|GO:0005524|GO:0006468
EHI_046650_at	0.00921884	0.00267791	1.62534	down	2.82498	down	1.82748	down	1.05986	down	1.04969	up	542.651	340.103	193.874	298.701	518.533	569.311	9.08035	8.37961	7.58211	8.21049	8.99648	9.15031	P	P	P	P	P	P	P	P	P	P	P	P							EHI_046650	213.t00006	XM_645442	Gal/GalNAc lectin heavy subunit, putative
EHI_182620_at	0.0118054	0.00372508	1.47742	up	1.77945	down	1.82712	down	1.18088	down	1.05331	down	44.4348	65.935	26.2155	24.2374	37.4764	41.9698	5.46334	6.02642	4.6319	4.59377	5.22348	5.38841	P	P	P	P	P	P	P	P	P	P	P	P							EHI_182620	343.t00013	XM_644009	glutamic acid-rich protein precursor, putative
EHI_103580_at	0.102593	0.0596951	1.02676	up	2.3013	down	1.82677	down	1.15356	down	1.33356	down	35.7283	36.518	15.7398	20.9045	31.2285	26.6982	5.14351	5.18161	3.94105	4.27421	4.93741	4.72822	P	P	P	P	A	P	P	M	P	P	P	P							EHI_103580	300.t00009	XM_644362	hypothetical protein
EHI_130910_at	0.239062	0.167998	1.16125	up	1.99466	up	1.82672	up	1.50982	up	1.73484	up	58.4856	66.5276	110.625	101.316	85.4956	96.2398	5.79339	6.00906	6.78953	6.66265	6.38776	6.58819	P	P	P	P	P	P	P	P	P	P	P	P							EHI_130910	27.t00009	XM_650456	hypothetical protein
EHI_151490_at	0.000204865	1.38127e-05	1.62948	up	1.63451	up	1.82655	up	1.06002	up	1.06093	up	253.354	412.271	414.408	463.16	268.331	268.314	7.98233	8.68675	8.6912	8.85146	8.06642	8.06767	P	P	P	P	P	P	P	P	P	P	P	P							EHI_151490	2.t00061	XM_652278	acetyltransferase, GNAT family	GO:0008080|GO:0008152
EHI_166970_x_at	0.421746	0.334686	1.01158	up	1.28975	up	1.82643	up	1.51819	up	1.65768	up	69.1778	67.4572	87.6946	121.122	101.197	110.409	6.05086	6.06747	6.41796	6.91989	6.65322	6.78003	P	P	P	P	P	P	P	P	P	P	P	P							EHI_166970	44.t00022	XM_649701	hypothetical protein
EHI_042690_at	3.64178e-05	1.08152e-06	3.6068	down	1.01653	up	1.82549	up	1.70273	up	1.40505	up	554.216	154.121	561.39	1008.47	940.219	777.425	9.10861	7.25789	9.13227	9.97689	9.87646	9.59923	P	P	P	P	P	P	P	P	P	P	P	P							EHI_042690	54.t00004	XM_649345	high mobility group (HMG) box domain containing protein	GO:0003677|GO:0006355
322.m00038_s_at	0.0719903	0.038136	1.14141	down	1.28684	down	1.82513	down	1.23844	up	1.42169	up	9.13985	8.0449	7.52899	5	11.4311	13.7751	3.18993	2.99911	2.8261	2.32193	3.49845	3.69754	M	P	A	A	A	P	A	A	P	P	P	P	322.t00002	N/A	322.m00038	EAL43908	XP_649293	XM_644201
EHI_102700_x_at	0.232484	0.162627	1.86704	down	1.86704	down	1.82513	down	1.18035	down	1.79879	down	9.82901	5	5	5.11614	7.94146	5.19333	3.22268	2.32193	2.32193	2.35468	2.98346	2.37566	P	A	A	A	A	A	A	A	P	P	M	A							EHI_102700	295.t00008		hypothetical protein	GO:0003674|GO:0008150
EHI_165130_at	0.000261224	1.96967e-05	1.06924	up	1.1744	down	1.82405	down	1.02878	up	1.04497	down	114.289	121.928	97.3252	62.4652	117.221	109.134	6.83188	6.92846	6.59995	5.96473	6.87282	6.76842	P	P	P	P	P	P	P	P	P	P	P	P							EHI_165130	127.t00015	XM_647132	hypothetical protein
EHI_192740_at	0.0169823	0.0060219	1.48808	up	1.61168	down	1.82373	down	1.28516	down	1.83437	down	221.456	326.164	139.374	119.438	176.879	118.825	7.76518	8.33863	7.07662	6.89829	7.40324	6.8899	P	P	P	P	P	P	P	P	P	P	P	P							EHI_192740	333.t00006	XM_644110	UBA/TS-N domain-containing protein	GO:0003674|GO:0008150
264.m00061_s_at	0.0688125	0.0360108	1.34728	up	2.28303	up	1.82312	up	1.49989	up	1.21587	up	53.786	71.2365	120.074	96.0836	80.004	64.0159	5.71683	6.14689	6.90778	6.58325	6.30169	5.99882	P	P	P	P	P	P	P	P	P	P	P	P	264.t00001	N/A	264.m00061	EAL44486	XP_649872	XM_644780
EHI_198580_at	5.84304e-06	6.5003e-08	1.17555	up	1.5714	up	1.82271	up	1.51759	up	1.39842	up	1885.11	2215.43	2961.3	3435.57	2860.46	2635.36	10.88	11.1133	11.532	11.7461	11.4817	11.3638	P	P	P	P	P	P	P	P	P	P	P	P							EHI_198580	34.t00051	XM_650105	hypothetical protein
EHI_157150_x_at	0.196896	0.133484	1.7085	up	1.79428	down	1.82197	down	1.2348	up	1.10776	up	155.823	235.659	78.981	76.2558	176.024	157.621	7.10624	7.87897	6.26283	6.24074	7.41052	7.25388	P	P	P	P	P	P	P	P	P	P	P	P							EHI_157150			protein kinase, putative	GO:0004672|GO:0005524|GO:0006468
EHI_008460_at	0.0225966	0.00878067	1.04058	down	1.64294	up	1.82137	up	1.88917	up	1.66349	up	32.5501	30.4377	52.7155	57.2574	59.3878	53.1119	4.97226	4.91488	5.68854	5.83729	5.89002	5.70647	P	P	P	P	P	P	P	P	P	P	P	P							EHI_008460	114.t00014	XM_647475	ribose-phosphate pyrophosphokinase, putative	GO:0004749|GO:0009116
EHI_167730_at	0.0518358	0.0249714	1.33482	up	1.73718	up	1.82071	up	1.64595	up	1.59402	up	118.925	155.024	201.569	209.218	189.877	182.904	6.8422	7.25884	7.63894	7.7067	7.56112	7.51487	P	P	P	P	P	P	P	P	P	P	P	P							EHI_167730	26.t00001	XM_650470	biotin--acetyl-CoA-carboxylase ligase, putative	GO:0003824|GO:0006464
EHI_056820_at	0.00187355	0.000312223	1.09493	down	1.14531	up	1.82066	up	2.07622	up	1.03502	up	96.6054	88.0847	109.602	174.367	198.761	99.9958	6.58035	6.44951	6.7761	7.44482	7.63431	6.63001	P	P	P	P	P	P	P	P	P	P	P	P							EHI_056820	654.t00001	XM_642890	hypothetical protein, conserved
14.m00319_x_at	0.497173	0.40918	1.45462	down	1.22546	up	1.82026	up	1.6598	up	1.53638	up	34.2547	19.5132	35.7488	51.4613	46.8461	43.3442	4.81821	4.27757	5.11153	5.68235	5.54922	5.43774	P	P	P	P	P	P	P	P	P	P	P	P	14.t00040	N/A	14.m00319	EAL50951	XP_656336	XM_651244
EHI_026470_s_at	0.178005	0.118058	1.40917	up	1.29491	down	1.81934	down	1.50691	down	1.64252	down	543.869	771.406	423.147	281.256	341.914	310.997	8.99587	9.49072	8.62302	8.13246	8.40428	8.27996	P	P	P	P	P	P	P	P	P	P	P	P							EHI_026470	30.t00036	XM_650280	hypothetical protein
12.m00272_s_at	0.0229976	0.00899333	1.73518	up	2.48968	down	1.81923	down	1.15948	down	1.45274	down	75.7771	124.034	28.9873	40.3077	61.605	49.2425	6.1579	6.95298	4.84194	5.29458	5.94442	5.61913	P	P	P	P	P	P	P	P	P	P	P	P	12.t00001	N/A	12.m00272	EAL51064	XP_656452	XM_651360
EHI_141550_s_at	0.018342	0.0067045	1.28262	down	1.67996	down	1.81908	down	1.12705	up	1.13307	up	65.44	51.085	38.9261	35.9918	74.0256	74.0575	6.02967	5.67058	5.28125	5.16646	6.20222	6.20991	P	P	P	P	P	P	P	P	P	P	P	P							EHI_141550	48.t00038	XM_649531	hypothetical protein
EHI_178610_at	0.0195005	0.00726146	1.96736	up	1.97546	down	1.81903	down	1.6934	down	2.39235	down	161.536	321.493	86.3981	85.9127	96.4541	65.308	7.27932	8.25558	6.29713	6.41615	6.5194	6.02089	P	P	P	P	P	P	P	P	P	P	P	P							EHI_178610	15.t00064	XM_651172	tyrosine kinase, putative	GO:0004672|GO:0004713|GO:0005524|GO:0006468
EHI_145330_s_at	5.1456e-05	1.85007e-06	1.24161	up	1.07553	down	1.81885	down	1.03037	down	6.47003	down	90.0558	111.167	85.4362	49.0458	87.7426	13.8219	6.47892	6.79114	6.37387	5.6159	6.43576	3.78515	P	P	P	P	P	P	P	P	P	P	P	A							EHI_145330			hypothetical protein
EHI_097060_s_at	0.00263245	0.000500517	1.49741	up	1.24719	down	1.81884	down	1.37374	down	1.01287	up	123.099	181.586	97.4931	67.5635	88.6919	122.838	6.9218	7.50427	6.60312	6.05878	6.46369	6.94025	P	P	P	P	P	P	P	P	P	P	P	P							EHI_097060			hypothetical protein
451.m00041_s_at	1.43631e-05	2.48559e-07	1.58476	up	2.15905	up	1.81878	up	3.46778	down	4.046	down	62.9218	99.8214	135.75	114.904	18.5202	15.9896	5.97396	6.63823	7.08436	6.83694	4.17995	3.95747	P	P	P	P	P	P	P	P	P	P	P	P	451.t00006	N/A	451.m00041	EAL43089	XP_648470	XM_643378
EHI_155230_x_at	0.0149112	0.00505531	1.3649	up	1.72265	down	1.8187	down	1.0061	down	1.15427	up	33.5358	45.4789	19.4679	18.3279	33.2013	38.4203	5.05638	5.50518	4.27175	4.19347	5.04762	5.26337	P	P	P	P	P	P	P	P	P	P	P	P							EHI_155230	207.t00006	XM_645539	hypothetical protein
50.m00187_x_at	0.0620258	0.0314694	1.00462	down	1.66383	down	1.81857	down	1.30826	down	1.0534	down	97.87	94.7477	57.277	52.5163	76.8492	90.093	6.56587	6.55922	5.83136	5.70307	6.17822	6.49082	P	P	P	P	P	P	P	P	P	P	P	P	50.t00025	N/A	50.m00187	EAL49171	XP_654557	XM_649465
EHI_136350_at	0.0142155	0.00474754	1.01603	up	1.60648	up	1.81748	up	1.78735	up	1.87175	up	325.693	331.094	521.857	606.135	583.814	612.551	8.34345	8.36639	9.02735	9.20538	9.18127	9.24784	P	P	P	P	P	P	P	P	P	P	P	P							EHI_136350	33.t00017	XM_650161	hypothetical protein
EHI_154740_x_at	0.000365422	3.15439e-05	1.29761	down	1.58812	down	1.81683	down	1.26273	down	2.51712	down	12.7109	9.87979	7.92641	6.95455	10.0298	5	3.6537	3.27784	2.98638	2.79228	3.31715	2.32193	P	P	P	A	P	P	P	P	M	P	A	A							EHI_154740	422.t00007	XM_643516	hypothetical protein
EHI_127450_at	9.31426e-05	4.41692e-06	1.34792	up	1.03162	up	1.81633	down	1.0435	up	1.02209	up	176.361	237.679	182.496	97.1031	184.155	180.215	7.46203	7.89276	7.50695	6.60101	7.52347	7.49355	P	P	P	P	P	P	P	P	P	P	P	P							EHI_127450	123.t00017	XM_647226	vacuolar sorting protein 9 (VPS9) domain containing protein	GO:0003674|GO:0008150
EHI_148680_at	0.000478877	4.71935e-05	1.12007	up	1.28785	down	1.81593	down	1.52095	down	1.45708	down	291.83	326.868	227.18	161.081	192.558	200.229	8.18858	8.35217	7.82362	7.32788	7.58361	7.6455	P	P	P	P	P	P	P	P	P	P	P	P							EHI_148680	1.t00085	XM_652378	hypothetical protein, conserved	GO:0016020
EHI_148600_at	0.228709	0.159523	1.49662	up	1.41258	down	1.8156	down	1.34191	down	1.07246	up	104.023	149.433	71.1221	55.7915	78.5757	105.842	6.62465	7.20636	6.12632	5.76421	6.20037	6.72558	P	P	P	P	P	P	P	P	P	P	P	P							EHI_148600	1.t00093	XM_652386	hypothetical protein
439.m00044_x_at	0.406469	0.32037	1.54115	down	1.52329	down	1.81531	down	1.89579	down	1.18675	down	10.2421	6.28297	6.26861	5.22658	5	8.09019	3.24473	2.62072	2.63754	2.38451	2.32193	2.99771	A	A	P	P	P	A	P	M	P	A	P	M	439.t00002	N/A	439.m00044	EAL43145	XP_648532	XM_643440
EHI_006960_at	0.000612025	6.61611e-05	1.13694	up	1.19589	down	1.81492	down	1.21629	up	1.37129	up	256.015	290.667	215.756	141.595	310.878	350.293	7.99631	8.18147	7.73822	7.13641	8.27879	8.45185	P	P	P	P	P	P	P	P	P	P	P	P							EHI_006960	53.t00008	XM_649357	hypothetical protein
EHI_021990_s_at	0.00241902	0.000444442	1.58831	down	1.85239	down	1.81332	down	1.11377	down	1.0141	down	216.081	134.94	115.703	119.148	192.434	212.105	7.74367	7.07618	6.85428	6.88503	7.58822	7.72347	P	P	P	P	P	P	P	P	P	P	P	P
EHI_153940_s_at	0.013957	0.00463504	1.07734	down	1.30506	down	1.81217	down	1.16868	down	1.24244	up	19.536	18.0832	14.9819	10.7196	16.63	24.3121	4.2784	4.17093	3.89428	3.42068	4.05351	4.59157	P	P	P	P	P	P	P	P	P	P	P	P							EHI_153940			hypothetical protein, pseudogene
154.m00116_x_at	0.102817	0.0598601	1.02779	up	1.73617	down	1.8092	down	1.28147	down	1.20885	down	37.7125	40.6063	21.6947	20.8563	31.3549	31.1054	5.23254	5.27209	4.43663	4.37719	4.87475	4.95891	P	P	P	P	P	P	P	P	P	P	P	P	154.t00001	N/A	154.m00116	EAL46243	XP_651629	XM_646537
514.m00039_s_at	0.0427362	0.0195888	1.04302	down	1.26908	down	1.80901	down	1.0619	down	1.24816	down	68.0463	66.9151	53.8071	37.6669	65.4679	54.3869	6.08488	6.02412	5.7411	5.22968	5.99823	5.76508	P	P	P	P	P	P	P	P	P	P	P	P	514.t00005	N/A	514.m00039	EAL42818	XP_648204	XM_643112
EHI_137860_at	0.0169579	0.00600834	1.71168	up	2.98991	up	1.809	up	1.12805	down	1.58082	up	6.77351	11.5973	20.3128	13.1879	6.1049	11.0068	2.75978	3.53519	4.33988	3.61497	2.58594	3.42045	A	A	A	P	M	P	M	A	A	A	M	A							EHI_137860	64.t00039	XM_648965	hypothetical protein
EHI_129860_at	0.250828	0.178164	1.01844	down	1.87428	up	1.80896	up	1.84715	up	1.54912	up	7.41524	7.49667	13.8748	13.0696	13.487	11.1828	2.84781	2.82145	3.75414	3.70297	3.73311	3.47925	A	M	A	P	P	P	P	P	P	P	P	P							EHI_129860	146.t00016	XM_646720	hypothetical protein
EHI_015970_at	0.663794	0.604032	1.42173	up	1.71567	up	1.80882	up	1.75941	up	1.38677	up	12.5718	17.0131	20.3909	21.6409	20.8564	16.5098	3.56704	4.07469	4.34581	4.42209	4.38213	4.03877	A	P	P	P	P	P	P	P	P	P	P	P							EHI_015970	18.t00020	XM_650993	hypothetical protein
EHI_006950_x_at	0.0508696	0.0243573	1.93905	down	1.49917	down	1.80872	down	1.46389	down	1.0837	down	20.6552	10.7826	13.6982	11.1792	13.8119	18.686	4.3375	3.38215	3.75334	3.48253	3.78769	4.22153	P	P	P	A	P	P	P	A	P	M	P	P							EHI_006950	53.t00045	XM_649358	hypothetical protein, conserved
EHI_177640_at	0.0272078	0.0112145	1.03481	up	2.02811	down	1.80845	down	1.19461	down	1.23236	down	4855.35	5024.21	2493.9	2717.46	4099.49	3940.06	12.2453	12.2947	11.2252	11.3905	11.9888	11.9439	P	P	P	P	P	P	P	P	P	P	P	P							EHI_177640	20.t00044	XM_650842	hypothetical protein	GO:0003674|GO:0005575|GO:0008150
EHI_192790_at	0.000755949	8.74961e-05	1.75665	down	2.5978	down	1.80816	down	1.43819	up	1.63311	up	90.7379	51.3429	34.9423	49.8753	129.624	147.339	6.49391	5.68109	5.11662	5.63939	7.01817	7.20153	P	P	P	P	P	P	P	P	P	P	P	P							EHI_192790	333.t00003	XM_644106	hypothetical protein
EHI_049950_x_at	0.0680792	0.0355123	1.06339	down	1.98962	down	1.80753	down	1.25779	down	1.39349	down	23.2772	21.5474	11.6021	12.9333	18.6774	16.3865	4.50961	4.42094	3.51712	3.65559	4.17872	4.03091	P	P	P	P	P	A	P	P	P	P	P	P							EHI_049950	4.t00022	XM_652075	hypothetical protein
EHI_176860_at	0.000576168	6.07216e-05	1.32316	down	1.39941	up	1.80744	up	2.25858	up	3.02539	up	58.8367	43.1811	79.4115	102.843	129.186	171.854	5.82643	5.42244	6.31124	6.68037	7.00184	7.42355	P	P	P	P	P	P	P	P	P	P	P	P							EHI_176860	267.t00003	XM_644740	protein kinase, putative	GO:0004672|GO:0004713|GO:0005524|GO:0006468
EHI_068310_at	0.00131546	0.000190689	1.30087	up	1.19178	down	1.8073	down	1.40174	down	1.64796	down	292.939	377.858	244.117	160.366	206.307	176.482	8.17583	8.5553	7.92271	7.32199	7.68861	7.45514	P	P	P	P	P	P	P	P	P	P	P	P							EHI_068310	61.t00043	XM_649050	RhoGAP domain containing protein	GO:0005622|GO:0007165
EHI_114770_at	9.29587e-07	4.49177e-09	1.11377	up	2.36148	up	1.80716	up	1.49529	down	1.74626	down	1425.45	1574.87	3338.26	2564.12	946.086	809.639	10.4648	10.6203	11.7045	11.3185	9.88439	9.66055	P	P	P	P	P	P	P	P	P	P	P	P							EHI_114770	227.t00005	XM_645230	hypothetical protein
EHI_060430_at	0.0240273	0.00951301	1.389	up	1.70365	down	1.80713	down	1.13178	down	1.02429	down	514.637	720.375	306.72	289.182	474.517	502.378	9.00704	9.48109	8.23841	8.15334	8.82844	8.97241	P	P	P	P	P	P	P	P	P	P	P	P							EHI_060430	89.t00007	XM_648144	Uro-adherence factor A precursor, putative
2.m00536_x_at	0.0309104	0.013161	1.40256	up	1.54058	down	1.80689	down	1.08216	down	1.14198	down	25.3413	35.3498	16.4451	14.7015	23.3545	22.0576	4.65287	5.14093	4.0294	3.79936	4.53896	4.46133	P	P	P	P	P	P	M	P	P	P	P	P	2.t00046	N/A	2.m00536	EAL52063	XP_657450	XM_652358
EHI_175220_s_at	0.000270576	2.07723e-05	1.16025	up	1.59882	up	1.80684	up	1.33733	up	1.2627	up	302.966	353.313	485.428	546.704	405.389	382.385	8.24089	8.45533	8.9179	9.09436	8.66024	8.5774	P	P	P	P	P	P	P	P	P	P	P	P							EHI_175220	208.t00014	XM_645531	hypothetical protein, conserved	GO:0016429
EHI_183580_at	3.6241e-05	1.06699e-06	1.0401	up	1.48242	down	1.80626	down	1.15852	down	1.17252	down	524.473	546.333	354.289	290.569	452.469	447.133	9.03395	9.09068	8.46599	8.18095	8.82167	8.80434	P	P	P	P	P	P	P	P	P	P	P	P							EHI_183580	56.t00020	XM_649226	Rho guanine nucleotide exchange factor, putative	GO:0005089|GO:0005622|GO:0035023
EHI_010310_at	0.00278448	0.000542879	1.3166	up	2.21802	up	1.80561	up	1.06801	down	1.01629	down	63.6405	82.9958	139.77	113.521	58.6483	62.4788	5.96893	6.36575	7.1182	6.82142	5.87401	5.94561	P	P	P	P	P	P	P	P	P	P	P	P							EHI_010310	43.t00016	XM_649734	hypothetical protein
EHI_017790_s_at	0.00530965	0.00131356	1.01287	down	1.59557	down	1.80505	down	1.00824	down	1.07164	down	49.5374	49.0329	31.7138	27.427	49.0229	46.1353	5.62717	5.60872	4.9531	4.77513	5.61533	5.52734	P	P	P	P	P	P	P	P	P	P	P	P							EHI_017790			hypothetical protein
EHI_081240_at	0.512197	0.42402	1.55374	up	2.43125	up	1.80453	up	1.37635	up	1.48745	up	7.8761	11.553	17.9892	13.2437	11.2719	12.3935	2.87424	3.50999	4.15594	3.72587	3.33509	3.44709	P	A	P	P	P	P	P	P	P	A	P	P							EHI_081240	7.t00072	XM_651719	hypothetical protein
EHI_118210_at	0.00434609	0.00100409	1.11283	down	1.52674	up	1.80386	up	1.11176	up	1.20413	up	106.553	96.1437	162.673	192.658	117.828	127.58	6.72674	6.57251	7.33719	7.57783	6.87958	6.99473	P	P	P	P	P	P	P	P	P	P	P	P							EHI_118210	18.t00033	XM_650943	estradiol 17-beta-dehydrogenase, putative	GO:0004303|GO:0008202
482.m00014_s_at	0.022976	0.00897712	2.42636	up	2.27697	down	1.80347	down	1.01859	up	1.5156	down	68.1081	171.253	30.4026	37.8532	70.9061	45.014	6.08814	7.36693	4.90103	5.23737	6.11471	5.48825	P	P	P	P	P	P	P	P	P	P	P	P	482.t00003	N/A	482.m00014	EAL42932	XP_648318	XM_643226
EHI_165330_at	0.119135	0.071663	1.0397	up	1.69891	up	1.80311	up	1.01975	down	1.51825	up	249.32	257.644	420.643	447.791	251.266	376.336	7.9518	8.00797	8.71641	8.80229	7.92358	8.55421	P	P	P	P	P	P	P	P	P	P	P	P							EHI_165330	273.t00002	XM_644666	hypothetical protein
EHI_048280_at	0.0383341	0.0171025	1.05499	down	1.65983	up	1.80292	up	1.41469	up	1.51055	up	145.983	136.924	240.196	261.012	207.799	217.786	7.17159	7.09436	7.90263	8.02193	7.67208	7.76666	P	P	P	P	P	P	P	P	P	P	P	P							EHI_048280	108.t00005	XM_647608	nucleosome assembly protein, putative	GO:0003674|GO:0005634|GO:0006334
703.m00017_s_at	1.02194e-05	1.5532e-07	1.75148	up	1.12999	down	1.8028	down	1.34867	down	1.11733	up	207.883	363.999	184.216	114.927	154.434	233.168	7.6946	8.50317	7.5183	6.84436	7.26306	7.85466	P	P	P	P	P	P	P	P	P	P	P	P	703.t00002	N/A	703.m00017	EAL42572	XP_647957	XM_642865
EHI_150550_at	0.0107728	0.00327941	1.47872	up	2.57394	up	1.80239	up	1.25894	up	1.30542	up	231.518	326.396	566.873	397.923	277.27	288.602	7.78272	8.34707	9.1467	8.63264	8.11493	8.16724	P	P	P	P	P	P	P	P	P	P	P	P							EHI_150550	22.t00011	XM_650747	EF-hand calcium-binding domain containing protein	GO:0005509
EHI_198800_at	0.00133336	0.000194284	1.26928	down	1.77801	down	1.80221	down	1.87684	down	1.81205	down	161.418	127.35	90.9994	89.9716	86.399	89.2356	7.33457	6.99056	6.5043	6.4848	6.42626	6.47695	P	P	P	P	P	P	P	P	P	P	P	P							EHI_198800	39.t00005	XM_649907	cytidylyltransferase, putative	GO:0009058|GO:0016779
111.m00117_x_at	0.00660156	0.00174034	1.66246	up	1.77433	up	1.80204	up	1.31935	up	1	up	5	8.31423	8.89148	9.02006	6.59674	5	2.32193	3.05524	3.14921	3.17156	2.72175	2.32193	A	A	P	P	P	A	A	A	M	A	P	A	111.t00002	N/A	111.m00117	EAL47245	XP_652631	XM_647539
35.m00235_at	0.00237907	0.000434083	1.29024	up	1.36862	down	1.80125	down	1.11903	up	1.27582	up	371.954	482.654	275.148	206.411	416.001	474.817	8.53819	8.90583	8.08546	7.68919	8.70044	8.88961	P	P	P	P	P	P	P	P	P	P	P	P	35.t00024	N/A	35.m00235	EAL49756	XP_655142	XM_650050
23.m00318_x_at	0.00362141	0.000785406	1.36153	up	1.94167	up	1.80116	up	1.14594	up	1.23301	up	21.3893	29.0642	41.8444	38.4071	24.5591	26.2788	4.4134	4.85862	5.3707	5.26232	4.60993	4.71558	P	P	P	P	P	P	P	P	P	P	P	P	23.t00023	N/A	23.m00318	EAL50394	XP_655780	XM_650688
EHI_004890_at	0.379847	0.294223	1.16589	down	1.94589	down	1.80019	down	1.07654	up	1.64359	down	13.0444	11.3055	6.96482	7.2355	15.4831	7.93112	3.7007	3.47926	2.74026	2.85255	3.80709	2.98385	P	P	P	P	M	P	P	P	P	P	P	M							EHI_004890	203.t00024	XM_645609	serine/threonine-protein kinase, putative	GO:0004672|GO:0005524|GO:0006468
266.m00056_s_at	0.0192631	0.00714981	1.51659	up	1.56361	down	1.80015	down	1.26353	down	1.25736	down	43.178	65.3818	27.7249	23.9781	34.1242	34.3281	5.42999	6.03082	4.78511	4.58187	5.09254	5.09959	P	P	P	P	P	P	P	P	P	P	P	P	266.t00002	N/A	266.m00056	EAL44463	XP_649849	XM_644757
EHI_073570_at	0.0761655	0.0410655	1.0748	up	1.63256	up	1.79933	up	1.51523	up	1.78717	up	244.503	251.41	380.319	423.122	355.109	416.11	7.86123	7.96531	8.56837	8.70869	8.46077	8.69891	P	P	P	P	P	P	P	P	P	P	P	P							EHI_073570	67.t00013	XM_648875	histone acetyltransferase, putative	GO:0004402
EHI_128440_x_at	0.716684	0.668202	1.17974	down	1.86841	down	1.79837	down	1.27259	down	1.38405	down	17.924	14.7414	9.39616	9.8536	13.6525	15.2375	4.11846	3.87999	3.21665	3.27177	3.7707	3.64957	P	P	P	P	P	M	P	M	P	P	P	P							EHI_128440			cell division cycle protein 123 homolog, putative
EHI_117970_at	0.00747512	0.00203867	1.70321	up	1.72429	down	1.79819	down	1.00867	up	1.05209	up	261.654	457.105	152.017	149.162	264.816	277.161	8.0315	8.79975	7.24549	7.18495	8.04396	8.10475	P	P	P	P	P	P	P	P	P	P	P	P							EHI_117970	18.t00056	XM_650967	DNA replication licensing factor	GO:0003677|GO:0005524|GO:0006270|GO:0008094|GO:0015979|GO:0015995|GO:0016851|GO:0016887
EHI_008020_at	0.00186635	0.000310814	2.10884	up	1.22438	down	1.79809	down	1.04805	down	1.18518	up	44.3048	94.3971	36.1884	24.6877	42.4658	52.5916	5.46881	6.54526	5.17676	4.62235	5.4011	5.71392	P	P	P	P	P	P	P	P	P	P	P	P							EHI_008020	55.t00013	XM_649286	hypothetical protein, conserved
EHI_186120_s_at	0.0833694	0.0460087	1.32563	up	1.27426	down	1.7968	down	1.1603	down	1.19525	down	95.0691	120.78	72.8155	51.4195	79.097	76.5112	6.50925	6.91592	6.15959	5.66382	6.29475	6.25193	P	P	P	P	P	P	P	P	P	P	P	P							EHI_186120			hypothetical protein
101.m00134_s_at	0.00855753	0.00243965	1.14154	up	2.46035	down	1.79676	down	1.54203	down	1.66503	down	73.8016	87.7459	30.1063	41.4272	49.1212	45.5017	6.20508	6.39605	4.90621	5.35968	5.58024	5.46953	P	P	P	P	P	P	P	P	P	P	P	P	101.t00018	N/A	101.m00134	EAL47501	XP_652887	XM_647795
EHI_091550_at	0.704306	0.653416	1.75797	up	1.0882	down	1.79672	down	1.11756	down	1.06349	down	58.2881	94.5866	48.7167	31.2699	48.095	52.1184	5.7011	6.51501	5.57916	4.85574	5.54075	5.6123	P	P	P	P	P	P	P	P	P	P	P	P							EHI_091550	222.t00003	XM_645297	hypothetical protein
EHI_156230_at	0.00152427	0.000234489	1.30537	up	2.07058	up	1.79589	up	1.44224	up	1.52047	up	876.85	1150.49	1805.76	1565.01	1259.77	1325.43	9.76725	10.1517	10.8173	10.612	10.2956	10.3718	P	P	P	P	P	P	P	P	P	P	P	P							EHI_156230	100.t00005	XM_647819	transporter, major facilitator family
557.m00015_x_at	0.0644965	0.0332013	1.7839	down	3.93959	down	1.79588	down	1.55256	down	1.43873	down	19.7045	11.8244	5	11.1881	13.4391	13.7605	4.29997	3.46494	2.32193	3.45529	3.66533	3.77518	P	P	P	P	A	A	P	P	M	M	M	P	557.t00001	N/A	557.m00015	EAL42734	XP_648120	XM_643028
EHI_187290_at	0.149221	0.0947238	1.77766	down	1.70459	down	1.79469	down	1.03932	up	1.03625	down	13.3512	7.91969	7.83478	7.5946	13.8864	12.8601	3.73611	2.90613	2.96668	2.89237	3.79176	3.68474	P	P	P	A	P	P	A	M	P	P	P	P							EHI_187290	12.t00015	XM_651365	hypothetical protein
EHI_142880_at	0.00124779	0.000177795	1.20385	down	1.03197	up	1.79449	up	2.30365	up	2.18224	up	41.165	34.0721	42.049	73.1483	93.9621	89.4576	5.34853	5.08088	5.39393	6.19211	6.55245	6.47434	P	P	P	P	P	P	P	P	P	P	P	P							EHI_142880	217.t00010	XM_645377	hypothetical protein
EHI_195050_at	0.0378667	0.016859	1.05963	up	1.07548	down	1.79407	down	1.37969	down	1.18883	down	167.709	177.6	155.448	94.11	124.192	140.619	7.38503	7.46859	7.28005	6.54179	6.92068	7.13548	P	P	P	P	P	P	P	P	P	P	P	P							EHI_195050	20.t00061	XM_650861	tyrosine kinase, putative	GO:0004672|GO:0004713|GO:0005524|GO:0006468
EHI_198790_at	0.00175887	0.000285404	1.15759	up	2.47225	down	1.793	down	1.11276	down	1.13436	down	1299.43	1509.48	534.662	726.023	1178.74	1140.59	10.3372	10.5483	9.03137	9.49482	10.1831	10.1553	P	P	P	P	P	P	P	P	P	P	P	P							EHI_198790	39.t00004	XM_649906	alanyl-tRNA synthetase, putative	GO:0004813|GO:0005524|GO:0006419
EHI_148430_at	0.000430182	3.99292e-05	1.5531	up	2.07587	up	1.79264	up	1.24849	up	1.50723	up	81.4369	125.931	168.249	145.901	101.653	122.213	6.34072	6.97588	7.39444	7.1828	6.66091	6.93262	P	P	P	P	P	P	P	P	P	P	P	P							EHI_148430	1.t00112	XM_652405	polynucleotide kinase-3'-phosphatase, putative	GO:0046403
EHI_025390_at	0.000121586	6.46254e-06	1.08259	up	1.76786	up	1.79233	up	1.17313	up	1.0217	up	490.296	529.24	864.371	875.518	574.489	498.722	8.93108	9.04556	9.75309	9.77291	9.16144	8.96205	P	P	P	P	P	P	P	P	P	P	P	P							EHI_025390	99.t00023	XM_647858	inositol polyphosphate kinase, putative	GO:0008440|GO:0050517
EHI_070450_x_at	0.669776	0.611822	1.60052	down	1.41542	down	1.79189	down	1.60541	down	1.65463	down	10.378	6.40475	7.23143	5.61526	6.381	6.15354	3.32212	2.64358	2.82089	2.48064	2.63918	2.59561	P	P	A	P	P	P	A	A	P	A	A	P							EHI_070450			heat shock protein70, mitochondrial, putative
EHI_151310_x_at	0.177697	0.117749	1.30503	up	1.52379	up	1.79181	up	1.42023	up	1.52811	up	30.1307	39.5071	46.485	54.2009	42.8467	46.18	4.90418	5.28827	5.51185	5.7456	5.41031	5.51593	P	P	P	P	P	P	P	P	P	P	P	P							EHI_151310	2.t00032	XM_652343	LSM domain containing protein	GO:0003674|GO:0008152
EHI_149850_x_at	0.0243969	0.009716	1.03095	down	1.65787	up	1.79158	down	1.36331	down	1.46173	down	36.7401	35.1981	59.0964	19.958	26.0898	25.3769	5.14973	5.10575	5.87906	4.3085	4.70262	4.60205	P	P	P	P	P	P	P	P	P	P	P	P							EHI_149850	270.t00007	XM_644704	thioredoxin, putative
EHI_013750_s_at	0.538223	0.44986	1.20543	up	1.76736	up	1.79123	up	1.24179	up	1.02998	up	6.07678	7.27845	10.6776	10.83	8.0749	6.23214	2.58802	2.85757	3.40961	3.42897	2.90044	2.63064	A	A	P	A	P	P	P	P	P	A	P	A							EHI_013750			leucine rich repeat protein, BspA family	GO:0003674|GO:0008150
122.m00133_s_at	0.333329	0.250062	1.2453	down	1.28765	up	1.79116	up	1.37744	up	2.48478	up	6.37691	5	8.19142	11.1598	9.85584	15.5075	2.63842	2.32193	3.00316	3.47931	3.10041	3.95154	A	A	A	A	P	M	P	P	P	P	P	P	122.t00018	N/A	122.m00133	EAL46938	XP_652324	XM_647232
EHI_184240_at	0.117445	0.0704881	1.15126	up	1.70626	up	1.79096	up	1.54624	up	1.52263	up	130.003	145.037	214.861	227.396	199.699	193.52	6.97621	7.17942	7.74705	7.81695	7.60497	7.58278	P	P	P	P	P	P	P	P	P	P	P	P							EHI_184240	156.t00011	XM_646503	hypothetical protein
EHI_137060_at	0.0928972	0.052763	1.25576	down	1.40163	up	1.79092	up	2.45671	up	1.92873	up	28.2478	22.3145	39.0064	50.5956	71.8061	54.2791	4.79559	4.46702	5.28269	5.63629	6.09232	5.74324	P	P	P	P	P	P	P	P	P	P	P	P							EHI_137060	113.t00007	XM_647499	hypothetical protein
EHI_162780_s_at	0.000238316	1.72196e-05	1	down	1.36366	down	1.78985	down	1.38045	up	4.56614	down	27.5678	27.1189	20.1709	15.5875	37.6465	6.00981	4.75763	4.75763	4.31015	3.91779	5.22278	2.56666	P	P	P	P	P	P	P	P	P	P	A	A							EHI_162780	28.t00054	XM_650359	hypothetical protein
EHI_156680_at	0.0414189	0.0188035	1.27006	up	1.09567	down	1.78957	down	1.37983	up	1.42187	up	20.9385	26.6738	19.2087	11.7113	29.0018	30.0349	4.388	4.73289	4.25619	3.54839	4.85249	4.89579	P	P	P	P	P	P	P	P	P	P	P	P							EHI_156680	242.t00006	XM_645069	hypothetical protein
EHI_078540_at	0.00398549	0.000889446	1.22592	down	1.18679	up	1.78951	up	1.57601	up	1.25918	up	53.3447	43.5679	63.2542	96.1596	84.0935	67.0634	5.73492	5.44106	5.98198	6.57448	6.39119	6.0674	P	P	P	P	P	P	P	P	P	P	P	P							EHI_078540			hypothetical protein
EHI_013090_at	0.0622164	0.0315941	1.03434	up	1.85391	up	1.78918	up	1.22776	up	1.39812	up	271.305	282.725	505.81	485.213	333.149	386.274	8.08317	8.13189	8.97374	8.92247	8.37919	8.56666	P	P	P	P	P	P	P	P	P	P	P	P							EHI_013090	14.t00032	XM_651237	hypothetical protein
EHI_126180_s_at	0.00295653	0.000588714	1.42691	up	1.86645	up	1.78848	up	1.0837	down	1.35417	down	39.5121	55.8272	73.1366	69.9722	36.2396	29.3092	5.28994	5.80283	6.19024	6.12867	5.17398	4.85253	P	P	P	P	P	P	P	P	P	P	P	P							EHI_126180	117.t00018	XM_647375	heat shock protein 70, putative
EHI_093890_at	0.140818	0.0881714	1.26739	up	1.34589	down	1.78847	down	1.45107	down	1.22327	down	145.51	186.925	109.179	82.6495	104.696	119.495	7.18218	7.52404	6.75363	6.34346	6.64507	6.89144	P	P	P	P	P	P	P	P	P	P	P	P							EHI_093890	3.t00030	XM_652190	hypothetical protein, conserved
97.m00120_x_at	0.456238	0.368159	1.55882	down	1.0317	down	1.78833	up	1.47621	up	1.10269	up	10.8743	6.61432	11.8525	18.1933	15.0557	11.8851	3.32174	2.68129	3.27673	4.16036	3.88364	3.46277	M	P	A	P	P	P	P	A	P	P	M	A	97.t00001	N/A	97.m00120	EAL47625	XP_653011	XM_647919
EHI_018590_at	3.50552e-05	9.96625e-07	1.23047	up	1.0627	down	1.78832	down	1.251	down	1.23069	down	382.538	470.579	359.75	213.818	305.895	310.768	8.57857	8.87779	8.49084	7.73997	8.25549	8.2791	P	P	P	P	P	P	P	P	P	P	P	P							EHI_018590			hypothetical protein, conserved	GO:0003674|GO:0008150
364.m00048_s_at	0.0998653	0.057704	1.07152	down	2.31814	down	1.78811	down	1.08583	up	1.01377	up	184.554	174.309	90.4731	103.852	205.229	187.478	7.52158	7.42192	6.30861	6.68314	7.64037	7.5413	P	P	P	P	P	P	P	P	P	P	P	P	364.t00005	N/A	364.m00048	EAL43563	XP_648953	XM_643861
762.m00016_x_at	0.04311	0.0198134	1.57297	up	2.59322	up	1.78777	up	1.69039	up	1.67017	up	60.692	94.3763	151.739	104.293	99.4136	97.3765	5.8655	6.51899	7.24024	6.70366	6.62286	6.60549	P	P	P	P	P	P	P	P	P	P	P	P	762.t00003	N/A	762.m00016	EAL42547	XP_647932	XM_642840
EHI_158020_x_at	0.0788443	0.0427668	2.13395	up	1.39779	up	1.78767	up	2.20394	up	2.3116	up	6.43937	13.7568	9.56504	11.4378	14.1213	15.1166	2.67609	3.76962	3.15924	3.51417	3.81618	3.88498	M	M	P	P	P	A	P	P	P	P	P	P							EHI_158020	198.t00003	XM_645707	transcription initiation factor IIIB chain BRF, putative	GO:0005634|GO:0008270|GO:0016563|GO:0045449|GO:0045941
EHI_016480_at	0.000415669	3.80683e-05	1.24344	down	1.72185	down	1.78757	down	1.48675	down	1.59799	down	548.868	441.728	318.9	308.176	370.466	343.579	9.09942	8.78509	8.31546	8.26142	8.52726	8.42316	P	P	P	P	P	P	P	P	P	P	P	P							EHI_016480	80.t00032	XM_648433	Plasma membrane calcium-transporting ATPase, putative	GO:0003824|GO:0005388|GO:0005524|GO:0006812|GO:0008152|GO:0015662|GO:0016020|GO:0016820
EHI_109690_at	0.00025418	1.89308e-05	1.39706	down	2.38079	up	1.78698	up	1.55643	up	2.021	up	274.854	197.24	656.915	491.584	434.966	554.918	8.10095	7.61855	9.35239	8.93847	8.73919	9.11602	P	P	P	P	P	P	P	P	P	P	P	P							EHI_109690	128.t00023	XM_647098	hypothetical protein, conserved
EHI_066970_s_at	0.00359472	0.000776788	1.91613	up	1.18187	down	1.78696	down	1.15103	down	1.17824	down	295.62	567.626	249.53	164.818	257.707	250.288	8.20162	9.13982	7.96056	7.36412	7.9987	7.96499	P	P	P	P	P	P	P	P	P	P	P	P							EHI_066970			mucin-like protein 1 precursor, putative
EHI_134700_at	0.0250725	0.010078	1.06108	up	1.5989	down	1.78654	down	1.1249	up	1.16416	down	55.471	57.6754	33.9364	30.4612	63.4683	46.9906	5.76184	5.84737	5.08476	4.92467	5.93164	5.54256	P	P	P	P	P	P	P	P	P	P	P	P							EHI_134700	131.t00010	XM_647028	hypothetical protein
54.m00235_x_at	0.284201	0.206991	1.44147	down	1.38781	down	1.78582	down	1.79449	down	2.26506	down	13.6696	9.35487	9.70834	8.19191	8.10746	5.95176	3.752	3.22447	3.27919	2.91542	2.90843	2.57246	A	P	A	P	P	A	A	A	A	P	A	A	54.t00053	N/A	54.m00235	EAL49040	XP_654410	XM_649318
EHI_152370_at	0.00137949	0.000204157	1.11666	down	1.3813	down	1.78559	down	1.15428	down	1.29184	down	1163.51	1037.12	838.271	648.202	1002.86	895.677	10.1762	10.0171	9.71021	9.33984	9.96924	9.80681	P	P	P	P	P	P	P	P	P	P	P	P							EHI_152370	6.t00093	XM_651882	hypothetical protein
EHI_030150_at	0.215887	0.14893	1.26726	up	1.01233	up	1.78517	down	1.0244	up	1.21335	down	34.3507	43.3762	34.5799	21.381	35.1715	28.3703	5.08074	5.42245	5.09843	4.24468	5.11552	4.80174	P	P	P	P	P	P	P	P	P	P	P	P							EHI_030150	326.t00008	XM_644167	hypothetical protein, conserved
EHI_054810_x_at	0.694279	0.641149	1.86553	up	1.81661	up	1.78366	up	2.52757	up	1.66141	up	5.18516	11.8449	9.60176	9.2427	13.1141	8.74221	2.37347	3.27306	3.23472	3.20831	3.71122	3.10588	A	A	M	A	P	A	M	P	P	P	A	P							EHI_054810	133.t00027	XM_646986	hypothetical protein
EHI_107110_at	0.0198307	0.00742064	1.08234	up	1.63873	up	1.7832	up	1.70124	up	1.445	up	55.061	60.1443	91.7308	98.5386	95.0101	79.5587	5.78284	5.89699	6.49542	6.61731	6.54943	6.31391	P	P	P	P	P	P	P	P	P	P	P	P							EHI_107110	205.t00020	XM_645576	hypothetical protein
EHI_118420_at	0.288707	0.210877	1.09226	up	1.11084	down	1.78269	up	1.02071	down	1.54303	up	19.0173	19.7049	17.3837	32.1291	17.975	27.8093	4.17153	4.29884	4.01988	5.00558	4.14195	4.79729	M	P	P	P	P	P	P	P	P	P	P	P							EHI_118420			hypothetical protein
EHI_060310_at	0.0218557	0.00839451	1.12074	down	1.96767	up	1.78156	up	1.33804	up	1.34982	up	96.0451	84.6048	188.729	171.335	127.864	128.403	6.56702	6.40257	7.5435	7.40016	6.98714	6.99978	P	P	P	P	P	P	P	P	P	P	P	P							EHI_060310	89.t00020	XM_648157	hypothetical protein
458.m00061_s_at	1.28992e-06	7.39249e-09	1.31059	up	1.012	down	1.78117	down	1.23164	up	6.81414	down	83.7104	109.472	84.1952	46.7468	102.603	12.2234	6.37936	6.76957	6.36214	5.54654	6.67994	3.61083	P	P	P	P	P	P	P	P	P	P	P	P	458.t00010	N/A	458.m00061	EAL43046	XP_648433	XM_643341
33.m00233_at	0.132641	0.08174	1.12741	down	1.23446	down	1.78076	down	1.20818	down	1.01867	down	18.2136	16.2496	14.9022	10.5944	15.0788	17.9891	4.18694	4.01393	3.88306	3.35445	3.9141	4.16025	P	P	P	P	P	P	P	A	P	P	P	P	33.t00025	N/A	33.m00233	EAL49873	XP_655262	XM_650170
EHI_184790_at	0.455391	0.367066	1.33863	up	1.67643	up	1.78044	up	1.42653	up	1.22246	up	5	6.79765	8.80955	9.2055	7.58743	6.23603	2.32193	2.74269	3.06732	3.15417	2.83443	2.61172	A	P	P	A	P	P	P	P	P	A	P	A							EHI_184790	650.t00004	XM_642898	hypothetical protein
EHI_144050_s_at	0.0500675	0.0238685	1.59135	up	1.58163	up	1.77986	up	1.85587	up	1.34247	up	18.3004	26.9032	25.7945	29.0319	30.3395	22.3245	4.02711	4.69736	4.68852	4.85887	4.9192	4.45199	P	P	P	P	P	P	P	P	P	P	P	P							EHI_144050
EHI_184560_at	5.29298e-05	1.95089e-06	2.58947	up	2.26959	up	1.77981	up	1.34387	down	1.13167	down	1602.65	4156.86	3621.72	2840.78	1187.93	1410.89	10.6397	12.0124	11.8221	11.4714	10.2133	10.4613	P	P	P	P	P	P	P	P	P	P	P	P							EHI_184560	391.t00003	XM_643702	hypothetical protein, conserved
103.m00146_s_at	0.0133497	0.00435939	1.07331	down	1.72275	up	1.77755	up	1.29327	up	1.38801	up	91.0993	82.2498	152.764	157.541	114.134	122.413	6.46218	6.36012	7.2469	7.29207	6.83321	6.9352	P	P	P	P	P	P	P	P	P	P	P	P	103.t00001	N/A	103.m00146	EAL47466	XP_652852	XM_647760
EHI_087620_at	0.620125	0.547514	1.01819	down	1.34657	up	1.77687	up	1.66905	up	1.6314	up	36.9835	34.6706	47.1934	60.8952	57.7129	55.8373	5.09565	5.06965	5.52494	5.92499	5.83468	5.80177	P	P	P	P	P	P	P	P	P	P	P	P							EHI_087620	169.t00005	XM_646260	hypothetical protein
EHI_184530_s_at	0.000156671	9.3485e-06	1.3115	down	2.12674	down	1.77687	down	1.00279	down	1.29817	up	191.303	144.308	88.7944	106.298	189.334	245.096	7.56072	7.1695	6.47208	6.73139	7.5567	7.9372	P	P	P	P	P	P	P	P	P	P	P	P							EHI_184530	336.t00001	XM_644076	helicase, putative	GO:0004386|GO:0006139
EHI_072850_x_at	0.00798856	0.00223076	1.68568	down	1.032	up	1.77681	up	1.19178	up	1.53925	up	94.9136	56.2636	97.3941	167.469	114.25	144.75	6.55072	5.79739	6.59616	7.38	6.80383	7.17295	P	P	P	P	P	P	P	P	P	P	P	P							EHI_072850	477.t00001	XM_643239	AIG1 family protein, putative
EHI_169630_at	0.00752495	0.00205733	1.36691	up	1.87883	down	1.77646	down	1.61289	down	1.40695	down	286.155	391.201	160.551	162.398	177.056	204.032	8.15538	8.6063	7.24555	7.32637	7.46573	7.6628	P	P	P	P	P	P	P	P	P	P	P	P							EHI_169630	223.t00007	XM_645287	DEAD/DEAH box helicase, putative	GO:0003676|GO:0004386|GO:0005524|GO:0008026
EHI_152910_at	0.18753	0.125849	1.17962	up	1.05033	down	1.77617	down	1.23991	down	1.05869	up	305.056	347.911	287.524	166.619	236.215	313.638	8.18999	8.42832	8.11916	7.36122	7.87976	8.27228	P	P	P	P	P	P	P	P	P	P	P	P							EHI_152910	24.t00043	XM_650609	TBC domain containing protein
EHI_146190_at	0.128773	0.0787761	1.31594	up	1.79352	up	1.77523	up	1.42922	up	1.66638	up	568.672	726.696	984.665	975.478	783.982	914.148	9.09926	9.49536	9.94205	9.92726	9.61449	9.83598	P	P	P	P	P	P	P	P	P	P	P	P							EHI_146190	453.t00002	XM_643368	hypothetical protein
29.m00196_s_at	0.0746879	0.0400338	1.02049	up	2.65339	down	1.77464	down	1.16353	down	1.0052	down	403.658	402.217	151.155	224.909	351.3	388.995	8.60831	8.63756	7.20047	7.78078	8.38979	8.60083	P	P	P	P	P	P	P	P	P	P	P	P	29.t00005	N/A	29.m00196	EAL50050	XP_655436	XM_650344
EHI_141790_s_at	0.263664	0.189326	1.0408	down	1.61205	down	1.77393	down	1.02598	down	1.03158	up	26.0477	24.9877	16.1946	15.3596	27.0644	26.8577	4.70026	4.64257	4.01136	3.87331	4.66326	4.74512	P	P	P	P	P	P	P	P	P	P	P	P							EHI_141790			hypothetical protein
EHI_114950_at	0.00864403	0.00247208	1.00474	down	1.64793	down	1.77314	down	1.04776	down	1.04937	up	159.825	159.58	99.1556	91.9343	152.458	167.547	7.3189	7.31208	6.59824	6.49259	7.25159	7.38842	P	P	P	P	P	P	P	P	P	P	P	P							EHI_114950	227.t00014	XM_645239	hypothetical protein, conserved
137.m00098_s_at	0.484308	0.396306	1.05692	down	1.85356	down	1.77295	down	1.38623	up	1.21849	up	13.4463	12.4351	6.17248	6.65921	16.236	14.0613	3.51527	3.4354	2.62497	2.68912	3.98644	3.80036	M	P	M	P	M	A	P	P	P	P	P	P	137.t00014	N/A	137.m00098	EAL46607	XP_651993	XM_646901
EHI_145320_s_at			1.9795	down	1.43746	down	1.77285	down	1.43027	down	1.78292	down	11.021	5	7.24085	5.61678	6.92075	5.58167	3.30706	2.32193	2.78354	2.48099	2.79077	2.47282	A	A	A	A	A	A	A	A	A	A	A	A							EHI_145320			hypothetical protein
EHI_174200_at	0.000897483	0.000112652	1.81514	down	1.41377	up	1.77245	up	1.71822	up	1.75395	up	205.369	109.189	275.9	345.907	334.735	342.663	7.60584	6.74576	8.10538	8.43159	8.38675	8.41645	P	P	P	P	P	P	P	P	P	P	P	P							EHI_174200	116.t00018	XM_647409	hypothetical protein
EHI_189170_at	0.0067626	0.00179419	1.10953	up	1.40808	down	1.77234	down	1.37286	down	1.56285	down	388.592	425.782	271.47	214.993	278.928	243.811	8.57373	8.72368	8.08	7.74808	8.11655	7.92956	P	P	P	P	P	P	P	P	P	P	P	P							EHI_189170	319.t00006	XM_644224	hypothetical protein
692.m00024_s_at	0.00212952	0.00037211	1.08458	up	1.32768	down	1.77141	down	1.38865	up	3.40938	down	62.9135	68.1209	48.3441	36.5582	86.9161	18.6461	5.96786	6.085	5.55895	5.14296	6.44154	4.19834	P	P	P	P	P	P	P	P	P	P	P	P	692.t00001	N/A	692.m00024	EAL42578	XP_647964	XM_642872
EHI_013000_at	0.0151093	0.00514623	1.36495	down	1.02801	up	1.77093	down	1.41848	down	1.32625	down	264.343	193.837	271.78	149.352	189.912	199.362	8.04579	7.59693	8.08564	7.22128	7.54144	7.63843	P	P	P	P	P	P	P	P	P	P	P	P							EHI_013000	14.t00020	XM_651228	hypothetical protein
EHI_027910-185300_at	1.15811e-05	1.87401e-07	1.45421	up	1.46193	down	1.77072	down	1.09759	up	1.26848	up	298.464	434.345	204.111	168.889	327.503	379.818	8.22102	8.76125	7.67315	7.39668	8.35536	8.56412	P	P	P	P	P	P	P	P	P	P	P	P
EHI_165120_at	0.000449074	4.24122e-05	1.74113	up	2.17433	up	1.77022	up	1.21776	up	1.38961	up	261.687	453.526	567.543	462.718	317.435	362.063	8.02501	8.82503	9.14557	8.84894	8.30924	8.49969	P	P	P	P	P	P	P	P	P	P	P	P							EHI_165120	127.t00014	XM_647131	zinc finger protein, putative	GO:0008270
EHI_096220_at	0.0275449	0.0113968	1.41852	down	2.769	down	1.76978	down	1.49614	up	1.25144	up	24.2406	16.6338	8.49557	13.2206	36.0759	29.4424	4.54734	4.04296	3.07798	3.72377	5.12859	4.87093	P	P	P	P	M	A	P	P	P	P	P	P							EHI_096220	6.t00001	XM_651805	Rab family GTPase	GO:0005525|GO:0005622|GO:0007264
EHI_133220_s_at	0.342695	0.258321	1.8065	up	1.68247	up	1.76926	up	1.12694	up	1.20548	up	5.12462	9.54869	8.8834	9.065	5.77717	6.31402	2.35702	3.21021	3.1076	3.18017	2.52943	2.62662	A	A	P	P	M	A	P	P	M	A	A	P							EHI_133220			myb-like DNA-binding domain containing protein	GO:0003677|GO:0005634
EHI_098020_at	0.0804585	0.0438852	1.31019	up	1.59225	up	1.76858	up	1.58025	up	1.93199	up	257.527	324.351	398.072	436.481	391.249	475.632	7.9434	8.33318	8.61447	8.76599	8.60356	8.89348	P	P	P	P	P	P	P	P	P	P	P	P							EHI_098020	185.t00013	XM_645967	hypothetical protein
EHI_112830_at	0.050068	0.0238778	1.45524	down	2.22435	down	1.7681	down	1.38642	down	2.29877	down	525.027	361.302	244.965	296.858	381.004	228.344	9.0358	8.49454	7.88241	8.2136	8.56444	7.83493	P	P	P	P	P	P	P	P	P	P	P	P							EHI_112830	17.t00016	XM_651012	hypothetical protein
EHI_170170_at	0.000385733	3.3983e-05	1.26496	up	1.57532	down	1.76791	down	1.44364	down	1.66802	down	393.77	499.984	250.416	223.52	273.099	236.119	8.62033	8.95943	7.96469	7.79829	8.09062	7.8822	P	P	P	P	P	P	P	P	P	P	P	P							EHI_170170	19.t00028	XM_650881	hypothetical protein
EHI_091100_at	0.0261565	0.0106078	1.12452	up	1.8327	down	1.76783	down	1.35845	down	1.63994	down	246.635	286.502	138.146	140.396	182.513	151.835	7.94562	8.11494	7.07165	7.12364	7.50367	7.23198	P	P	P	P	P	P	P	P	P	P	P	P							EHI_091100	211.t00008	XM_645473	TPR repeat protein
EHI_124550_at	0.00149913	0.000228931	2.56655	up	2.14596	up	1.76697	up	1.13579	down	1.63262	up	216.015	546.995	461.344	378.173	187.648	348.572	7.73503	9.09486	8.83665	8.55631	7.55133	8.44222	P	P	P	P	P	P	P	P	P	P	P	P							EHI_124550	42.t00010	XM_649778	hypothetical protein
873.m00008_at	0.038933	0.0174299	1.6826	up	1.09931	down	1.76591	up	1.40077	down	1.38099	down	63.4534	106.656	57.3641	115.454	46.2622	46.6953	5.97695	6.72763	5.84035	6.79736	5.49073	5.51124	P	P	P	P	P	P	P	P	P	P	P	P	873.t00001	N/A	873.m00008	EAL42494	XP_647880	XM_642788
EHI_018610_at	0.00434609	0.00100411	1.56406	up	1.37026	down	1.76542	down	1.10315	down	1.43244	down	88.2379	138.613	65.5957	49.8819	79.9376	61.5005	6.4604	7.10569	6.00595	5.64039	6.31876	5.94193	P	P	P	P	P	P	P	P	P	P	P	P							EHI_018610	44.t00025	XM_649677	hypothetical protein
EHI_140330_at	0.00392475	0.000872362	1.28088	up	1.2438	down	1.76486	down	1.23485	down	1.20864	down	552.993	707.952	448.748	315.194	447.959	457.179	9.10929	9.46643	8.79453	8.28974	8.80496	8.83591	P	P	P	P	P	P	P	P	P	P	P	P							EHI_140330	150.t00018	XM_646643	protein kinase, putative	GO:0004672|GO:0004713|GO:0005524|GO:0006468
EHI_039610_s_at	0.0383271	0.0170898	1.68057	up	1.62049	up	1.76398	up	1.59991	up	1.56994	up	896.095	1411.11	1358.91	1481.92	1381.41	1321.04	9.71127	10.4602	10.4077	10.5301	10.3893	10.362	P	P	P	P	P	P	P	P	P	P	P	P							EHI_039610	358.t00002	XM_643904	cysteine proteinase, putative	GO:0004197|GO:0006508
EHI_159540_at	0.0118713	0.00375554	1.36048	up	1.99529	up	1.76366	up	1.85808	up	1.3363	up	49.4681	67.3244	98.8391	89.2524	92.0443	65.9142	5.62126	6.06538	6.61786	6.43984	6.51507	6.03951	P	P	P	P	P	P	P	P	P	P	P	P							EHI_159540	88.t00010	XM_648168	hypothetical protein
EHI_089450_at	0.161083	0.104101	1.20198	down	1.31828	down	1.76244	up	1.55142	up	1.24505	up	17.5893	14.3912	13.2391	31.3163	26.755	21.8646	4.10725	3.84184	3.70859	4.92482	4.74084	4.42345	P	P	P	P	P	P	P	P	P	P	P	P							EHI_089450	506.t00004	XM_643139	hypothetical protein
EHI_192600_at	0.321473	0.239325	1.00642	up	1.85723	up	1.76205	up	1.21198	up	1.28863	up	10.8754	10.5207	19.4178	19.0897	12.7263	13.4758	3.38579	3.39502	4.27894	4.20305	3.66316	3.75163	P	A	P	M	P	P	P	P	P	P	P	P							EHI_192600	69.t00015	XM_648802	leucine rich repeat protein, BspA family	GO:0003674|GO:0008150
EHI_197150_s_at	0.00810357	0.00227108	1.13112	down	2.86856	down	1.76192	down	1.05679	down	1.25826	up	21.1679	18.7824	7.36876	12.0072	20.1111	27.0213	4.39909	4.22133	2.87876	3.58194	4.3194	4.73052	P	P	P	P	P	P	P	P	P	P	P	P							EHI_197150	79.t00001	XM_648477	hypothetical protein
15.m00301_x_at	0.127777	0.077924	1.22177	up	1.389	up	1.76151	up	1.40282	up	1.45743	up	579.958	699.655	793.437	1007.23	803.206	832.622	9.15768	9.44666	9.63172	9.9745	9.64601	9.70111	P	P	P	P	P	P	P	P	P	P	P	P	15.t00010	N/A	15.m00301	EAL50891	XP_656276	XM_651184
EHI_036840_at	0.00401427	0.000899479	1.1051	up	1.59893	up	1.76134	up	1.27925	up	1.21427	up	172.162	189.827	275.5	303.301	220.096	208.67	7.42361	7.56779	8.10071	8.24028	7.77891	7.70369	P	P	P	P	P	P	P	P	P	P	P	P							EHI_036840	283.t00003	XM_644539	hypothetical protein
EHI_021270_at	0.100765	0.058371	1.49377	up	1.64272	down	1.76132	down	1.22156	down	1.46075	down	572.48	873.063	363.811	333.666	504.926	391.961	9.16036	9.73932	8.44428	8.34371	8.87164	8.61365	P	P	P	P	P	P	P	P	P	P	P	P							EHI_021270	30.t00030	XM_650274	villidin, putative	GO:0003779|GO:0004721|GO:0005515|GO:0007010
EHI_174660_at	0.0505518	0.0241395	1.0359	down	1.16978	up	1.76089	up	1.35198	up	1.23217	up	324.673	301.997	366.968	548.186	420.632	383.338	8.2804	8.22951	8.50664	9.0967	8.71547	8.5816	P	P	P	P	P	P	P	P	P	P	P	P							EHI_174660	86.t00018	XM_648255	hypothetical protein
EHI_164920_at	0.00885217	0.00254752	1.29392	up	1.06742	up	1.76086	down	1.39848	down	1.09394	up	153.264	198.218	163.625	87.8149	109.497	167.563	7.25854	7.6303	7.35267	6.44227	6.77468	7.38808	P	P	P	P	P	P	P	P	P	P	P	P							EHI_164920	34.t00005	XM_650114	calponin homology domain protein, putative
EHI_157460_x_at	0.0627261	0.0319164	1.00665	up	1.95788	down	1.76056	down	1.60287	down	1.87676	down	9.80882	9.85482	5	5.59182	6.23008	5.22081	3.29122	3.30079	2.32193	2.47519	2.61057	2.38298	A	A	M	A	A	A	P	A	P	M	A	A							EHI_157460			hypothetical protein
EHI_067890_at	0.0323633	0.013896	1.34636	up	1.53926	down	1.75999	down	1.28017	down	1.25896	down	489.189	664.175	323.369	278.477	381.497	385.321	8.92149	9.35055	8.29926	8.10593	8.56515	8.58925	P	P	P	P	P	P	P	P	P	P	P	P							EHI_067890	8.t00055	XM_651689	Ras guanine nucleotide exchange factor, putative	GO:0005085|GO:0005622|GO:0007264|GO:0051056
EHI_178230_s_at	0.00872721	0.00250274	3.03442	up	1.88148	down	1.75978	down	1.02653	down	1.02856	down	11.3198	33.8155	6.00808	6.37137	10.8599	10.9321	3.47818	5.0796	2.56631	2.66278	3.4404	3.43755	P	A	P	P	P	A	A	P	P	P	P	P							EHI_178230			heat shock protein 101, putative	GO:0005515|GO:0019538
EHI_102930_s_at	0.000503668	5.03725e-05	1.00981	down	1.77763	up	1.75918	up	1.28407	up	1.45733	up	355.505	347.488	623.413	618.184	450.75	512.146	8.45379	8.43971	9.28375	9.26869	8.81451	8.99712	P	P	P	P	P	P	P	P	P	P	P	P							EHI_102930	155.t00009	XM_646530	hypothetical protein	GO:0003676|GO:0005622|GO:0008270
EHI_170000_at	2.49164e-06	1.85737e-08	1.03636	up	1.68422	up	1.75839	up	2.08551	up	1.78177	up	607.488	628.989	1022.11	1067.18	1268.74	1081.31	9.24523	9.29675	9.99731	10.0595	10.3056	10.0785	P	P	P	P	P	P	P	P	P	P	P	P							EHI_170000	19.t00046	XM_650899	hypothetical protein	GO:0005506|GO:0006118|GO:0016021|GO:0016491|GO:0050660
EHI_163710_at	0.011742	0.00369593	1.06252	up	1.93591	up	1.75819	up	1.23469	up	1.26942	up	420.941	448.413	811.078	739.848	516.794	530.942	8.70815	8.79564	9.66116	9.52224	9.0123	9.05232	P	P	P	P	P	P	P	P	P	P	P	P							EHI_163710	74.t00043	XM_648639	LSM domain containing protein	GO:0003674|GO:0008152
EHI_054760_s_at	0.147852	0.0937555	1.04233	down	2.95147	down	1.75812	down	1.16244	up	1.1046	down	27.4476	26.0232	10.9299	15.4156	31.9142	25.555	4.76016	4.70034	3.19872	3.94612	4.97731	4.61663	P	P	P	P	P	A	P	P	P	P	P	P							EHI_054760	43.t00038	XM_649705	peptidyl prolyl cis-trans isomerase, putative	GO:0003676|GO:0003755|GO:0006457
EHI_001800_at	0.405002	0.319168	1.19022	down	1.03343	down	1.75783	down	1.40111	up	1.66726	up	40.1881	31.5941	34.3021	20.0335	49.8336	58.1662	5.11232	4.86109	5.06488	4.29852	5.59889	5.8498	P	P	P	P	P	P	P	P	P	P	P	P							EHI_001800	250.t00018	XM_644956	hypothetical protein
138.m00090_x_at	0.415459	0.32909	1.23956	down	1.16077	down	1.75704	down	1.30925	down	1.07685	up	29.2221	22.8909	23.96	16.3788	21.279	29.9826	4.79763	4.48781	4.58256	3.98449	4.40889	4.90445	P	P	P	P	P	P	A	P	P	P	P	P	138.t00012	N/A	138.m00090	EAL46575	XP_651961	XM_646869
EHI_177560_at	0.000240551	1.74351e-05	1.11779	up	1.12217	up	1.75587	up	2.67342	up	2.08967	up	65.4614	74.2034	73.5049	115.284	174.865	137.422	6.03048	6.19113	6.19677	6.84267	7.44917	7.09376	P	P	P	P	P	P	P	P	P	P	P	P							EHI_177560	20.t00036	XM_650834	RNA recognition motif domain containing protein	GO:0003676
287.m00044_s_at	0.00956957	0.0028142	1.30993	up	1.61143	down	1.75557	down	1.06713	down	1.18371	down	950.63	1247.86	590.865	550.403	898.351	802.837	9.89153	10.281	9.20318	9.07959	9.79779	9.64822	P	P	P	P	P	P	P	P	P	P	P	P	287.t00004	N/A	287.m00044	EAL44209	XP_649595	XM_644503
188.m00102_at	0.476344	0.388398	1.1288	up	1.46356	up	1.75544	up	1.4038	up	1.62939	up	157.339	167.547	218.556	261.508	208.492	241.674	7.20941	7.3842	7.75889	8.02124	7.69875	7.91374	P	P	P	P	P	P	P	P	P	P	P	P	188.t00022	N/A	188.m00102	EAL45599	XP_650985	XM_645893
EHI_085470_s_at	0.0511069	0.0245218	1.47125	up	1.41136	down	1.75531	down	1.22146	down	1.12847	down	63.9623	94.5433	45.4627	36.4306	52.3741	56.6595	5.99861	6.55565	5.50153	5.18688	5.71	5.82424	P	P	P	P	P	P	P	P	P	P	P	P							EHI_085470			splicing factor3B subunit 1, putative
66.m00150_at	0.00161417	0.000253218	1.06563	up	1.91642	down	1.75522	down	1.61154	up	1.32791	up	54.0114	58.921	28.0558	30.6624	86.2117	71.5986	5.74096	5.83267	4.80255	4.92931	6.42941	6.15012	P	P	P	P	P	P	P	P	P	P	P	P	66.t00008	N/A	66.m00150	EAL48593	XP_653979	XM_648887
EHI_163620_at	0.00039972	3.56644e-05	1.1953	up	1.79561	up	1.75502	up	1.05685	down	1.15487	down	69.2291	82.7186	124.298	123.588	65.4533	59.9328	6.11217	6.36954	6.95664	6.92366	6.03239	5.90444	P	P	P	P	P	P	P	P	P	P	P	P							EHI_163620	74.t00022	XM_648630	hypothetical protein
EHI_093740_at	0.0181676	0.0066207	1.1012	up	1.84414	down	1.755	down	1.10982	down	1.27707	down	2185.67	2399.72	1221.01	1242.42	1963.39	1716.15	11.0893	11.2283	10.2063	10.2778	10.9389	10.7364	P	P	P	P	P	P	P	P	P	P	P	P							EHI_093740	3.t00046	XM_652206	hypothetical protein
EHI_177160_at	0.000444001	4.16718e-05	2.1325	down	1.33553	up	1.75469	up	1.20669	up	1.37353	up	65.6723	30.3723	87.4698	113.97	79.2492	89.1023	6.01713	4.92458	6.43454	6.82834	6.28819	6.47501	P	P	P	P	P	P	P	P	P	P	P	P							EHI_177160	104.t00027	XM_647728	signal peptide peptidase family protein	GO:0008717|GO:0016021
EHI_137240_at	0.267067	0.19222	1.33187	down	2.03613	down	1.75467	down	1.37514	down	1.05607	down	30.9174	23.1226	14.6674	17.1433	21.6291	28.7459	4.89445	4.481	3.86862	4.08325	4.43487	4.81574	P	P	P	P	P	P	P	P	P	P	P	P							EHI_137240	70.t00040	XM_648760	hypothetical protein
EHI_012980_at	1.02194e-05	1.57327e-07	2.24462	down	3.91302	down	1.75371	up	1.22681	up	1.16099	up	956.836	431.338	245.718	1678.6	1173.01	1113.07	9.90088	8.73441	7.9326	10.7113	10.1958	10.1162	P	P	P	P	P	P	P	P	P	P	P	P							EHI_012980	14.t00017	XM_651225	dihydropyrimidine dehydrogenase, putative	GO:0004152|GO:0005506|GO:0006118|GO:0006207|GO:0009055|GO:0015036|GO:0017113
EHI_118190_at	0.00650619	0.00170879	1.33757	down	1.11483	up	1.75365	up	1.30913	up	1.09458	up	349.055	255.893	382.123	606.199	450.337	374.698	8.41803	7.99841	8.57484	9.22839	8.80664	8.5484	P	P	P	P	P	P	P	P	P	P	P	P							EHI_118190	18.t00035	XM_650945	hypothetical protein
EHI_132640-144040_s_at	0.00328718	0.000684844	1.59457	up	2.00051	up	1.75345	up	1.6642	up	1.53586	up	847.288	1312.46	1647.55	1443.92	1385.25	1264.31	9.68489	10.3581	10.6853	10.4951	10.4197	10.3039	P	P	P	P	P	P	P	P	P	P	P	P
EHI_199030_at	0.000699838	7.92132e-05	1.16485	down	1.47956	down	1.7525	down	1.17598	up	1.39523	up	67.1129	57.4648	45.2361	38.747	78.7544	93.473	6.06417	5.84403	5.49901	5.25476	6.29804	6.54468	P	P	P	P	P	P	P	P	P	P	P	P							EHI_199030	87.t00018	XM_648194	protein kinase, putative	GO:0004672|GO:0005524|GO:0006468
EHI_029550_at	0.159203	0.102563	1.12678	up	1.70805	up	1.75223	up	1.56206	up	1.75487	up	350.799	385.477	582.525	596.47	531.246	594.927	8.4048	8.577	9.17715	9.21399	9.04825	9.21616	P	P	P	P	P	P	P	P	P	P	P	P							EHI_029550	248.t00007	XM_644985	hypothetical protein
EHI_152950_at	0.12169	0.0735418	1.39311	up	2.37024	up	1.75198	up	1.62607	up	1.54261	up	17.5394	24.6198	41.4147	30.6792	29.4884	28.4719	4.12674	4.60505	5.37177	4.93573	4.82813	4.75211	P	P	P	P	P	P	P	P	P	P	P	P							EHI_152950	24.t00047	XM_650613	leucine rich repeat protein, BspA family	GO:0003674|GO:0008150
046250-108230-163610_s_at	0.0524241	0.0253254	1.88787	up	1.57519	up	1.75186	down	1.06817	down	1.40674	up	11.9181	22.238	18.5834	6.68462	11.1878	16.4679	3.54406	4.46082	4.19958	2.73517	3.44892	4.03642	M	M	P	P	P	P	M	P	P	A	P	A
EHI_013270_at	0.0733754	0.0391849	1.4271	down	1.48861	up	1.75186	up	1.20449	up	1.35776	up	58.9537	41.032	86.3267	100.716	69.552	79.2239	5.84471	5.33162	6.41867	6.65359	6.11313	6.28593	P	P	P	P	P	P	P	P	P	P	P	P							EHI_013270	14.t00048	XM_651210	hypothetical protein
EHI_178040_at	3.53899e-05	1.02258e-06	1.17316	down	1.19408	down	1.75158	down	1.36695	down	1.28467	down	230.685	197.951	193.367	132.057	169.117	179.558	7.8497	7.61931	7.5938	7.04105	7.39875	7.4883	P	P	P	P	P	P	P	P	P	P	P	P							EHI_178040	261.t00010	XM_644819	hypothetical protein	GO:0005525|GO:0005622|GO:0007264
EHI_197240_at	0.00666863	0.00176326	1.05436	down	2.2338	up	1.75144	up	2.06384	up	2.07398	up	21.3404	19.947	46.992	38.1065	43.563	43.7529	4.39442	4.31805	5.55392	5.20296	5.43975	5.44682	P	P	P	P	P	P	P	P	P	P	P	P							EHI_197240	66.t00011	XM_648890	hypothetical protein
EHI_127210_at	0.045749	0.0212731	1.0659	down	1.45426	down	1.74994	down	1.0353	down	1.10348	down	120.157	111.913	83.2013	68.163	115.648	108.335	6.89821	6.80613	6.35792	6.0909	6.84816	6.75615	P	P	P	P	P	P	P	P	P	P	P	P							EHI_127210	129.t00015	XM_647080	long-chain-fatty-acid--CoA ligase, putative	GO:0004467
EHI_164070_at	0.0229648	0.00897017	1.18856	down	1.66314	down	1.74975	down	1.10797	down	1.0077	down	121.231	102.322	73.4082	69.2922	109.966	120.303	6.92159	6.67237	6.18768	6.11443	6.77367	6.91052	P	P	P	P	P	P	P	P	P	P	P	P							EHI_164070	290.t00002	XM_644462	hypothetical protein
72.m00164_at	0.326576	0.243785	1.07062	up	1.29398	up	1.74969	up	1.09541	up	1.01835	down	11.9283	12.9773	15.3266	20.7349	13.0383	12.2404	3.56596	3.66441	3.93777	4.37305	3.69743	3.53972	P	P	P	P	P	P	P	P	P	M	P	P	72.t00006	N/A	72.m00164	EAL48409	XP_653795	XM_648703
594.m00020_s_at	0.248597	0.17611	1.10066	down	1.19988	down	1.74964	down	1.3699	down	1.55977	down	49.5201	45.1033	41.5514	28.3682	36.2823	31.9415	5.62954	5.49117	5.36665	4.82248	5.17547	4.98821	P	P	P	P	P	P	P	P	P	P	P	P	594.t00002	N/A	594.m00020	EAL42673	XP_648058	XM_642966
EHI_148730_at	6.384e-05	2.56823e-06	1.00154	up	1.4798	down	1.74946	down	1.36447	up	1.45331	up	65.141	65.2251	43.9776	37.4799	88.6944	94.4789	6.02241	6.02464	5.45701	5.2155	6.47075	6.56176	P	P	P	P	P	P	P	P	P	P	P	P							EHI_148730	1.t00006	XM_652374	hypothetical protein
EHI_158220_at	0.00142878	0.000213539	2.50085	up	1.36235	down	1.74895	down	1.25744	down	1.30442	down	748.662	1870.95	567.828	425.252	591.525	571.506	9.53791	10.8603	9.09182	8.73142	9.20742	9.1545	P	P	P	P	P	P	P	P	P	P	P	P							EHI_158220	198.t00023	XM_645727	hypothetical protein	GO:0003676|GO:0005622|GO:0008270
EHI_025260_at	0.00425881	0.000976286	2.25425	up	1.17699	up	1.74893	up	1.47507	up	1.30409	up	41.5479	93.6892	49.8114	73.1332	61.6802	54.5463	5.37618	6.54883	5.61128	6.18265	5.93696	5.75922	P	P	P	P	P	P	P	P	P	P	P	P							EHI_025260	99.t00009	XM_647844	hypothetical protein
EHI_169230_at	0.0378179	0.0168249	1.19613	down	1.01683	down	1.74886	up	1.49344	up	1.40491	up	78.8087	64.2369	76.1614	134.045	115.649	107.671	6.25999	6.00161	6.23591	7.0664	6.83862	6.75047	P	P	P	P	P	P	P	P	P	P	P	P							EHI_169230	177.t00016	XM_646105	hypothetical protein
EHI_193650_s_at	0.00711278	0.00191587	1.58937	up	1.20103	down	1.74868	down	1.38744	up	2.94978	down	74.2588	112.95	59.6625	40.4512	100.588	24.638	6.13535	6.8038	5.87108	5.32908	6.60777	4.57474	P	P	P	P	P	P	P	P	P	P	P	P							EHI_193650			hypothetical protein
194.m00102_s_at	0.215009	0.148245	1.45505	down	1.39917	down	1.74827	down	1.38165	up	1.85211	down	10.1058	7.17414	7.59602	5.76404	13.8117	5.40829	3.32022	2.77915	2.83565	2.51429	3.78661	2.43105	P	P	A	P	A	M	A	A	M	P	A	A	194.t00005	N/A	194.m00102	EAL45485	XP_650872	XM_645780
EHI_040690_at	0.0225478	0.00875368	1.41197	down	1.62412	down	1.74826	down	1.34975	down	1.18113	down	37.6328	26.4893	23.1047	21.5269	27.8282	32.0842	5.225	4.72729	4.52534	4.41908	4.79231	4.98484	P	P	P	P	P	P	P	P	P	P	P	P							EHI_040690	164.t00001	XM_646369	phosphatidylinositol 3-kinase, putative	GO:0004428|GO:0005942|GO:0008150|GO:0016303
EHI_186780_at	0.000304298	2.45788e-05	1.19865	up	1.85731	down	1.74595	down	1.05273	down	1.20588	down	95.6768	114.956	51.7237	54.8135	90.9333	79.3379	6.58	6.84141	5.68679	5.77599	6.50586	6.30991	P	P	P	P	P	P	P	P	P	P	P	P							EHI_186780	12.t00064	XM_651351	hypothetical protein
EHI_067840_at	0.0202185	0.00760388	1.05479	up	1.21506	up	1.74551	up	1.2357	up	1.34965	up	45.8272	48.7115	56.0744	79.9917	56.6256	61.8682	5.51793	5.5949	5.79896	6.32158	5.82326	5.95052	P	P	P	P	P	P	P	P	P	P	P	P							EHI_067840	8.t00061	XM_651695	cell cycle control protein cwf5, putative
EHI_062990_at	8.73694e-05	3.96923e-06	1.10028	up	1.0758	up	1.74524	up	1.57093	up	1.80986	down	117.577	129.491	126.494	206.113	184.678	64.8945	6.87591	7.01378	6.98131	7.67933	7.52752	6.02002	P	P	P	P	P	P	P	P	P	P	P	P							EHI_062990			hypothetical protein
EHI_087400_at	0.0170729	0.00608866	1.19911	up	1.57008	up	1.7448	up	1.17024	up	1.1647	up	437.475	521.001	684.278	761.419	514.924	505.759	8.76159	9.02354	9.41242	9.56465	8.98838	8.98155	P	P	P	P	P	P	P	P	P	P	P	P							EHI_087400	169.t00028	XM_646275	hypothetical protein, conserved
EHI_155720_at	0.0029745	0.000594632	1.11491	up	1.75287	down	1.74475	down	1.28261	down	1.92065	down	1254.62	1401.1	731.567	719.892	984.2	654.807	10.293	10.45	9.48331	9.49001	9.93395	9.35144	P	P	P	P	P	P	P	P	P	P	P	P							EHI_155720	23.t00010	XM_650675	hypothetical protein
EHI_038280_at	0.0381013	0.0169762	1.43355	up	1.32296	down	1.74467	down	1.17244	down	1.23419	down	351.741	510.123	266.836	203.775	316.691	283.824	8.45148	8.97107	8.04771	7.64852	8.22196	8.14792	P	P	P	P	P	P	P	P	P	P	P	P							EHI_038280	74.t00039	XM_648612	hypothetical protein
EHI_113560_at	0.00641569	0.0016798	1.10733	up	1.91284	down	1.74407	down	1.0551	up	1.15607	down	374.933	420.067	199.239	213.618	395.68	323.04	8.54011	8.68718	7.60439	7.73765	8.61748	8.33088	P	P	P	P	P	P	P	P	P	P	P	P							EHI_113560			hypothetical protein
EHI_005030-134600_at	0.0130849	0.00423763	2.00365	down	2.07459	down	1.74294	up	1.82019	up	1.11913	up	16.9311	8.50726	8.79685	29.703	30.6488	18.7535	4.06611	3.06348	3.01328	4.86763	4.93019	4.22848	P	A	A	A	M	A	P	P	P	P	P	P
EHI_087310_at	0.291952	0.213674	1.02863	down	1.95852	up	1.7429	up	1.51117	up	1.30261	up	101.801	97.9749	208.98	175.354	152.305	131.554	6.65204	6.61131	7.6218	7.45353	7.24771	7.03345	P	P	P	P	P	P	P	P	P	P	P	P							EHI_087310	406.t00010		hypothetical protein
EHI_156390_at	0.00560529	0.00141156	2.79952	up	1.22942	up	1.74263	down	1.0087	up	1.04584	up	14.8266	42.1172	18.3485	8.53768	14.8918	15.4198	3.88086	5.36605	4.17885	3.0796	3.89336	3.94553	P	P	P	P	P	P	P	P	P	P	P	M							EHI_156390	100.t00021	XM_647835	casein kinase 1, putative	GO:0004672|GO:0005524|GO:0006468
EHI_114410_at	0.016293	0.00569402	1.133	down	1.68106	up	1.74256	up	1.42721	up	1.49772	up	47.5077	41.6815	79.1239	82.0262	69.5229	70.5654	5.55657	5.37642	6.30594	6.35777	6.06977	6.13933	P	P	P	P	P	P	P	P	P	P	P	P							EHI_114410	275.t00010	XM_644642	hypothetical protein
EHI_151740_at	0.280211	0.203569	1.92424	up	1.72244	up	1.74239	up	1.94903	up	2.29272	up	5.35138	10.3539	9.20848	9.32881	10.4235	12.3673	2.41679	3.36108	3.20124	3.21786	3.37955	3.61385	A	A	A	P	P	A	P	M	P	M	P	P							EHI_151740	2.t00097	XM_652315	hypothetical protein
EHI_193820_x_at	0.635885	0.570574	1.65341	down	1.17185	down	1.7422	down	1.01588	up	1.00125	up	8.71181	5.27572	7.5259	5	10.331	9.01	3.12284	2.39739	2.89405	2.32193	3.14556	3.12464	P	P	A	A	P	P	M	A	A	M	M	P							EHI_193820			hypothetical protein
39.m00238_s_at	0.000459237	4.4402e-05	2.89384	down	1.05279	up	1.74174	up	1.76664	up	1.30041	up	32.2253	11.045	33.6819	55.5323	56.4926	41.463	4.99472	3.46174	5.06894	5.79525	5.81573	5.37369	P	P	P	P	P	P	P	P	P	P	P	P	39.t00029	N/A	39.m00238	EAL49574	XP_654962	XM_649870
EHI_062480_at	0.0150592	0.00512577	1.52471	up	1.64446	down	1.74148	down	1.30564	down	1.31053	down	513.205	783.556	325.916	293.751	392.08	390.895	8.99862	9.60716	8.281	8.19831	8.61387	8.60847	P	P	P	P	P	P	P	P	P	P	P	P							EHI_062480	180.t00007	XM_646055	cysteine protease, putative	GO:0006508|GO:0008234
63.m00164_x_at	0.0882867	0.0494759	1.03011	up	2.12448	up	1.741	up	1.0934	up	1.12164	up	12.9265	13.2904	27.9925	22.4653	14.0973	14.4726	3.68804	3.73084	4.77515	4.48795	3.81686	3.85365	P	P	P	P	P	P	P	P	P	P	P	P	63.t00013	N/A	63.m00164	EAL48697	XP_654083	XM_648991
EHI_129520_x_at	0.705138	0.654267	1.80877	down	1.36555	down	1.7405	down	1.19328	down	1.42313	down	46.2699	26.7332	31.7102	24.8603	36.2477	30.82	5.4345	4.57949	4.98501	4.635	5.17956	4.92543	P	P	P	P	P	P	P	P	P	P	P	P							EHI_129520	388.t00006	XM_643716	hypothetical protein, conserved
EHI_199830_at	0.00159355	0.000248371	1.08687	up	1.46625	down	1.74012	down	1.15858	down	1.13106	down	390.415	424.588	267.27	224.71	336.803	345.031	8.60811	8.72829	8.05598	7.80892	8.39575	8.43043	P	P	P	P	P	P	P	P	P	P	P	P							EHI_199830	95.t00026	XM_647958	hypothetical protein
EHI_050840_at	0.259971	0.18609	1.36415	up	2.05412	up	1.73956	up	1.34771	up	1.61255	up	11.0364	15.167	23.2147	20.0029	15.5318	18.0236	3.46256	3.91057	4.50108	4.26129	3.89307	4.15191	P	P	P	P	P	P	P	P	P	M	P	P							EHI_050840	10.t00021	XM_651536	hypothetical protein
EHI_125610_at	0.00295972	0.000589849	1.03676	up	1.28754	down	1.73951	down	1.29346	down	1.39121	down	450.658	465.315	351.064	258.397	347.162	323.395	8.80974	8.86181	8.44512	8.01106	8.4385	8.3334	P	P	P	P	P	P	P	P	P	P	P	P							EHI_125610	11.t00074	XM_651426	hypothetical protein
EHI_155690_s_at	0.0867331	0.0483908	1.25712	down	1.73954	down	1.73856	down	1.16259	up	1.22336	up	72.574	57.7812	42.867	42.6382	85.202	90.79	6.18106	5.85095	5.38236	5.38317	6.3984	6.47191	P	P	P	P	P	P	P	P	P	P	P	P							EHI_155690	133.t00010		RhoGAP domain containing protein	GO:0005622|GO:0007165
291.m00048_x_at	0.333482	0.250252	1.46343	down	1.26399	down	1.73823	down	1.1016	up	1.65238	down	13.549	9.7313	11.1081	7.85288	15.3092	8.20615	3.75757	3.20822	3.41958	2.95995	3.89717	3.03302	P	P	P	P	A	P	A	P	A	P	A	A	291.t00009	N/A	291.m00048	EAL44159	XP_649545	XM_644453
EHI_061750_at	0.628314	0.558437	1.1883	up	1.15797	down	1.73814	down	1.04335	up	1.2025	down	19.4753	23.223	16.8927	11.6557	20.3975	16.1691	4.28046	4.52936	4.06886	3.48292	4.34169	4.01442	P	P	P	P	P	P	P	P	P	P	P	P							EHI_061750	442.t00001	XM_643431	hypothetical protein
EHI_173180_s_at	0.0139048	0.00461566	1.08284	up	2.55518	down	1.73777	down	1.06382	down	1.12067	down	251.283	269.113	100.653	143.013	230.281	221.846	7.93486	8.04969	6.58144	7.13763	7.84561	7.7705	P	P	P	P	P	P	P	P	P	P	P	P							EHI_173180			coatomer subunit beta, putative
EHI_108650_s_at	0.0011592	0.000160092	1.34275	down	1.449	up	1.73765	up	1.45799	up	1.84501	up	240.16	179.333	348.59	419.95	353.141	447.419	7.90784	7.48265	8.4429	8.70498	8.45182	8.79147	P	P	P	P	P	P	P	P	P	P	P	P							EHI_108650	170.t00018	XM_646240	hypothetical protein, conserved	GO:0000166
EHI_110960_at	0.00548958	0.00137317	1.06202	up	1.98944	down	1.73763	down	1.05703	up	1.10844	up	42.9759	45.6092	21.3847	24.6789	45.1173	47.0296	5.40649	5.4933	4.41413	4.60937	5.4865	5.55502	P	P	P	P	P	P	P	P	P	P	P	P							EHI_110960	54.t00020	XM_649307	hypothetical protein, conserved
EHI_134790_at	0.000112316	5.82264e-06	1.79057	up	1.14033	down	1.73756	down	1.17766	down	1.13359	up	52.2425	93.4831	46.0138	30.1605	44.4334	59.1767	5.70605	6.54647	5.5166	4.90899	5.47013	5.88694	P	P	P	P	P	P	P	P	P	P	P	P							EHI_134790	131.t00019	XM_647037	zinc finger protein, putative	GO:0008270
230.m00069_x_at	0.323383	0.241038	1.11206	down	1.66502	up	1.73651	up	1.40817	up	1.00929	down	5.5917	5	9.4812	10.2825	8.63068	5.53502	2.47516	2.32193	3.21071	3.27136	2.96899	2.46182	A	M	A	A	A	M	P	A	A	A	P	A	230.t00001	N/A	230.m00069	EAL44913	XP_650300	XM_645208
EHI_158600_at	0.209141	0.143454	1.04122	up	1.61923	up	1.73651	up	1.40546	up	1.86086	up	12.568	12.9892	20.1992	22.0822	18.0026	23.6152	3.6409	3.69918	4.33621	4.43709	4.13195	4.53687	P	M	P	P	P	P	P	P	P	P	P	P							EHI_158600	277.t00006	XM_644613	hypothetical protein
EHI_143630_at	5.02321e-05	1.76679e-06	1.07499	up	1.26133	down	1.73611	down	1.23644	down	1.39056	up	745.756	799.778	593.481	429.557	601.68	1036.71	9.53898	9.64331	9.20403	8.74312	9.23279	10.0146	P	P	P	P	P	P	P	P	P	P	P	P							EHI_143630	121.t00009	XM_647262	hypothetical protein
EHI_169320_at	0.000404714	3.64734e-05	1.27489	up	1.44352	down	1.73562	down	1.04214	down	1.02406	up	836.364	1064.08	579.126	482.45	801.318	854.42	9.70446	10.0548	9.17487	8.909	9.64491	9.73875	P	P	P	P	P	P	P	P	P	P	P	P							EHI_169320	22.t00010	XM_650746	phosphatidylinositol3-kinaseTor2, putative	GO:0016773
EHI_050350_s_at	0.417662	0.331351	1.73516	down	1.5673	down	1.73516	down	1.09284	down	1.0816	up	8.75818	5	5.56416	5	8.02937	9.38444	3.117	2.32193	2.46871	2.32193	2.98891	3.23016	P	P	P	A	A	A	M	A	P	A	P	P							EHI_050350	10.t00076	XM_651466	hypothetical protein
EHI_068490_at	5.1456e-05	1.83098e-06	1.23512	up	1.45591	down	1.73431	down	1.15291	down	1.02523	down	810.899	1000.08	554.226	465.333	701.269	786.899	9.65596	9.96061	9.11404	8.86159	9.45068	9.62001	P	P	P	P	P	P	P	P	P	P	P	P							EHI_068490	835.t00001	XM_642813	hypothetical protein
EHI_151700_at	0.000746536	8.57453e-05	1.56324	up	1.9756	down	1.73397	down	1.27805	up	1.55829	up	39.4708	62.0357	20.1693	22.7171	50.5998	61.285	5.29747	5.94201	4.31518	4.50339	5.65142	5.93744	P	P	P	P	P	P	P	P	P	P	P	P							EHI_151700	2.t00101	XM_652319	RhoGAP domain containing protein	GO:0005622|GO:0007165
EHI_190310_x_at	0.010602	0.00321074	1.72172	up	1.12038	up	1.73379	up	3.25225	up	1.63401	down	8.66579	14.9049	10.0719	15.2861	28.0863	5.29051	3.10965	3.8935	3.27363	3.90358	4.81109	2.40123	P	P	P	P	P	P	P	P	P	P	A	A							EHI_190310	397.t00004	XM_643658	hypothetical protein
158.m00100_x_at	0.380825	0.295023	1.05913	down	1.4192	up	1.73361	up	1.14563	up	1.08457	down	14.5552	14.2057	22.3662	25.1266	17.6246	13.429	3.8561	3.77322	4.36118	4.64988	4.05224	3.73897	P	P	P	P	P	P	P	P	P	P	P	P	158.t00001	N/A	158.m00100	EAL46189	XP_651575	XM_646483
108.m00132_s_at	2.25058e-05	5.07311e-07	1.33588	down	1.73868	down	1.73346	down	1.22665	down	1.23544	down	4849.59	3630.76	2788.68	2796.1	3951.32	3923.18	12.2428	11.825	11.4448	11.4491	11.9481	11.9378	P	P	P	P	P	P	P	P	P	P	P	P	108.t00027	N/A	108.m00132	EAL47309	XP_652695	XM_647603
EHI_117840_at	0.112831	0.0670856	1.70046	down	2.65717	down	1.73324	down	1.12181	down	1.23722	down	38.3845	22.1997	14.2219	22.1285	34.2772	30.5176	5.23839	4.47246	3.8285	4.44491	5.07256	4.93128	P	P	P	P	P	P	P	P	P	P	P	P							EHI_117840	18.t00069	XM_650980	hypothetical protein
75.m00181_x_at	0.0720275	0.0381789	1.14829	up	2.31958	down	1.73316	down	1.32382	down	1.25709	down	41.4404	50.0779	17.8334	23.8914	33.8539	32.8976	5.36846	5.56795	4.1546	4.57505	4.96375	5.03837	P	P	P	P	P	M	P	P	P	P	P	P	75.t00031	N/A	75.m00181	EAL48309	XP_653697	XM_648605
262.m00078_s_at	0.0953306	0.0545052	1.08494	up	1.17655	down	1.73289	down	1.50216	down	1.56427	down	391.695	422.735	336.41	221.127	254.93	245.307	8.58091	8.69853	8.34635	7.78773	7.99387	7.93542	P	P	P	P	P	P	P	P	P	P	P	P	262.t00012	N/A	262.m00078	EAL44515	XP_649892	XM_644800
85.m00150_x_at	0.00162954	0.000256727	1.25043	down	1.34829	up	1.73224	up	1.4859	up	1.38697	up	339.211	267.706	450.819	580.578	498.081	464.376	8.38487	8.06245	8.81599	9.17751	8.95621	8.8568	P	P	P	P	P	P	P	P	P	P	P	P	85.t00021	N/A	85.m00150	EAL47969	XP_653355	XM_648263
EHI_135020_at	0.111713	0.066307	1.05038	up	1.59794	down	1.73151	down	1.25506	down	1.66387	down	318.481	333.591	204.637	183.029	252.454	192.215	8.30705	8.37795	7.63083	7.51501	7.97929	7.57251	P	P	P	P	P	P	P	P	P	P	P	P							EHI_135020	153.t00012	XM_646572	hypothetical protein
EHI_129360_at	0.000915271	0.000116016	1.13518	up	1.65391	down	1.73134	down	1.2575	down	1.16341	down	308.249	348.357	185.499	177.199	244.011	263.699	8.26111	8.44403	7.53523	7.46922	7.93055	8.04274	P	P	P	P	P	P	P	P	P	P	P	P							EHI_129360	140.t00006	XM_646838	RhoGAP domain containing protein	GO:0005622|GO:0007165
EHI_019150_at	0.00163317	0.000257722	1.2375	up	1.13037	down	1.73115	down	1.15813	up	1.03159	down	67.9563	83.719	60.0543	39.279	78.3997	65.7596	6.0798	6.38722	5.90301	5.28807	6.29159	6.03492	P	P	P	P	P	P	P	P	P	P	P	P							EHI_019150	93.t00012	XM_648031	zinc finger protein, putative
EHI_112020_at	0.00607141	0.00156578	1.26563	up	2.10072	up	1.7308	up	1.06215	down	1.0495	down	99.4233	123.353	205.64	168.742	92.0808	92.882	6.60664	6.94649	7.67752	7.39807	6.51965	6.53693	P	P	P	P	P	P	P	P	P	P	P	P							EHI_112020	115.t00024	XM_647438	hypothetical protein
EHI_197980_at	0.00137997	0.000204383	1.04506	up	1.22228	down	1.72997	down	1.24584	down	1.05413	up	220.004	229.134	180.003	127.648	175.935	231.122	7.77601	7.8396	7.48643	6.98526	7.45889	7.85206	P	P	P	P	P	P	P	P	P	P	P	P							EHI_197980	524.t00003	XM_643087	Myb family DNA-binding protein, SHAQKYF family	GO:0003677|GO:0005634|GO:0008150
EHI_133540_s_at	0.357092	0.272504	1.02694	down	1.76831	down	1.72843	down	1.09342	down	1.30923	down	186.616	169.422	101.854	104.766	170.031	132.388	7.43722	7.39886	6.61484	6.64776	7.30837	7.0485	P	P	P	P	P	P	P	P	P	P	P	P							EHI_133540	160.t00017	XM_646434	hypothetical protein
EHI_005900_at	0.0761655	0.041064	1.08469	down	1.60286	up	1.72802	up	1.32726	up	1.42316	up	37.0789	33.7426	58.2827	62.8401	49.3778	52.8286	5.18376	5.06648	5.86441	5.97288	5.59222	5.69287	P	P	P	P	P	P	P	P	P	P	P	P							EHI_005900	83.t00038	XM_648322	small GTPase Rab7, putative	GO:0004767|GO:0005525|GO:0005622|GO:0007264
EHI_181510_s_at	0.0328712	0.0141695	1.30946	up	2.22211	down	1.72732	down	1.0611	down	1.10744	up	69.1415	92.082	30.6565	41.243	67.5885	76.1646	6.08766	6.47663	4.93573	5.29912	6.0021	6.23489	P	P	P	P	P	P	P	P	P	P	P	P							EHI_181510			RecF/RecN/SMC domain containing protein	GO:0005524
EHI_023190_at	0.183109	0.122368	1.0627	up	1.20981	down	1.72681	down	1.28918	down	1.4206	down	145.139	144.753	112.847	78.4937	105.093	95.3723	7.07784	7.16558	6.80306	6.28974	6.71139	6.57135	P	P	P	P	P	P	P	P	P	P	P	P							EHI_023190	25.t00039	XM_650562	exonuclease, putative	GO:0004527|GO:0006281
EHI_141390_at	0.162582	0.105307	1.55635	down	1.81675	down	1.72603	down	1.3668	down	1.27243	down	53.7452	34.7073	30.3382	31.3011	42.8997	42.2252	5.74641	5.10825	4.88505	4.95896	5.29561	5.39882	P	P	P	P	P	P	P	P	P	P	P	P							EHI_141390	309.t00001	XM_644298	hypothetical protein
390.m00061_s_at	1.05024e-05	1.62864e-07	1.73692	up	1.49974	down	1.72516	down	1.03313	down	12.58	down	174.876	303.474	116.026	100.715	168.13	14.3472	7.44043	8.23696	6.85573	6.6537	7.39342	3.78738	P	P	P	P	P	P	P	P	P	P	P	P	390.t00005	N/A	390.m00061	EAL43412	XP_648799	XM_643707
182.m00152_x_at	0.860018	0.836921	1.28432	down	1.72894	down	1.72511	down	1.20964	down	1.07066	down	9.9731	6.75257	5	5.01112	7.1924	9.01925	3.11182	2.75082	2.32193	2.32513	2.83724	3.01332	A	P	P	P	A	A	A	A	P	P	A	P	182.t00029	N/A	182.m00152	EAL45720	XP_651106	XM_646014
EHI_047000-108990_x_at	0.0931612	0.0529718	1.39586	down	1.72438	down	1.72438	down	1.40116	up	1.11998	up	8.63937	6.31523	5	5	12.1073	9.84309	3.108	2.62685	2.32193	2.32193	3.59463	3.27148	M	P	M	P	A	A	A	A	P	A	P	M
EHI_146500_at	0.0352299	0.0154673	1.1814	down	1.54249	down	1.72391	down	1.28833	down	1.39998	down	277.076	234.597	180.457	160.443	214.844	197.468	8.11088	7.87037	7.48561	7.32519	7.74538	7.62547	P	P	P	P	P	P	P	P	P	P	P	P							EHI_146500	350.t00002	XM_643940	Rho GTPase activating protein, putative	GO:0005622|GO:0007165
122.m00126_s_at	0.0241065	0.0095597	1.07566	down	1.60588	up	1.72369	up	1.61968	up	1.74954	up	115.423	103.726	179.805	191.27	179.743	194.062	6.79324	6.68802	7.4766	7.57874	7.48894	7.60021	P	P	P	P	P	P	P	P	P	P	P	P	122.t00011	N/A	122.m00126	EAL46951	XP_652338	XM_647246
EHI_131670_s_at	0.0041048	0.000926683	1.72996	up	1.13633	down	1.72361	down	1.35353	down	1.27002	down	199.415	348.268	177.491	116.021	147.311	156.942	7.63888	8.42962	7.45449	6.85345	7.20216	7.29403	P	P	P	P	P	P	P	P	P	P	P	P							EHI_131670			dynamin-1-like protein, putative	GO:0003924|GO:0005525
EHI_101630_x_at	0.000174356	1.08544e-05	1.01138	up	1.19181	down	1.72336	down	1.45578	down	1.03552	up	1029.15	1037.36	861.012	594.145	703.434	1060.03	9.99935	10.0157	9.7462	9.21413	9.45756	10.0497	P	P	P	P	P	P	P	P	P	P	P	P							EHI_101630	60.t00001	XM_649121	hypothetical protein, conserved
353.m00047_x_at	0.289126	0.211345	1.03662	up	1.51253	up	1.72332	up	1.0454	up	1.51613	up	17.6676	18.5854	26.5531	30.4448	18.5086	26.913	4.12737	4.17926	4.72433	4.91256	4.19142	4.72776	P	P	A	P	P	P	P	P	P	P	P	P	353.t00005	N/A	353.m00047	EAL43637	XP_649022	XM_643930
EHI_077260_s_at	0.631189	0.564659	1.04261	up	1.24718	up	1.72323	up	1.26894	up	1.3301	up	27.1873	31.1121	34.5947	46.9306	34.9115	36.2512	4.7635	4.82369	5.08217	5.54861	5.10712	5.17503	P	P	M	P	P	P	P	P	P	P	P	P							EHI_077260	40.t00010	XM_649856	DNA repair helicase, putative	GO:0003676|GO:0004386|GO:0005524|GO:0008026
EHI_038840_at	0.244414	0.172592	1.00561	up	1.20752	down	1.72282	down	1.04921	down	1.27939	down	169.482	167.59	139.389	96.9843	158.638	132.158	7.37686	7.38493	7.10481	6.59209	7.30756	7.0214	P	P	P	P	P	P	P	P	P	P	P	P							EHI_038840	7.t00032	XM_651780	Rab GTPase activating protein, putative
EHI_125000_x_at	0.00290978	0.000574989	1.08458	up	1.43139	down	1.72266	down	1.26493	up	1.115	down	8.62157	9.60066	6.12096	5	10.9934	7.7335	3.10656	3.22371	2.58915	2.32193	3.44562	2.94952	A	P	A	M	A	A	A	A	A	A	P	A							EHI_125000			hypothetical protein
EHI_159670_at	0.000145198	8.25601e-06	3.00576	down	2.14208	down	1.72124	down	1.20606	down	1.04725	up	508.158	169.055	240.415	295.698	420.796	531.483	8.98723	7.3995	7.88822	8.20379	8.71694	9.05385	P	P	P	P	P	P	P	P	P	P	P	P							EHI_159670	233.t00006	XM_645153	hypothetical protein
EHI_174990_s_at	0.141397	0.0886455	1.2222	down	1.86326	down	1.72097	down	1.16144	down	1.16306	up	43.8527	35.2479	22.868	24.8916	36.8942	49.7777	5.41207	5.12258	4.51424	4.62884	5.19615	5.62999	P	P	P	P	P	P	P	P	P	P	P	P							EHI_174990	86.t00005	XM_648242	glutamine cyclotransferase, putative
EHI_095880_s_at	0.000529946	5.41283e-05	1.42704	down	1.22268	up	1.7207	up	1.56018	up	1.21461	up	75.5589	52.9324	92.324	130.727	117.765	91.7226	6.23805	5.72502	6.5281	7.02104	6.87976	6.51854	P	P	P	P	P	P	P	P	P	P	P	P							EHI_095880	41.t00008	XM_649796	hypothetical protein
EHI_180420_at	0.00515442	0.00125863	1.49022	up	1.7162	down	1.72042	down	1.04992	up	1.00812	up	97.178	141.208	55.5698	55.6028	99.5455	95.4276	6.56464	7.14017	5.78542	5.78188	6.63492	6.57632	P	P	P	P	P	P	P	P	P	P	P	P							EHI_180420	71.t00024	XM_648719	hypothetical protein, conserved
EHI_127300_at	0.00029409	2.35299e-05	2.48131	up	1.85216	up	1.72033	up	1.22402	up	1.13012	up	69.3541	170.032	126.986	118.208	84.065	77.701	6.09851	7.40962	6.98772	6.8812	6.39015	6.27499	P	P	P	P	P	P	P	P	P	P	P	P							EHI_127300	129.t00004	XM_647069	hypothetical protein
EHI_167480_at	0.00602758	0.00154838	1.07124	up	1.58908	up	1.7196	up	1.0158	up	1.01697	up	599.327	638.637	951.158	1024.81	605.78	616.57	9.21906	9.31833	9.88724	10.0011	9.24167	9.24333	P	P	P	P	P	P	P	P	P	P	P	P							EHI_167480	69.t00004	XM_648810	hypothetical protein, conserved domain containing
EHI_067280_at	0.154682	0.0991882	1.11219	down	1.69086	up	1.7195	up	1.24497	up	1.44232	up	94.3739	84.5093	156.876	157.873	114.72	132.85	6.5205	6.3671	7.27826	7.30249	6.83661	7.0489	P	P	P	P	P	P	P	P	P	P	P	P							EHI_067280	110.t00001	XM_647563	hypothetical protein
EHI_098080_at	0.573563	0.486098	1.11596	down	1.08094	up	1.71894	up	1.57375	up	1.25488	up	22.178	19.6016	22.3245	35.7556	32.4774	26.1967	4.36694	4.20865	4.47923	5.14845	5.02114	4.69448	P	P	P	P	P	P	P	P	P	P	P	P							EHI_098080	185.t00019	XM_645973	hypothetical protein
EHI_173500_at	0.000406459	3.68138e-05	1.522	up	1.59354	up	1.71854	up	1.29519	up	1.14788	up	451.427	682.664	714.476	771.559	580.589	514.645	8.8082	9.41417	9.48044	9.58939	9.18137	9.00717	P	P	P	P	P	P	P	P	P	P	P	P							EHI_173500	340.t00011	XM_644049	hypothetical protein
EHI_040260_at	0.0597278	0.0299478	1.23894	up	1.67794	down	1.71801	down	1.36023	down	1.58703	down	226.566	284.603	136.616	133.832	170.934	143.089	7.81728	8.12639	7.07059	7.03654	7.37343	7.15095	P	P	P	P	P	P	P	P	P	P	P	P							EHI_040260	144.t00022	XM_646749	HEAT repeat domain containing protein	GO:0003674|GO:0008150
EHI_029040_at	0.0109263	0.00333964	2.32487	up	1.97963	up	1.71781	up	1.00121	up	1.1744	down	88.65	208.022	175.105	151.234	89.3121	75.0321	6.46007	7.67722	7.4453	7.24064	6.46181	6.22815	P	P	P	P	P	P	P	P	P	P	P	P							EHI_029040	110.t00019	XM_647556	exportin T, putative
EHI_155260_at	2.67425e-05	6.67883e-07	1.14886	up	1.85131	down	1.71772	down	1.50989	up	1.26604	up	152.425	175.098	82.3171	89.1527	230.04	192.996	7.25108	7.45128	6.36253	6.47058	7.84552	7.5914	P	P	P	P	P	P	P	P	P	P	P	P							EHI_155260	207.t00004	XM_645536	hypothetical protein
2.m00537_x_at	0.149319	0.0948029	1.12074	down	1.37756	down	1.71694	down	1.28311	up	1.14533	up	16.4277	14.383	11.6503	9.39984	20.6144	18.4565	4.00388	3.83943	3.54176	3.22404	4.36353	4.19965	P	P	P	P	P	P	P	M	P	P	P	P	2.t00047	N/A	2.m00537	EAL52065	XP_657451	XM_652359
EHI_052850_at	0.0515143	0.0247652	1.31706	up	1.9386	down	1.71692	down	1.09255	down	1.29651	down	278.729	369.726	147.447	163.143	255.977	213.171	8.10979	8.50711	7.15477	7.32996	7.98209	7.73515	P	P	P	P	P	P	P	P	P	P	P	P							EHI_052850	218.t00007	XM_645365	hypothetical protein
EHI_195030_at	0.00876466	0.0025184	1.13637	down	1.74524	down	1.71685	down	1.0445	up	1.07203	down	106.529	92.9486	60.5837	62.1553	110.862	99.7303	6.72279	6.53836	5.91936	5.94303	6.78561	6.62245	P	P	P	P	P	P	P	P	P	P	P	P							EHI_195030	70.t00012	XM_648770	hypothetical protein
161.m00078_at	0.00278207	0.000541783	1.3448	down	1.50069	down	1.71681	down	1.25677	down	1.11824	down	1362.65	1015.42	908.159	794.338	1087.91	1218.06	10.4111	9.98367	9.82544	9.63133	10.0813	10.2498	P	P	P	P	P	P	P	P	P	P	P	P	161.t00002	N/A	161.m00078	EAL46130	XP_651516	XM_646424
EHI_119510_at	0.000111198	5.72297e-06	1.39255	up	1.99535	up	1.71662	up	1.33261	up	1.49728	up	175.878	244.453	353.56	303.416	233.673	263.399	7.4531	7.93082	8.44974	8.23267	7.86735	8.03544	P	P	P	P	P	P	P	P	P	P	P	P							EHI_119510	163.t00011	XM_646380	hypothetical protein
EHI_178510_at	0.505064	0.416753	1.5879	up	1.01988	up	1.71656	down	1.06547	down	1.07015	down	12.2302	17.4401	11.4814	6.30524	10.2189	10.1914	3.43578	4.1029	3.46418	2.65626	3.34428	3.33797	P	P	P	P	P	P	P	P	P	P	P	M							EHI_178510	96.t00003	XM_647940	hypothetical protein
450.m00028_x_at	0.0145213	0.00487251	1.8365	down	1.86217	down	1.71601	down	1.86217	down	1.86217	down	9.32354	5.07036	5	5.444	5	5	3.21891	2.34195	2.32193	2.43985	2.32193	2.32193	P	P	A	A	A	A	P	A	A	A	A	A	450.t00002	N/A	450.m00028	EAL43091	XP_648478	XM_643386
EHI_174980_s_at	0.334529	0.251226	1.44489	down	1.64699	up	1.71588	up	1.40587	up	1.52345	up	16.4239	11.7971	28.7787	28.1813	23.7226	25.0419	4.03758	3.50662	4.75742	4.81653	4.52904	4.64492	M	P	P	M	P	P	P	P	P	P	P	P							EHI_174980	86.t00006	XM_648243	RNA recognition motif domain containing protein	GO:0003676
EHI_188150_at	0.720136	0.671825	1.72659	down	1.55579	down	1.71557	up	1.05514	down	1.01084	down	11.9595	6.28454	7.00954	19.3004	10.2927	11.0117	3.40895	2.62102	2.7713	4.18763	3.33152	3.3934	A	M	A	A	A	A	P	P	P	P	M	P							EHI_188150	75.t00017	XM_648591	hypothetical protein
EHI_010850_s_at	0.0300269	0.0127274	1.63183	up	1.76122	up	1.71555	up	1.78951	up	1.67892	up	887.754	1395.75	1508.29	1466.35	1594.03	1434.59	9.73889	10.4454	10.5555	10.5176	10.5785	10.4864	P	P	P	P	P	P	P	P	P	P	P	P							EHI_010850			cysteine proteinase, putative	GO:0004197|GO:0006508
EHI_009540_at	0.0599785	0.030087	1.94099	up	1.56864	down	1.71551	down	1.16858	down	1.47872	down	200.489	402.633	138.668	116.426	173.838	135.673	7.64135	8.59813	6.99183	6.86271	7.41659	7.077	P	P	P	P	P	P	P	P	P	P	P	P							EHI_009540	47.t00017	XM_649575	hypothetical protein, conserved
EHI_196390_at	0.00112896	0.000154481	1.19052	up	1.47861	down	1.71523	down	1.00099	down	1.04406	up	122.853	146.22	82.9625	71.5134	122.682	129.315	6.93738	7.18898	6.37314	6.15898	6.93596	6.99959	P	P	P	P	P	P	P	P	P	P	P	P							EHI_196390	299.t00005	XM_644375	kinesin motor domain-containing protein	GO:0003777|GO:0005524|GO:0005875|GO:0007018
EHI_146680_s_at	0.166135	0.108448	2.16048	up	1.13758	up	1.71511	up	2.39279	up	1.53198	up	5.91647	12.6719	6.74152	10.4622	15.0569	9.0172	2.54722	3.65857	2.73319	3.32552	3.80591	3.16262	P	A	P	P	P	A	P	P	P	P	P	A							EHI_146680			hypothetical protein
375.m00056_s_at	0.0440773	0.020367	1.05214	up	1.45921	down	1.71495	down	1.13996	down	2.17696	down	10.8852	11.4593	7.83738	6.52846	9.55189	5	3.44424	3.51757	2.89906	2.66608	3.25526	2.32193	P	P	P	P	P	A	A	A	P	P	A	A	375.t00004	N/A	375.m00056	EAL43494	XP_648884	XM_643792
511.m00030_s_at	0.0633553	0.0323718	1.02041	up	1.5899	up	1.71476	up	1.11666	up	1.12922	up	296.406	304.848	471.254	516.299	333.952	334.687	8.21134	8.24049	8.88028	8.98935	8.37054	8.38667	P	P	P	P	P	P	P	P	P	P	P	P	511.t00005	N/A	511.m00030	EAL42832	XP_648220	XM_643128
EHI_153150_s_at	0.0098697	0.00293574	1.09211	up	1.06429	down	1.71446	down	1.36869	down	1.20524	down	1311.05	1431.81	1231.87	766.034	959.092	1093.69	10.3564	10.4835	10.2665	9.57863	9.90359	10.0871	P	P	P	P	P	P	P	P	P	P	P	P							EHI_153150	13.t00060	XM_651308	RhoGAP domain containing protein	GO:0005622|GO:0007165
EHI_006560_s_at	0.0218708	0.00840521	1.801	up	1.58272	down	1.71429	down	1.30792	down	1.08119	down	84.5387	152.222	53.863	50.607	64.9904	79.4363	6.40033	7.24913	5.73792	5.62272	6.01305	6.28771	P	P	P	P	P	P	P	P	P	P	P	P							EHI_006560			78 kD aglucose-regulated protein homolog precursor, putative
54.m00180_at	0.0962942	0.0551968	1.07666	up	1.34264	down	1.71426	down	1.41924	up	1.02937	up	28.6252	30.7042	21.2996	16.6503	40.4406	29.4655	4.82945	4.93601	4.40438	4.05186	5.33456	4.87121	P	P	P	P	P	P	P	P	P	P	P	P	54.t00001	N/A	54.m00180	EAL49053	XP_654440	XM_649348
EHI_079290_s_at	0.514735	0.426642	1.21559	down	1.17663	down	1.71371	down	1.21186	down	1.50123	down	67.9324	46.6576	50.8582	33.0594	46.9875	38.5978	5.82405	5.54239	5.5894	5.04693	5.54683	5.23791	P	P	P	P	P	P	P	P	P	P	P	P							EHI_079290	183.t00003	XM_645996	EF-hand calcium-binding domain containing protein	GO:0005509
EHI_148300_at	0.455636	0.367519	1.71343	down	1.05907	down	1.71343	down	1.13602	down	1.3001	down	9.83962	5	8.22336	5	7.68255	6.59038	3.09882	2.32193	3.01602	2.32193	2.91483	2.72019	A	P	A	A	P	A	A	A	P	A	A	A							EHI_148300	1.t00125	XM_652418	hypothetical protein
EHI_178870_at	0.00431913	0.000994967	1.00504	down	1.23168	down	1.71332	down	1.4849	down	1.5358	down	673.717	670.037	548.471	393.257	452.946	439.376	9.39355	9.38629	9.09292	8.61676	8.82318	8.77456	P	P	P	P	P	P	P	P	P	P	P	P							EHI_178870	15.t00038	XM_651145	hypothetical protein
EHI_001970_at	0.00020928	1.42515e-05	1.02262	up	1.75579	up	1.71263	up	1.363	up	1.43313	up	32.5134	33.2764	57.0975	55.7461	44.3161	46.6687	5.02295	5.05521	5.83506	5.79916	5.46974	5.54212	P	P	P	P	P	P	P	P	P	P	P	P							EHI_001970	90.t00021	XM_648128	hypothetical protein
EHI_188910_at	0.265781	0.191175	1.0052	up	1.96894	down	1.71229	down	1.4359	down	1.64173	down	586.94	601.88	298.766	357.575	431.408	355.739	9.18987	9.19736	8.21245	8.41394	8.66792	8.47466	P	P	P	P	P	P	P	P	P	P	P	P							EHI_188910	9.t00042	XM_651574	hypothetical protein, conserved
EHI_003910_at	0.0630621	0.0321529	1.0214	down	1.4952	up	1.71228	up	1.2252	up	1.35427	up	167.353	164.894	248.146	285.369	205.184	224.909	7.37465	7.3441	7.95499	8.15057	7.66767	7.81217	P	P	P	P	P	P	P	P	P	P	P	P							EHI_003910	370.t00004	XM_643822	hypothetical protein, conserved	GO:0003887|GO:0016779
61.m00212_s_at	0.0101503	0.00303996	1.26139	up	1.48763	down	1.71201	down	1.65666	down	2.04097	down	2169.86	2710.72	1505.02	1257.29	1296.23	1051.89	11.068	11.403	10.495	10.2923	10.3397	10.0388	P	P	P	P	P	P	P	P	P	P	P	P	61.t00046	N/A	61.m00212	EAL48791	XP_654177	XM_649085
EHI_158940_s_at	0.00387393	0.000857584	1.93037	up	1.20004	down	1.71135	down	1.10224	down	1.28372	down	291.681	564.313	242.166	169.593	266.541	226.843	8.18013	9.129	7.91704	7.405	8.0397	7.8198	P	P	P	P	P	P	P	P	P	P	P	P							EHI_158940			G-box-binding factor, putative
EHI_130520_s_at	0.0017473	0.000282136	1.39693	up	1.36274	down	1.71002	down	1.02212	up	4.3158	down	48.749	67.9798	35.7136	28.8461	49.7785	11.2667	5.60288	6.08514	5.15637	4.82887	5.63445	3.49325	P	P	P	P	P	P	P	P	P	P	A	A							EHI_130520			hypothetical protein
EHI_110210_at	0.00030192	2.42581e-05	2.19972	up	3.56274	up	1.7094	up	1.10252	up	1.3382	up	75.67	166.536	270.448	129.308	83.9065	101.102	6.23809	7.37542	8.07108	7.01159	6.3789	6.65839	P	P	P	P	P	P	P	P	P	P	P	P							EHI_110210	5.t00040	XM_651939	hypothetical protein
EHI_018490_at	0.0824874	0.0453546	1.05962	down	1.40422	down	1.70922	down	1.48995	down	1.55741	down	112.935	107.819	83.5194	66.2144	75.7035	72.333	6.81541	6.73186	6.32564	6.04208	6.24015	6.17627	P	P	P	P	P	P	P	P	P	P	P	P							EHI_018490			hypothetical protein
EHI_152620_at	0.00134788	0.000197357	1.60761	up	2.06033	up	1.70899	up	1.01143	up	1.2626	up	470.582	756.451	975.374	805.514	479.945	595.688	8.87777	9.56269	9.92064	9.65091	8.89416	9.21417	P	P	P	P	P	P	P	P	P	P	P	P							EHI_152620	6.t00068	XM_651857	hypothetical protein
EHI_002110_s_at	0.202013	0.137611	1.06101	down	1.2769	down	1.70857	down	1.38501	down	1.11489	down	67.3212	64.1632	52.565	39.4897	48.5423	60.7014	6.05502	5.96958	5.70237	5.28223	5.58512	5.89812	P	P	P	P	P	P	P	P	P	P	P	P							EHI_002110			hypothetical protein
EHI_053040_at	0.258003	0.18442	1.07807	up	1.7401	down	1.70845	down	1.13148	down	1.44401	down	150.725	160.742	87.6996	87.6185	132.873	106.405	7.21952	7.32797	6.42035	6.44683	7.04131	6.68944	P	P	P	P	P	P	P	P	P	P	P	P							EHI_053040	4.t00093	XM_652005	protein kinase, putative	GO:0004672|GO:0005524|GO:0006468
EHI_137050_at	0.0750296	0.0402791	1.19128	down	1.51808	up	1.70836	up	1.76835	up	2.4551	up	125.423	106.385	192.685	211.441	226.198	303.548	6.94842	6.69591	7.55067	7.72103	7.77083	8.2442	P	P	P	P	P	P	P	P	P	P	P	P							EHI_137050	113.t00008	XM_647500	hypothetical protein
EHI_186990_at	0.00812196	0.00227714	1.18907	down	2.36644	down	1.7082	down	1.39646	down	1.40916	down	941.434	794.095	406.768	554.307	673.302	667.561	9.8768	9.62697	8.63409	9.10433	9.39503	9.38197	P	P	P	P	P	P	P	P	P	P	P	P							EHI_186990	12.t00043	XM_651330	tyrosine kinase, putative	GO:0004672|GO:0004713|GO:0005524|GO:0006468
EHI_023030_at	0.639324	0.575748	1.03439	down	1.70031	up	1.70663	up	1.43643	up	1.85857	up	28.5258	24.9293	44.6146	44.3176	37.3152	47.7895	4.68442	4.63564	5.45022	5.45557	5.2069	5.57861	P	P	P	P	P	P	P	P	P	P	P	P							EHI_023030	81.t00026	XM_648407	hypothetical protein	GO:0005096|GO:0005622|GO:0051056
56.m00184_s_at	0.0498196	0.0237236	3.51133	up	1.89091	down	1.70657	down	1.02143	up	1.02866	up	11.7137	42.0142	5.9569	6.74406	12.0284	11.4567	3.47478	5.2868	2.5557	2.70369	3.50537	3.51554	P	P	P	P	P	A	P	P	P	P	P	P	56.t00040	N/A	56.m00184	EAL48968	XP_654348	XM_649256
EHI_193060_at	0.443013	0.355297	1.40022	down	1.69825	down	1.70633	down	1.40172	down	1.28817	down	111.045	79.3204	66.0698	65.2669	79.3274	86.319	6.79444	6.30878	6.03039	6.02354	6.30723	6.42912	P	P	P	P	P	P	P	P	P	P	P	P							EHI_193060			hypothetical protein
EHI_011520_at	0.00273454	0.000529761	1.09312	down	1.48461	up	1.70627	up	1.2703	up	1.21623	up	64.4757	58.5719	95.5757	109.22	81.2968	77.912	5.99993	5.87149	6.57002	6.77078	6.34511	6.28235	P	P	P	P	P	P	P	P	P	P	P	P							EHI_011520	90.t00002	XM_648109	WD domain containing protein
EHI_036540_at	0.00053384	5.46498e-05	1.10425	up	2.00948	down	1.70615	down	1.50492	down	1.95398	down	68.3023	75.282	33.9365	39.9626	45.6481	35.1678	6.0889	6.23197	5.08208	5.31816	5.49922	5.12249	P	P	P	P	P	P	P	P	P	P	P	P							EHI_036540	158.t00012	XM_646477	hypothetical protein
EHI_021350_at	0.0400361	0.0180363	1.17216	up	1.52156	down	1.70543	down	1.35168	down	1.08575	down	34.7954	40.8217	23.9669	20.4417	25.6688	31.9704	5.11668	5.34586	4.51113	4.34654	4.68192	4.99799	P	P	P	P	P	P	P	P	P	P	P	P							EHI_021350	10.t00010	XM_651525	hypothetical protein
EHI_062960_at	7.40441e-06	9.06934e-08	1.95095	down	1.88261	down	1.70467	down	3.1356	down	3.21758	down	51.7868	26.5569	27.7703	30.4491	16.5531	16.1473	5.6945	4.73033	4.78177	4.92501	4.04576	4.00852	P	P	P	P	P	P	P	P	P	P	P	P							EHI_062960	234.t00002	XM_645139	hypothetical protein
EHI_126150_at	0.00192498	0.000323822	1.12572	down	1.84746	down	1.7045	down	1.15014	up	1.01682	up	133.641	117.675	71.9024	77.6959	154.155	134.67	7.04911	6.87827	6.16357	6.27977	7.25092	7.07317	P	P	P	P	P	P	P	P	P	P	P	P							EHI_126150	117.t00011	XM_647395	cell cycle control protein cwf2, putative	GO:0003676
EHI_031950_x_at	9.78321e-05	4.71626e-06	1.10387	down	1.25625	up	1.70356	up	1.85235	down	3.7077	down	54.9444	49.5315	70.3132	93.3728	29.5077	14.8399	5.77237	5.6298	6.10149	6.54092	4.88301	3.88185	P	P	P	P	P	P	P	P	P	P	P	P							EHI_031950	357.t00001	XM_643907	hypothetical protein
51.m00160_x_at	0.63533	0.569342	1.28467	up	1.77262	up	1.70336	up	1.23055	up	1.53281	up	80.2215	103.31	140.203	133.879	97.5387	121.792	6.29182	6.65322	7.1177	7.06021	6.59113	6.908	P	P	P	P	P	P	P	P	P	P	P	P	51.t00025	N/A	51.m00160	EAL49129	XP_654517	XM_649425
EHI_130860_at	0.000167437	1.03484e-05	1.39924	up	1.85292	up	1.70291	up	1.47454	up	1.52024	up	653.495	911.834	1207.73	1109.78	964.404	990.706	9.34783	9.83248	10.2376	10.1158	9.9081	9.95213	P	P	P	P	P	P	P	P	P	P	P	P							EHI_130860	27.t00004	XM_650451	longevity-assurance family protein	GO:0003824|GO:0008152|GO:0016021
EHI_126070_at	0.0041762	0.00095078	1.6416	up	1.31341	down	1.70262	down	1.00948	down	1.17185	up	168.795	278.472	131.419	99.2221	167.853	199.03	7.39909	8.11419	7.00577	6.63133	7.38547	7.62788	P	P	P	P	P	P	P	P	P	P	P	P							EHI_126070	117.t00003	XM_647387	formin homology 2 family protein	GO:0003779|GO:0005575|GO:0016043|GO:0030036
EHI_017660_at	0.00556736	0.00139888	1.71806	up	1.92976	up	1.70258	up	1.55068	up	1.29759	up	505.49	864.981	977.514	857.184	780.673	657.78	8.97565	9.75643	9.92407	9.74337	9.60855	9.35148	P	P	P	P	P	P	P	P	P	P	P	P							EHI_017660			hypothetical protein
EHI_107040_at	0.00698754	0.00187115	1.23149	down	1.4208	up	1.70246	up	1.16753	up	1.48813	up	284.247	225.27	394.179	472.793	324.219	413.143	8.11591	7.8155	8.62261	8.88353	8.33938	8.68941	P	P	P	P	P	P	P	P	P	P	P	P							EHI_107040	205.t00007	XM_645569	hypothetical protein
EHI_006430_s_at	0.0891945	0.0500963	1.01922	down	1.07811	up	1.70233	down	1.00503	down	1.80173	down	9.0108	9.01345	10.16	5.29309	9.02886	5	3.17131	3.14385	3.27981	2.4038	3.16407	2.32193	P	P	M	A	A	P	P	M	P	P	A	A							EHI_006430			hypothetical protein
118.m00144_x_at	0.00568661	0.00144034	1.00288	up	2.78004	down	1.70229	down	1.15591	up	1.10041	down	185.44	187.075	67.1024	109.635	214.395	168.659	7.53254	7.53669	6.05743	6.76506	7.74156	7.3945	P	P	P	P	P	P	P	P	P	P	P	P	118.t00003	N/A	118.m00144	EAL47061	XP_652447	XM_647355
EHI_043010_at	0.00480007	0.00114567	1.44373	up	1.52504	down	1.70109	down	1.14978	down	1.33711	down	1152.29	1657.24	766.064	676.778	1010.02	858.298	10.1642	10.694	9.55534	9.39773	9.96283	9.74507	P	P	P	P	P	P	P	P	P	P	P	P							EHI_043010	111.t00022	XM_647533	V-type ATPase, A subunit, putative	GO:0005524|GO:0006754|GO:0015986|GO:0016469|GO:0046932|GO:0046933|GO:0046961|GO:0046962
EHI_152150_at	0.0919843	0.0520131	1.05132	down	1.45905	up	1.70087	up	1.3932	up	1.0985	up	28.2229	26.8837	41.6239	48.2989	39.2977	31.468	4.81783	4.74562	5.36286	5.5841	5.29623	4.95337	P	P	P	P	P	P	P	P	P	P	P	P							EHI_152150	22.t00053	XM_650715	hypothetical protein
343.m00074_s_at	0.103852	0.0605676	1.40651	up	1.62658	up	1.70081	up	1.38136	up	1.53623	up	497.057	673.591	780.199	813.413	662.381	733.972	8.89988	9.392	9.60172	9.6661	9.36597	9.51928	P	P	P	P	P	P	P	P	P	P	P	P	343.t00015	N/A	343.m00074	EAL43727	XP_649099	XM_644007
EHI_064440_at	0.00197982	0.000337497	1.48956	down	1.24497	down	1.7	up	2.45745	up	4.01072	up	33.6627	22.2795	26.5686	56.1125	81.4701	132.912	5.0343	4.45942	4.71819	5.79984	6.33147	7.03816	P	P	P	P	P	P	P	P	P	P	P	P							EHI_064440	65.t00009	XM_648922	hypothetical protein
87.m00152_s_at	0.0431257	0.0198255	1.69664	up	1.65114	down	1.69962	down	1.14883	up	1.11085	up	56.5827	97.0648	36.5678	34.433	65.407	63.7898	5.8209	6.58357	5.09743	5.05568	6.02106	5.97256	P	P	P	P	P	P	P	P	P	P	P	P	87.t00006	N/A	87.m00152	EAL47916	XP_653302	XM_648210
200.m00090_at	0.20045	0.136456	1.09068	down	2.18021	down	1.6995	down	1.41805	down	1.48697	down	3768.84	3472.96	1742.49	2270.68	2861.66	2531.71	11.8783	11.753	10.7538	11.1132	11.3744	11.3059	P	P	P	P	P	P	P	P	P	P	P	P	200.t00018	N/A	200.m00090	EAL45390	XP_650764	XM_645672
EHI_111060_at	0.00681519	0.0018158	1.78724	up	1.63798	down	1.69931	down	1.07917	down	1.00226	down	232.733	424.13	147.394	136.027	214.208	231.137	7.85261	8.69034	7.14069	7.08766	7.74268	7.84935	P	P	P	P	P	P	P	P	P	P	P	P							EHI_111060	1.t00017	XM_652503	DNA ligase, putative	GO:0003677|GO:0003910|GO:0005524|GO:0006260|GO:0006281|GO:0006310
EHI_167280_at	2.96603e-05	7.83546e-07	1.28396	down	2.04268	down	1.69895	down	1.21566	up	1.50654	up	86.4631	67.3095	42.3069	51.1752	105.045	131.04	6.43307	6.07247	5.40261	5.66843	6.71481	7.02431	P	P	P	P	P	P	P	P	P	P	P	P							EHI_167280	224.t00011	XM_645268	cullin family protein	GO:0007049
EHI_156250_at	0.0877887	0.0491277	1.1567	down	2.28305	down	1.69891	down	1.27695	down	1.36772	down	42.843	36.8863	18.8465	25.2023	33.5933	31.3549	5.41503	5.20501	4.22407	4.65042	5.06233	4.96326	P	P	P	P	P	P	P	P	P	P	P	P							EHI_156250	100.t00007	XM_647821	hypothetical protein, conserved	GO:0004518|GO:0005622|GO:0006281
EHI_009570_at	0.0577155	0.0285951	1.18625	up	3.28929	down	1.69878	down	1.07979	down	1.22447	down	241.419	288.007	76.3672	152.762	255.372	196.211	7.9084	8.15481	6.19062	7.1439	7.79764	7.61624	P	P	P	P	P	P	P	P	P	P	P	P							EHI_009570	47.t00019	XM_649577	gelsolin repeat protein, putative
EHI_050380_at	0.068344	0.0356718	1.48883	up	2.47315	up	1.69862	up	1.58921	up	1.46753	up	88.7728	132.454	221.354	152.352	141.236	130.459	6.46889	7.04307	7.77524	7.23326	7.1372	7.02228	P	P	P	P	P	P	P	P	P	P	P	P							EHI_050380	10.t00069	XM_651474	hypothetical protein
40.m00221_s_at	0.0822942	0.0452207	1.57874	up	1.89791	down	1.69853	down	1.08923	up	1.05104	down	13.7698	21.1349	7.3901	7.81696	14.6535	12.7579	3.73031	4.38908	2.8059	2.96602	3.85362	3.65849	P	P	P	P	P	A	M	P	A	P	P	A	40.t00026	N/A	40.m00221	EAL49535	XP_654921	XM_649829
EHI_166980_at	0.00459939	0.00108382	1.35491	down	1.62917	up	1.69829	up	1.5978	up	1.71709	up	85.7117	62.704	138.845	145.439	138.073	147.469	6.40856	5.97037	7.11271	7.17265	7.08465	7.18853	P	P	P	P	P	P	P	P	P	P	P	P							EHI_166980	44.t00021	XM_649700	hypothetical protein
EHI_031220_at	0.0224794	0.00871745	1.08155	up	1.92221	down	1.69804	down	1.0586	down	1.0602	down	250.55	269.621	133.021	147.315	235.495	235.503	7.96161	8.07471	7.01884	7.19774	7.87945	7.87727	P	P	P	P	P	P	P	P	P	P	P	P							EHI_031220	63.t00006	XM_648984	DNA repair protein RAD51, putative
EHI_149230_s_at	0.000336299	2.82674e-05	1.07779	up	1.30503	down	1.69776	down	1.17151	down	1.02177	up	303.76	324.553	230.757	177.446	257.038	308.323	8.23418	8.34225	7.85009	7.47054	8.00582	8.26525	P	P	P	P	P	P	P	P	P	P	P	P							EHI_149230			hypothetical protein
EHI_021260_at	0.129869	0.0796668	1.21553	up	1.85165	down	1.69711	down	1.1846	down	1.1427	down	210.788	256.625	114.503	127.876	185.618	184.127	7.70765	7.98925	6.81884	6.94457	7.46326	7.51521	P	P	P	P	P	P	P	P	P	P	P	P							EHI_021260	30.t00029	XM_650273	villidin, putative	GO:0003779|GO:0007010
EHI_186810_at	0.00151659	0.000232286	1.13615	up	3.54272	up	1.69645	up	1.08309	up	1.02611	up	148.523	169.479	525.678	250.546	161.877	152.335	7.20525	7.3894	9.03011	7.96777	7.32041	7.24244	P	P	P	P	P	P	P	P	P	P	P	P							EHI_186810	12.t00061	XM_651348	major facilitator superfamily protein
EHI_030470_at	0.00767129	0.00210958	1.28381	up	1.60261	up	1.69585	up	1.29533	up	1.31572	up	954.98	1224.37	1534.1	1616.06	1235.4	1256.09	9.89625	10.2567	10.5767	10.6583	10.2696	10.2921	P	P	P	P	P	P	P	P	P	P	P	P							EHI_030470	268.t00003	XM_644720	hypothetical protein
EHI_093960_at	0.0507594	0.0242703	1.33022	up	1.80577	down	1.69503	down	1.24212	up	1.12727	up	135.655	179.427	76.0798	83.8864	168.166	150.634	7.06183	7.47349	6.20921	6.30051	7.37463	7.23466	P	P	P	P	P	P	P	P	P	P	P	P							EHI_093960	3.t00022	XM_652182	pre-mRNA splicing factor, putative	GO:0000398|GO:0005634
7.m00449_s_at	0.0112833	0.00349821	1.14908	down	1.48636	down	1.69411	down	1.08811	down	1.19011	up	98.3695	86.0882	66.3026	58.5955	90.2948	117.064	6.61731	6.41682	6.04552	5.85678	6.49549	6.86841	P	P	P	P	P	P	P	P	P	P	P	P	7.t00061	N/A	7.m00449	EAL51464	XP_656850	XM_651758
EHI_138060_at	3.7442e-05	1.14516e-06	1.98299	up	1.48687	up	1.69393	up	1.27334	up	1.20483	up	1229.72	2437.11	1826.46	2081.69	1564.09	1480	10.2624	11.2501	10.8347	11.0228	10.611	10.5312	P	P	P	P	P	P	P	P	P	P	P	P							EHI_138060	20.t00020	XM_650816	hypothetical protein, conserved domain containing	GO:0003674|GO:0008150
EHI_012940_at	8.9624e-05	4.16949e-06	1.31311	up	1.1525	down	1.69391	down	1.4103	down	1.42431	down	545.148	710.1	468.961	318.81	383.798	379.446	9.07688	9.46986	8.87211	8.31652	8.58087	8.56662	P	P	P	P	P	P	P	P	P	P	P	P							EHI_012940	14.t00007	XM_651250	hypothetical protein
EHI_166430_at	0.188952	0.1271	1.10831	up	1.26622	up	1.6937	up	1.45242	up	1.59658	up	127.386	135.409	154.846	208.507	178.006	195.163	6.93282	7.08118	7.27335	7.693	7.47128	7.60781	P	P	P	P	P	P	P	P	P	P	P	P							EHI_166430	125.t00009	XM_647176	hypothetical protein
804.m00006_x_at	0.449543	0.361291	1.31478	up	1.01046	up	1.69368	up	1.71024	up	1.14171	down	7.42691	9.27075	7.43866	11.9965	12.3521	6.25359	2.81131	3.20613	2.82632	3.57147	3.5855	2.62011	A	A	A	A	A	M	A	A	M	A	A	A	804.t00001	N/A	804.m00006	EAL42527	XP_647913	XM_642821
311.m00024_s_at	0.000127759	7.02036e-06	1.62509	up	1.20769	down	1.6933	down	1.44594	down	1.45383	down	314.359	512.816	263.144	185.896	217.549	216.241	8.29616	8.99668	8.02391	7.53633	7.76415	7.75631	P	P	P	P	P	P	P	P	P	P	P	P	311.t00003	N/A	311.m00024	EAL43988	XP_649373	XM_644281
EHI_073630_at	0.00204141	0.000350748	1.52904	up	2.13314	down	1.6932	down	1.31374	down	1.5524	down	199.214	311.647	93.808	119.049	153.637	128.853	7.63643	8.24905	6.54344	6.87668	7.24275	7.00193	P	P	P	P	P	P	P	P	P	P	P	P							EHI_073630	67.t00007	XM_648869	serine-threonine-isoleucine rich protein, putative
EHI_118160_s_at	0.00516978	0.00126412	1.60322	up	1.9036	down	1.69318	down	1.23019	down	1.24862	down	1915.72	3099.91	1018.09	1157.1	1584.63	1540.09	10.9033	11.5843	9.97457	10.1436	10.6044	10.583	P	P	P	P	P	P	P	P	P	P	P	P							EHI_118160	18.t00006	XM_651002	WD repeat protein
355.m00038_s_at	0.0184863	0.00678668	1.14232	up	1.81242	down	1.69307	down	1.02566	up	1.29418	up	856.36	978.338	491.717	507.403	877.881	1109.03	9.74092	9.93289	8.883	8.98127	9.77747	10.113	P	P	P	P	P	P	P	P	P	P	P	P	355.t00004	N/A	355.m00038	EAL43622	XP_649006	XM_643914
218.m00071_at	0.00100056	0.000131999	1.8645	up	1.43595	up	1.69211	up	2.16751	up	3.0666	up	19.9617	36.9573	28.7793	33.5454	42.906	61.0047	4.30317	5.20195	4.82518	5.06199	5.4192	5.91981	P	P	P	P	P	P	P	P	P	P	P	P	218.t00011	N/A	218.m00071	EAL45071	XP_650462	XM_645370
EHI_074050_at	0.00520284	0.00127747	1.08437	down	1.73344	up	1.69065	up	1.32886	up	1.03241	down	67.0759	62.1955	116.179	113.264	89.1733	65.068	6.06597	5.94911	6.85961	6.82354	6.47615	6.01995	P	P	P	P	P	P	P	P	P	P	P	P							EHI_074050	79.t00008	XM_648474	hypothetical protein
768.m00017_x_at	0.434174	0.347232	1.13351	down	1.13841	down	1.69059	up	1.53941	up	2.07534	up	13.985	11.4341	11.0483	21.1717	20.1012	25.9728	3.64233	3.46154	3.45531	4.39985	4.26471	4.69568	A	P	P	P	P	A	P	P	P	P	M	M	768.t00002	N/A	768.m00017	EAL42542	XP_647927	XM_642835
EHI_085370_at	0.000746536	8.58193e-05	1.2541	down	1.32921	up	1.69004	up	1.44008	up	1.27678	up	324.822	258.047	431.278	546.89	469.319	413.879	8.33721	8.01056	8.74777	9.09426	8.86336	8.68971	P	P	P	P	P	P	P	P	P	P	P	P							EHI_085370	640.t00003	XM_642912	hypothetical protein
EHI_159750_x_at	0.0421535	0.0192744	1.81038	up	1.71886	down	1.68967	down	1.012	down	1.02953	down	35.4094	65.7594	20.5738	21.2811	35.4559	34.181	5.13707	5.99336	4.35561	4.38032	5.11985	5.09508	P	P	P	P	P	P	P	P	P	P	P	P							EHI_159750	155.t00015	XM_646521	hypothetical protein
EHI_103400_at	0.0323622	0.0138919	1.08995	up	1.71789	up	1.68936	up	1.19355	up	1.44823	up	127.558	138.239	220.402	214.613	152.132	183.407	6.98428	7.10855	7.76492	7.74076	7.23954	7.51857	P	P	P	P	P	P	P	P	P	P	P	P							EHI_103400	118.t00016	XM_647332	hypothetical protein
EHI_142910_at	0.00207836	0.000359884	1.05716	down	1.37786	down	1.68921	down	1.139	down	1.45124	down	223.253	210.756	163.283	132.064	195.495	153.536	7.79823	7.71805	7.3358	7.04189	7.61046	7.26095	P	P	P	P	P	P	P	P	P	P	P	P							EHI_142910	217.t00013	XM_645380	hypothetical protein
EHI_174140_at	0.0418628	0.0190944	1.10134	up	1.30639	down	1.68909	down	1.39146	down	1.4235	down	487.861	540.397	373.42	288.947	362.248	342.388	8.92841	9.06767	8.54283	8.17216	8.45181	8.41897	P	P	P	P	P	P	P	P	P	P	P	P							EHI_174140	116.t00013	XM_647404	hypothetical protein	GO:0005096|GO:0005515|GO:0005622|GO:0051056
EHI_003930_at	0.0871	0.0486543	1.34894	up	1.88301	down	1.68882	down	1.29727	down	1.1887	down	312.698	432.347	169.096	190.341	254.315	264.659	8.2868	8.71863	7.37376	7.53079	7.91133	8.03742	P	P	P	P	P	P	P	P	P	P	P	P							EHI_003930	370.t00005	XM_643820	I/LWEQ domain protein	GO:0003779|GO:0005543
EHI_192490_at	0.182804	0.122123	1.28366	up	1.92206	up	1.68836	up	1.3831	up	1.65394	up	44.0271	55.9995	83.3036	72.8394	60.0341	71.3557	5.43102	5.79129	6.37367	6.18665	5.89893	6.15693	P	P	P	P	P	P	P	P	P	P	P	P							EHI_192490	69.t00025	XM_648789	hypothetical protein
EHI_032780_x_at	0.368203	0.283424	1.6492	down	1.01544	up	1.68761	up	1.34068	up	1.39687	up	31.4827	18.0782	29.8279	49.9561	39.4577	41.6683	4.87648	4.15471	4.89858	5.63146	5.29944	5.35868	P	P	P	P	P	P	P	P	P	P	P	P							EHI_032780			hypothetical protein
EHI_126100_at	0.00813531	0.00228454	1.10696	up	1.60153	down	1.68616	down	1.58112	down	1.6959	down	8.56125	9.38701	5.3033	5.02897	5.37615	5	3.08398	3.23059	2.40453	2.33024	2.42303	2.32193	P	P	P	P	P	M	A	A	A	A	A	A							EHI_126100	117.t00006	XM_647390	protein kinase domain containing protein	GO:0004672|GO:0005524|GO:0006468
EHI_200840_at	0.0177876	0.00644022	1.04522	up	1.84635	down	1.68599	down	1.18069	down	1.24277	down	772.207	807.958	422.708	462.632	658.28	621.199	9.59164	9.65545	8.70697	8.83805	9.35201	9.27809	P	P	P	P	P	P	P	P	P	P	P	P							EHI_200840	465.t00007	XM_643295	Signal recognition particle receptor alpha subunit, putative	GO:0003723|GO:0005525|GO:0005786|GO:0006614|GO:0016020
25.m00270_x_at	0.442017	0.354348	1.00632	up	1.14448	up	1.68579	up	1.31032	up	1.29942	up	60.7938	58.2288	66.0572	96.4714	75.457	75.4491	5.83767	5.84675	6.03237	6.5911	6.2276	6.21554	P	P	P	P	P	P	P	P	P	P	P	P	25.t00047	N/A	25.m00270	EAL50277	XP_655663	XM_650571
EHI_165260_at	0.00713072	0.00192551	1.00031	up	1.54783	up	1.68556	up	1.33312	up	1.56889	up	304.276	301.67	468.024	507.673	401.208	473.122	8.2334	8.23385	8.86364	8.98663	8.6482	8.88314	P	P	P	P	P	P	P	P	P	P	P	P							EHI_165260	273.t00009	XM_644673	hypothetical protein
EHI_185560_at	0.0250449	0.0100641	1.00154	up	2.06812	down	1.68542	down	1.23722	down	1.4042	down	396.15	397.053	197.675	237.348	320.194	282.399	8.6299	8.63212	7.58158	7.87679	8.3228	8.14015	P	P	P	P	P	P	P	P	P	P	P	P							EHI_185560	286.t00005	XM_644508	oligopeptidase A, putative	GO:0004222|GO:0006508|GO:0008944
EHI_167470_at	0.000103154	5.14311e-06	1.21949	up	1.49774	up	1.68522	up	1.04758	down	1.28686	down	1274.72	1555.33	1910.39	2150.75	1221.89	990.535	10.3159	10.6022	10.8987	11.0688	10.2488	9.95204	P	P	P	P	P	P	P	P	P	P	P	P							EHI_167470	69.t00003	XM_648809	hypothetical protein	GO:0003676
EHI_051930_at	0.00179845	0.000293442	1.22206	up	1.22952	down	1.68464	down	1.25814	down	1.14565	down	415.534	503.901	335.443	245.456	329.19	360.577	8.68754	8.97685	8.38944	7.9351	8.35624	8.49137	P	P	P	P	P	P	P	P	P	P	P	P							EHI_051930	84.t00005	XM_648308	hypothetical protein	GO:0003700|GO:0005634|GO:0006355|GO:0046983
EHI_078410_at	0.0583676	0.0289903	1.01172	up	1.33841	down	1.68447	down	1.52389	down	2.14279	down	155.033	156.483	121.563	95.05	101.514	74.2898	7.27301	7.28982	6.85249	6.52071	6.66525	6.17352	P	P	P	P	P	P	P	P	P	P	P	P							EHI_078410	120.t00004	XM_647292	hypothetical protein
30.m00219-379.m00039_at	0.011092	0.00341148	1.6259	up	1.1348	down	1.68393	down	1.56639	down	1.71565	down	937.18	1493.58	810.056	541.027	588.57	530.656	9.83034	10.5316	9.6479	9.0785	9.18289	9.05158	P	P	P	P	P	P	P	P	P	P	P	P
EHI_064470_at	0.000183383	1.1911e-05	1.75305	up	2.26375	up	1.68365	up	1.16042	up	1.17689	up	290.355	509.528	656.547	489.313	336.76	341.673	8.18003	8.9899	9.35875	8.93163	8.39468	8.41501	P	P	P	P	P	P	P	P	P	P	P	P							EHI_064470	65.t00012	XM_648925	heat shock protein 70, putative
EHI_067380_s_at	0.0109756	0.00335832	1.61577	down	2.08919	down	1.68344	down	1.02632	up	1.14624	up	420.199	260.553	208.996	250.573	431.537	482.536	8.71381	8.02158	7.65087	7.9624	8.7513	8.91072	P	P	P	P	P	P	P	P	P	P	P	P							EHI_067380			hypothetical protein
EHI_114220_at	0.00139029	0.00020638	1.52179	up	1.05078	down	1.68318	down	1.11331	down	1.07603	down	267.564	408.358	254.78	159.343	240.529	248.556	8.06278	8.66855	7.99132	7.31159	7.90792	7.95705	P	P	P	P	P	P	P	P	P	P	P	P							EHI_114220	148.t00014	XM_646680	hypothetical protein, conserved
EHI_177050_s_at	0.120541	0.0727389	1.36088	up	1.09329	down	1.68311	down	1.27564	down	1.01594	down	1079.83	1448.66	979.083	645.102	874.664	1056.15	10.0547	10.4992	9.92599	9.30354	9.70345	10.0319	P	P	P	P	P	P	P	P	P	P	P	P							EHI_177050			hypothetical protein, conserved
EHI_132870_at	0.555048	0.466542	1.42068	up	1.02797	up	1.68306	up	1.17213	up	1.08028	up	6.18179	8.96328	6.39061	11.207	7.55834	6.79663	2.60117	3.10775	2.64096	3.35225	2.8303	2.71257	M	A	P	M	A	A	P	P	P	A	A	M							EHI_132870	266.t00009	XM_644752	hypothetical protein
EHI_117620_at	0.00959393	0.00282352	1.27345	down	1.47467	up	1.6828	up	1.07978	up	1.21191	up	96.6442	75.0774	144.207	160.887	104.267	116.218	6.57904	6.2303	7.13944	7.3299	6.68977	6.85632	P	P	P	P	P	P	P	P	P	P	P	P							EHI_117620	157.t00011	XM_646492	WD repeat protein
EHI_096310_at	0.0174467	0.00626866	1.16655	up	1.54806	down	1.68203	down	1.22444	up	1.1713	up	20.8481	24.3079	13.5035	12.5061	25.9751	24.549	4.38006	4.60231	3.7496	3.62985	4.67218	4.60817	P	P	P	P	P	P	P	P	P	P	P	P							EHI_096310	6.t00026	XM_651814	hypothetical protein
432.m00030_at	0.00124779	0.000177775	1.02348	up	1.30631	down	1.682	down	1.61617	down	1.41515	down	1013.32	1034.8	774.448	601.114	626.377	715.915	9.98161	10.0151	9.59612	9.23143	9.28904	9.48065	P	P	P	P	P	P	P	P	P	P	P	P	432.t00005	N/A	432.m00030	EAL43172	XP_648554	XM_643462
EHI_152560_at	0.00136586	0.000201329	1.12566	down	1.12963	down	1.682	down	1.05609	down	1.12235	up	1353.15	1207.03	1206.56	804.996	1283.16	1518.01	10.4014	10.2306	10.2255	9.65119	10.3226	10.5679	P	P	P	P	P	P	P	P	P	P	P	P							EHI_152560	6.t00074	XM_651863	hypothetical protein
EHI_122760_at	0.399308	0.313335	1.0493	down	2.10385	down	1.68175	down	1.31995	down	1.18523	down	508.984	497.887	266.927	302.982	385.64	437.963	8.99141	8.92199	7.91839	8.24145	8.59094	8.74625	P	P	P	P	P	P	P	P	P	P	P	P							EHI_122760	59.t00017	XM_649136	zinc finger protein, putative	GO:0008270
EHI_050870_at	0.000206216	1.39733e-05	1.06023	up	1.18427	up	1.68128	down	1.75798	down	1.56202	down	149.002	158.279	179.372	88.6299	84.8862	95.3765	7.21856	7.30293	7.46255	6.469	6.40465	6.57515	P	P	P	P	P	P	P	P	P	P	P	P							EHI_050870	10.t00018	XM_651533	hypothetical protein
EHI_007950_at	0.00621676	0.00161724	1.27583	up	1.32852	down	1.68099	down	1.00536	up	1.10637	up	166.47	211.828	123.537	97.4066	164.81	181.202	7.35526	7.70669	6.94544	6.60595	7.36297	7.50109	P	P	P	P	P	P	P	P	P	P	P	P							EHI_007950	55.t00039	XM_649278	villidin, putative	GO:0003779|GO:0007010
EHI_084970_at	0.014654	0.00493515	1.25033	up	1.47752	up	1.68076	up	1.16394	up	1.22318	up	162.994	202.177	239.597	271.662	188.885	197.752	7.33645	7.65876	7.89963	8.08556	7.55547	7.62709	P	P	P	P	P	P	P	P	P	P	P	P							EHI_084970	782.t00002	XM_642834	nucleosome assembly protein, putative	GO:0003674|GO:0005634|GO:0006334
437.m00039_x_at	0.133488	0.082487	2.10902	down	1.91919	down	1.68063	down	1.83503	down	1.39226	down	10.8721	5	5.51902	6.32467	5.75924	7.78065	3.3985	2.32193	2.458	2.6495	2.5227	2.92107	P	P	A	P	A	A	A	P	A	A	A	A	437.t00004	N/A	437.m00039	EAL43153	XP_648539	XM_643447
EHI_009260_at	0.000585878	6.22812e-05	2.53259	up	2.65212	up	1.68008	up	1.06891	down	1.14107	up	793.802	1966.95	2056.33	1305.17	730.156	883.026	9.59578	10.9364	11.0029	10.3443	9.49964	9.78617	P	P	P	P	P	P	P	P	P	P	P	P							EHI_009260	237.t00007	XM_645122	hypothetical protein, conserved
EHI_064590_at	0.0811901	0.0443676	1.04938	up	1.27065	up	1.68001	up	1.7195	up	1.85318	up	114.115	109.426	133.834	175.312	180.273	193.303	6.70397	6.7735	7.04954	7.45244	7.48596	7.59397	P	P	P	P	P	P	P	P	P	P	P	P							EHI_064590			hypothetical protein
EHI_182830_at	0.139441	0.0870237	1.33862	up	1.84652	up	1.67988	up	1.48714	up	2.0057	up	64.3949	84.3948	116.518	105.994	94.482	126.657	5.9777	6.39844	6.86251	6.72606	6.55024	6.98181	P	P	P	P	P	P	P	P	P	P	P	P							EHI_182830	28.t00012	XM_650392	UBA/TS-N domain-containing protein	GO:0003674|GO:0008150
EHI_022010_at	0.000377768	3.29341e-05	1.07037	up	1.49979	down	1.67959	down	1.64081	down	1.31297	down	4330.3	4647.86	2892.02	2583.27	2640.91	3298.8	12.0791	12.1772	11.4944	11.331	11.3647	11.6863	P	P	P	P	P	P	P	P	P	P	P	P							EHI_022010	160.t00019	XM_646429	hypothetical protein
EHI_095070_s_at	0.00020976	1.43077e-05	1.418	up	1.69272	down	1.67895	down	1.26342	down	1.13253	down	258.679	369.019	153.869	154.15	205.174	228.413	8.01488	8.51874	7.25553	7.26732	7.67755	7.83534	P	P	P	P	P	P	P	P	P	P	P	P							EHI_095070	82.t00004	XM_648378	hypothetical protein
EHI_103380_at	0.109839	0.0649852	1.09428	up	1.4989	down	1.67893	down	1.16002	up	1.23651	down	9.43804	9.94321	5.7872	5.16788	10.478	7.09243	3.11635	3.24633	2.53244	2.36881	3.3305	2.81007	P	P	P	A	P	A	A	A	P	P	P	P							EHI_103380	118.t00018	XM_647334	hypothetical protein
EHI_120350_at	0.0390675	0.0175165	1.18882	up	1.1696	down	1.67882	down	1.04853	down	1.02566	down	216.042	257.711	187.2	129.22	205.557	210.09	7.75142	8.00094	7.52541	7.00397	7.68304	7.71486	P	P	P	P	P	P	P	P	P	P	P	P							EHI_120350	182.t00015	XM_646024	hypothetical protein
EHI_134670_at	0.192381	0.129904	1.00598	down	1.17621	down	1.67814	down	1.25973	down	1.16787	down	150.506	147.748	129.871	88.8085	118.419	127.769	7.21559	7.207	6.98145	6.46873	6.88248	6.99172	P	P	P	P	P	P	P	P	P	P	P	P							EHI_134670	131.t00007	XM_647025	hypothetical protein
EHI_178730_at	0.0134988	0.00442535	1.08789	up	1.24892	down	1.67811	down	1.54371	down	1.25112	down	420.858	453.507	336.256	248.417	271.606	334.339	8.70345	8.82498	8.38276	7.95661	8.07705	8.38022	P	P	P	P	P	P	P	P	P	P	P	P							EHI_178730	15.t00052	XM_651160	hypothetical protein
297.m00057_at	0.248421	0.175924	1.7079	up	1.51505	down	1.67792	down	1.06849	up	1.34096	down	10.0284	16.9893	6.62817	6.01436	11.3096	7.56355	3.31427	4.08649	2.7149	2.56759	3.40984	2.891	M	P	P	P	P	P	M	A	P	P	M	A	297.t00003	N/A	297.m00057	EAL44101	XP_649487	XM_644395
EHI_159840_at	0.0415379	0.0188762	1.08573	up	1.65375	down	1.67791	down	1.08843	down	1.07065	up	842.634	914.131	517.55	511.676	783.466	900.961	9.7164	9.83506	8.99066	8.96973	9.59415	9.81488	P	P	P	P	P	P	P	P	P	P	P	P							EHI_159840	155.t00020		hypothetical protein
EHI_152480_at	0.366584	0.281807	1.43615	down	1.76464	down	1.67772	down	1.05511	down	1.80174	down	9.14794	6.418	5.18126	5.46627	8.77293	5.07197	3.19179	2.66958	2.37242	2.44529	3.11439	2.3424	A	P	A	A	A	A	A	A	P	P	A	A							EHI_152480	6.t00082	XM_651871	hypothetical protein
EHI_148590_at	0.0187426	0.00690815	1.01575	up	1.99584	down	1.67717	down	1.02781	up	1.07726	up	376.028	382.532	188.258	226.147	389.51	403.014	8.54485	8.56739	7.54785	7.79882	8.58443	8.65222	P	P	P	P	P	P	P	P	P	P	P	P							EHI_148590	1.t00094	XM_652387	hypothetical protein
EHI_021190_at	0.0244851	0.00975939	1.31391	down	1.92462	down	1.67711	down	1.2884	down	1.49065	down	4639.7	3499.42	2421.52	2745.26	3571.65	3083.15	12.166	11.7721	11.2214	11.42	11.8004	11.5901	P	P	P	P	P	P	P	P	P	P	P	P							EHI_021190	30.t00022	XM_650266	hypothetical protein
EHI_094680_s_at	0.0246862	0.00985904	1.90655	up	1.65845	down	1.6767	down	1.10328	up	1.09143	down	44.0719	84.8166	26.6452	26.32	48.5167	40.0978	5.44918	6.38014	4.71935	4.70356	5.59099	5.32296	P	P	P	P	P	P	P	P	P	P	P	P							EHI_094680			chaperone clpB, putative	GO:0005524|GO:0016887
248.m00072_x_at	0.021244	0.00809988	1.32676	up	1.40738	up	1.67668	up	1.4486	up	1.22385	up	44.023	58.3907	63.5188	74.4617	64.103	54.483	5.45891	5.86682	5.95192	6.20451	5.99357	5.75033	P	P	P	P	M	P	M	P	P	P	P	P	248.t00013	N/A	248.m00072	EAL44697	XP_650083	XM_644991
EHI_181550_at	0.0103521	0.00311413	1.09642	down	1.07276	up	1.67664	up	1.03738	down	1.7879	up	9.42955	8.61093	10.0554	15.693	9.02136	16.7323	3.22629	3.09349	3.32762	3.97187	3.17334	4.06456	P	P	M	P	P	P	P	P	P	M	P	P							EHI_181550	280.t00009	XM_644576	hypothetical protein
EHI_193400_at	7.83108e-05	3.40022e-06	1.15463	up	1.52933	down	1.67638	down	1.16738	down	1.13511	up	145.018	167.448	94.7827	86.5322	124.489	164.385	7.17809	7.38552	6.56519	6.43274	6.95481	7.36092	P	P	P	P	P	P	P	P	P	P	P	P							EHI_193400	139.t00010	XM_646853	longevity-assurance family protein	GO:0003824|GO:0008152|GO:0016021
EHI_026480_at	2.49383e-06	1.90561e-08	1.04859	up	1.83932	down	1.67628	down	1.26713	up	1.30026	up	718.524	753.394	390.421	428.397	910.767	934.47	9.48774	9.5562	8.60857	8.74248	9.8293	9.86654	P	P	P	P	P	P	P	P	P	P	P	P							EHI_026480	10.t00015	XM_651530	(2r)-phospho-3-sulfolactate synthase, putative	GO:0019295
EHI_038650_at	0.368081	0.283289	1.21696	up	1.48715	up	1.67616	up	1.50185	up	1.62105	up	12.7375	15.5002	19.0785	21.3496	19.5226	20.7417	3.67082	3.95409	4.24337	4.41597	4.25756	4.36775	P	P	P	P	P	P	P	P	P	P	P	P							EHI_038650	7.t00023	XM_651771	hypothetical protein
EHI_140200_at	0.248204	0.175743	1.86333	down	1.88608	down	1.67608	down	1.08376	up	1.09936	up	10.6124	5.74087	5.66315	6.50547	11.52	11.7827	3.40704	2.50916	2.49164	2.66195	3.52308	3.5437	P	P	A	P	A	A	P	M	P	P	P	A							EHI_140200	8.t00019	XM_651654	hypothetical protein
EHI_049670_at	0.216058	0.149072	1.06873	up	1.57483	down	1.67602	down	1.39602	down	1.38985	down	5041.9	5427.26	3206.64	3044.9	3803.64	3629.5	12.2954	12.3913	11.6402	11.5503	11.814	11.8204	P	P	P	P	P	P	P	P	P	P	P	P							EHI_049670	21.t00051	XM_650801	hypothetical protein
EHI_189430_at	0.00158038	0.000245938	1.26712	up	1.41052	down	1.67598	down	1.18198	down	1.00704	down	273.625	345.866	194.344	162.868	233.017	271.289	8.09222	8.43377	7.59599	7.34721	7.85102	8.0821	P	P	P	P	P	P	P	P	P	P	P	P							EHI_189430	187.t00010	XM_645923	ubiquitin carboxyl-terminal hydrolase domain containing protein	GO:0004221|GO:0006511
EHI_101240_at	0.0699027	0.0367384	1.07432	down	2.44292	down	1.67578	down	1.3934	down	1.62538	down	3311.06	3114.31	1362.84	2057.68	2595.85	2036.36	11.6918	11.5884	10.4032	10.947	11.2132	10.991	P	P	P	P	P	P	P	P	P	P	P	P							EHI_101240	5.t00088	XM_651920	hypothetical protein, conserved	GO:0003676
EHI_181400_s_at	0.741834	0.69857	1.46871	up	1.18814	up	1.67519	up	1.32145	up	1.88912	up	9.41394	13.247	11.0252	15.2525	12.0156	17.3128	3.16993	3.72447	3.41863	3.91425	3.57205	4.08764	A	P	P	P	P	P	P	P	P	P	P	P							EHI_181400	280.t00002	XM_644569	hypothetical protein
EHI_041070_at	0.0240551	0.00952852	1.07532	up	1.22374	down	1.67486	down	1.03805	down	1.11893	down	682.581	737.287	565.424	413.826	657.457	609.931	9.41463	9.5194	9.12333	8.67059	9.36075	9.2525	P	P	P	P	P	P	P	P	P	P	P	P							EHI_041070	568.t00004	XM_643007	hypothetical protein
EHI_076780_at	0.328235	0.245546	1.31534	down	1.41914	down	1.67456	down	1.11591	up	1.19515	up	25.5994	19.4361	18.1973	15.2952	28.9146	30.6358	4.67593	4.28049	4.17091	3.93215	4.83415	4.93312	P	P	P	P	P	P	P	P	P	P	P	P							EHI_076780	483.t00003		hypothetical protein
EHI_194870_x_at	0.0408036	0.0184737	1.822	up	1.95939	down	1.67448	down	1.14727	down	1.13887	down	57.4888	110.766	29.3251	34.351	54.7077	50.5115	5.8416	6.70712	4.87119	5.09788	5.64339	5.654	P	P	P	P	P	P	P	P	P	P	P	P							EHI_194870	476.t00003	XM_643242	hypothetical protein, conserved
EHI_018280_s_at	0.0137676	0.00454401	1.22255	up	1.06605	down	1.67317	down	1.22743	up	1.78455	down	8.93392	10.9107	8.37025	5.3439	11.1551	5	3.15749	3.44738	3.06521	2.4149	3.45313	2.32193	P	A	P	P	P	M	A	A	P	M	A	A							EHI_018280			hypothetical protein
EHI_110980_at	0.0108284	0.00330364	1.46877	up	1.18217	down	1.67308	down	1.23449	down	1.02893	down	161.869	237.707	136.043	95.5608	129.428	157.717	7.3181	7.87271	7.07667	6.57559	7.01419	7.27695	P	P	P	P	P	P	P	P	P	P	P	P							EHI_110980	54.t00022	XM_649309	Rho guanine nucleotide exchange factor, putative	GO:0005089|GO:0005622|GO:0008270|GO:0035023
EHI_011400_at	3.45692e-05	9.71155e-07	1.47395	down	1.84474	up	1.67288	up	2.79996	up	3.39793	up	96.0746	64.9777	176.738	160.264	268.238	325.657	6.58155	6.02186	7.46497	7.32388	8.06696	8.3462	P	P	P	P	P	P	P	P	P	P	P	P							EHI_011400	382.t00003	XM_643747	hypothetical protein
EHI_128700_at	0.00188075	0.000313846	1.52523	up	1.1523	down	1.67266	down	1.43774	down	1.36431	down	367.568	544.306	309.984	213.362	250.199	261.581	8.47923	9.08825	8.27472	7.73708	7.95542	8.03105	P	P	P	P	P	P	P	P	P	P	P	P							EHI_128700	14.t00060	XM_651203	SH2-protein kinase domain containing protein	GO:0004672|GO:0005524|GO:0006468|GO:0007242
372.m00046_x_at	0.581116	0.501252	1	up	1.5262	up	1.67185	up	1.60908	up	1.4014	up	5	5	8.26509	8.36723	8.14411	7.12651	2.32193	2.32193	2.93187	3.06338	3.00817	2.8088	A	A	A	A	P	P	P	M	P	P	M	A	372.t00002	N/A	372.m00046	EAL43514	XP_648901	XM_643809
EHI_141440_s_at	0.0646807	0.0333179	1.75054	down	1.13576	down	1.67165	down	1.43122	down	1.03867	down	18.8475	10.757	16.6355	11.2818	13.1599	18.2143	4.23489	3.42709	4.05122	3.49361	3.71764	4.18014	P	P	P	M	P	P	P	P	P	P	P	P							EHI_141440			hypothetical protein
123.m00123_x_at	0.833716	0.805141	1.36332	down	1.62753	down	1.67149	down	1.66076	down	1.72721	down	10.2366	7.69567	6.44626	6.24141	6.21833	6.00388	3.35389	2.90677	2.65121	2.61276	2.62204	2.56544	P	P	P	P	P	A	M	A	P	A	P	A	123.t00019	N/A	123.m00123	EAL46915	XP_652301	XM_647209
EHI_022940_at	0.0731445	0.0390208	1.42972	up	1.60959	down	1.67138	down	1.37325	down	1.39941	down	692.04	1006.97	437.358	425.403	524.996	494.487	9.4346	9.95034	8.74791	8.69356	8.97701	8.94979	P	P	P	P	P	P	P	P	P	P	P	P							EHI_022940	81.t00015	XM_648396	DNA-directed RNA polymerase subunit, putative	GO:0003677|GO:0003899|GO:0006350
EHI_112070_at	0.3931	0.307668	1.37463	down	1.40659	up	1.67135	up	1.02448	down	1.03999	up	10.1014	7.51122	13.8487	16.6571	10.4551	10.3752	3.29765	2.83861	3.78986	4.03867	3.26276	3.35422	M	P	A	A	P	P	P	P	P	A	P	P							EHI_112070			hypothetical protein
EHI_053100_at	0.00131546	0.000190496	1.50809	up	1.7967	down	1.6713	down	1.02677	up	1.02878	up	89.5889	134.981	49.8359	54.1423	91.9295	92.2959	6.48175	7.07447	5.6364	5.74078	6.51987	6.52269	P	P	P	P	P	P	P	P	P	P	P	P							EHI_053100	4.t00085	XM_652038	hypothetical protein
EHI_040600_at	1.47362e-05	2.62406e-07	1.34085	down	1.24489	up	1.67105	up	1.71103	up	1.07644	up	290.773	216.019	360.218	484.244	496.237	311.536	8.17665	7.7535	8.49268	8.91741	8.95152	8.28292	P	P	P	P	P	P	P	P	P	P	P	P							EHI_040600	164.t00014	XM_646365	Acid sphingomyelinase-like phosphodiesterase, putative	GO:0004767
EHI_188130_at	0.0154893	0.00532614	1.11529	down	1.21638	up	1.67088	up	1.53672	up	1.59175	up	248.58	219.256	298.503	412.339	379.324	389.08	7.93328	7.77586	8.21587	8.67389	8.55313	8.60389	P	P	P	P	P	P	P	P	P	P	P	P							EHI_188130	75.t00014	XM_648588	LSM domain containing protein	GO:0003674|GO:0008152
EHI_085980_at	0.0117067	0.00367027	1.39215	down	2.35031	down	1.67088	down	1.12949	up	1.00793	up	1559.09	1119.75	665.208	951.263	1764.11	1565.93	10.5982	10.1209	9.36531	9.85756	10.7738	10.6096	P	P	P	P	P	P	P	P	P	P	P	P							EHI_085980	94.t00005	XM_647984	glycogen synthase, putative	GO:0005978|GO:0009011
EHI_041480_s_at	0.00144294	0.000216141	2.01689	up	1.24261	down	1.67066	down	1.21387	down	1.2151	down	291.949	590.783	236.803	174.627	242.808	240.074	8.18812	9.20025	7.87474	7.44771	7.90851	7.90705	P	P	P	P	P	P	P	P	P	P	P	P							EHI_041480			hypothetical protein
EHI_045100_at	0.0408834	0.0185236	1.12	up	1.75134	down	1.67062	down	1.05354	down	1.16239	up	43.0143	48.2835	24.5403	25.7648	40.592	49.8305	5.41697	5.58047	4.60851	4.67659	5.34173	5.63407	P	P	P	P	P	P	P	P	P	P	P	P							EHI_045100	3.t00079	XM_652239	RhoGAP domain containing protein	GO:0005622|GO:0007165
EHI_199000_at	0.072722	0.0386778	1.12879	up	1.57635	down	1.67049	down	1.20571	down	1.29493	down	2560.73	2899.66	1646.94	1539.05	2173.84	1976.31	11.3195	11.4943	10.6629	10.5792	11.0496	10.9466	P	P	P	P	P	P	P	P	P	P	P	P							EHI_199000	263.t00009	XM_644794	calponin homology domain protein, putative	GO:0004725|GO:0005509
EHI_199140_at	0.0522657	0.0252372	1.43583	up	1.67573	down	1.67035	down	1.10213	down	1.09867	down	18.6452	26.4785	10.7196	10.7544	16.3284	16.3943	4.16694	4.68882	3.42215	3.42679	4.02665	4.03118	P	P	P	P	P	P	P	A	P	P	P	P							EHI_199140	87.t00005	XM_648209	hypothetical protein
EHI_148400_at	0.00350571	0.000751645	1.30564	down	1.40535	down	1.67007	down	1.86049	down	1.94192	down	939.313	719.269	661.197	557.307	500.48	479.691	9.85981	9.47505	9.36889	9.1199	8.96413	8.90233	P	P	P	P	P	P	P	P	P	P	P	P							EHI_148400	1.t00115	XM_652408	hypothetical protein
EHI_148150_at	0.000895723	0.000112129	1.1515	up	1.15406	down	1.67007	down	1.08395	down	1.06157	down	848.061	977.737	736.254	508.219	786.112	799.719	9.72791	9.93142	9.52119	8.98801	9.61162	9.64171	P	P	P	P	P	P	P	P	P	P	P	P							EHI_148150	1.t00142	XM_652435	hypothetical protein
EHI_124360_at	0.000184853	1.2048e-05	1.25538	up	1.50871	up	1.66997	up	1.30028	up	1.1952	up	300.72	377.405	454.512	503.36	391.765	359.335	8.2318	8.55993	8.82512	8.97163	8.61063	8.48906	P	P	P	P	P	P	P	P	P	P	P	P							EHI_124360			hypothetical protein
EHI_024660_at	0.000231348	1.64041e-05	1.4233	down	2.19842	down	1.66978	down	1.4712	up	2.09562	up	41.6347	28.7243	18.4596	24.3059	60.9137	85.061	5.34194	4.8327	4.20547	4.60228	5.89893	6.40931	P	P	P	P	P	P	P	P	P	P	P	P							EHI_024660	124.t00022	XM_647204	chitinase Jessie, putative
119.m00136_s_at	0.00505535	0.00122649	1.00413	up	1.39451	down	1.66931	down	1.30328	down	1.39269	down	182.894	183.201	130.606	109.155	139.576	130.6	7.50681	7.51276	7.02706	6.76756	7.12466	7.02894	P	P	P	P	P	P	P	P	P	P	P	P	119.t00023	N/A	119.m00136	EAL47025	XP_652413	XM_647321
EHI_192550_at	0.140777	0.0881301	2.51793	down	2.84699	down	1.66893	down	1.33114	down	1.98419	down	14.235	5.66333	5	9.06916	10.6958	7.41099	3.83137	2.49913	2.32193	3.09244	3.41871	2.84282	P	P	A	A	A	A	M	P	P	P	P	A							EHI_192550			hypothetical protein
EHI_148980_at	0.0706246	0.0372051	1.07443	down	1.52147	down	1.66853	down	1.05841	down	1.16087	down	131.264	122.378	88.5372	78.5534	125.376	112.89	7.03311	6.92954	6.42765	6.29454	6.95122	6.81791	P	P	P	P	P	P	P	P	P	P	P	P							EHI_148980	1.t00057	XM_652476	RhoGAP domain containing protein	GO:0005622|GO:0007165
EHI_019140_at	0.00017152	1.06586e-05	2.92464	down	1.81152	down	1.66834	up	1.17856	down	1.55935	up	22.4855	7.82679	12.4621	37.5188	19.1295	35.2154	4.49076	2.9425	3.63356	5.22917	4.25373	5.1317	P	P	P	P	P	P	P	P	P	P	P	P							EHI_019140	93.t00011	XM_648030	hypothetical protein
EHI_088090_at	0.0170692	0.00608422	1.17318	up	1.74261	down	1.66764	down	1.47771	down	1.42079	down	738.443	868.414	433.291	444.582	508.312	520.967	9.52784	9.75827	8.72659	8.79004	8.96448	9.02115	P	P	P	P	P	P	P	P	P	P	P	P							EHI_088090	427.t00004	XM_643488	coatomer alpha subunit, putative	GO:0004402|GO:0006886|GO:0008565
3.m00595_x_at	0.192725	0.130201	1.14087	down	1.92478	down	1.66688	down	1.17752	down	1.37109	down	14.3661	12.0369	7.58482	8.24147	11.6663	10.0388	3.77876	3.58863	2.83406	3.04161	3.54301	3.32343	P	P	P	P	P	A	P	P	P	P	P	P	3.t00058	N/A	3.m00595	EAL51931	XP_657310	XM_652218
EHI_034710_s_at	0.0637069	0.0326445	1.96559	up	1.49618	down	1.66685	down	1.00073	down	1.0011	up	45.1235	90.4771	30.4978	27.484	49.5733	45.1483	5.49033	6.46529	4.90905	4.75321	5.48929	5.49192	P	P	P	P	P	P	P	P	P	P	P	P							EHI_034710	365.t00002	XM_643852	heat shock protein, putative	GO:0005515|GO:0005524|GO:0016887|GO:0019538
EHI_131230_at	0.0949217	0.0542181	1.19272	up	1.74035	down	1.66651	down	1.15985	down	1.00272	up	770.784	940.965	448.668	468.952	698.232	775.872	9.58884	9.8431	8.78946	8.85201	9.3749	9.59275	P	P	P	P	P	P	P	P	P	P	P	P							EHI_131230	27.t00041	XM_650441	actin, putative	GO:0005515
EHI_027330_s_at	0.0324967	0.0139678	1.7524	up	1.16642	up	1.66549	down	1.2525	up	1.63949	up	52.2801	86.0307	57.5864	29.9528	61.4442	80.4705	5.61629	6.42562	5.83838	4.88034	5.9411	6.32954	P	P	P	P	P	P	P	P	P	P	P	P							EHI_027330	1.t00158	XM_652508	hypothetical protein
EHI_158630_at	0.000205072	1.38496e-05	1.42993	up	1.37871	down	1.66548	down	1.30462	down	1.55267	down	159.613	226.422	115.43	95.0403	121.369	101.899	7.30574	7.82169	6.84242	6.5698	6.92211	6.67099	P	P	P	P	P	P	P	P	P	P	P	P							EHI_158630	277.t00002	XM_644609	leucine rich repeat / protein phosphatase 2C domain containing protein	GO:0004721|GO:0005515
EHI_124860_at	0.0112219	0.0034691	1.848	up	1.08944	up	1.66463	up	1.99811	up	1.42468	up	84.6928	153.334	90.4464	140.222	167.836	118.51	6.37454	7.2605	6.49813	7.10974	7.37317	6.88518	P	P	P	P	P	P	P	P	P	P	P	P							EHI_124860	302.t00003	XM_644351	protein kinase, putative	GO:0004672|GO:0004713|GO:0005524|GO:0006468
EHI_197470_at	0.006267	0.00163312	1.01319	up	1.45859	down	1.66443	down	1.25032	up	1.49029	up	47.7494	48.0953	33.2884	28.9371	59.2751	70.74	5.56676	5.58567	5.02219	4.83173	5.88906	6.14236	P	P	P	P	P	P	P	P	P	P	P	P							EHI_197470	152.t00016	XM_646596	hypothetical protein
EHI_007040_s_at	0.00299824	0.000601064	1.39609	up	1.89632	down	1.66396	down	1.23562	down	1.02471	down	64.9207	89.3301	34.813	39.3957	54.7218	62.4778	5.99968	6.48107	5.07647	5.26505	5.69444	5.96446	P	P	P	P	P	P	P	P	P	P	P	P							EHI_007040	150.t00024	XM_646648	hypothetical protein	GO:0003676|GO:0004386|GO:0005524|GO:0008026
EHI_138960_at	0.0439077	0.0202788	1.92913	up	3.6965	up	1.6633	up	1.43833	up	2.09334	up	9.12261	17.7706	33.7561	16.0778	13.3353	19.0367	3.18163	4.12958	5.06779	3.91568	3.70603	4.24743	P	P	P	P	P	P	P	P	P	P	P	P							EHI_138960	154.t00023	XM_646552	mago nashi protein, putative	GO:0005634
EHI_009370_at	0.000637315	7.01126e-05	1.12481	down	1.48548	down	1.66283	down	1.3732	down	1.22307	down	1799.86	1594.68	1207.33	1079.53	1313.96	1466.26	10.8084	10.6387	10.2375	10.0748	10.3509	10.5179	P	P	P	P	P	P	P	P	P	P	P	P							EHI_009370	47.t00001	XM_649559	fatty acid elongase, putative	GO:0008415
348.m00046_s_at	0.0136582	0.00449389	1.23116	up	1.42477	up	1.66252	up	1.24634	up	1.48926	up	167.561	205.591	238.441	277.828	208.12	249.196	7.38356	7.68357	7.89428	8.11693	7.70126	7.95815	P	P	P	P	P	P	P	P	P	P	P	P	348.t00001	N/A	348.m00046	EAL43664	XP_649050	XM_643958
103.m00175_s_at	0.00451361	0.00105701	1.2026	up	1.59787	down	1.66223	down	1.30031	down	1.27898	down	151.397	182.067	99.7109	91.0793	116.597	118.373	7.24209	7.50825	6.56594	6.50897	6.86324	6.88709	P	P	P	P	P	P	P	P	P	P	P	P	103.t00030	N/A	103.m00175	EAL47460	XP_652848	XM_647756
EHI_156440_at	5.28885e-05	1.94342e-06	1.32394	up	1.21259	down	1.66186	down	1.14789	up	1.28389	up	1092.81	1443.29	900.599	655.189	1249.48	1397.83	10.0881	10.4929	9.81001	9.3553	10.2871	10.4486	P	P	P	P	P	P	P	P	P	P	P	P							EHI_156440			hypothetical protein
64.m00147_x_at	0.163566	0.106035	1.36192	down	2.02634	down	1.66185	down	1.26417	up	1.21362	down	26.3773	20.7731	12.7483	16.3511	32.6882	21.2855	4.69111	4.24547	3.67224	3.95832	5.0293	4.41179	P	P	P	P	P	P	P	P	P	P	P	P	64.t00002	N/A	64.m00147	EAL48649	XP_654035	XM_648943
282.m00078_s_at	0.0467374	0.0218955	1.25413	up	1.42309	down	1.66184	down	1.19528	down	1.3806	down	1984.81	2481.69	1467.13	1190.82	1656.46	1433.58	10.9504	11.277	10.4413	10.2176	10.693	10.4851	P	P	P	P	P	P	P	P	P	P	P	P	282.t00001	N/A	282.m00078	EAL44263	XP_649649	XM_644557
EHI_038570_at	0.000459133	4.42174e-05	1.22149	up	1.62788	up	1.66088	up	1.10967	up	1.13479	up	658.428	804.579	1071.4	1098.16	732.143	746.792	9.36214	9.65078	10.0651	10.0941	9.51228	9.54456	P	P	P	P	P	P	P	P	P	P	P	P							EHI_038570	7.t00016	XM_651763	RNA polymerase subunit Rpb8	GO:0006350
396.m00048_x_at	4.99331e-06	5.16221e-08	1	up	1	up	1.66086	up	1	up	1	up	5	5	5	8.32305	5	5	2.32193	2.32193	2.32193	3.05386	2.32193	2.32193	A	A	A	A	A	A	M	A	A	A	A	A	396.t00001	N/A	396.m00048	EAL43376	XP_648762	XM_643670
EHI_129730_s_at	0.00411885	0.000931706	1.24009	down	1.72307	down	1.66034	down	1.1578	down	1.01888	up	317.398	256.204	184.196	194.289	274.209	324.09	8.31007	7.99963	7.52509	7.57859	8.09868	8.33707	P	P	P	P	P	P	P	P	P	P	P	P							EHI_129730			protein kinase rad3, putative	GO:0016773
EHI_142240_at	0.259334	0.185576	1.4353	down	1.93631	down	1.66034	down	1.04435	up	1.01701	down	9.92832	6.92845	5.05389	5.97345	10.4021	9.85756	3.29062	2.76927	2.33731	2.55915	3.35324	3.26629	M	A	P	A	A	A	A	P	P	P	P	P							EHI_142240	389.t00002	XM_643713	hypothetical protein
EHI_023610_at	0.00796581	0.00222173	1.04226	up	1.36421	down	1.66026	down	1.31426	down	1.10802	down	115.033	119.828	84.2934	69.2482	87.8246	103.772	6.8451	6.90482	6.39703	6.11369	6.45085	6.69712	P	P	P	P	P	P	P	P	P	P	P	P							EHI_023610	322.t00005	XM_644200	protein kinase, putative	GO:0004198|GO:0004672|GO:0004713|GO:0005524|GO:0005622|GO:0006468|GO:0006508
[truncated: 7,920 more rows]
