# Supplementary material for: Global analysis of gene expression in response to L-Cysteine deprivation in the anaerobic protozoan parasite Entamoeba histolytica
Source: BMC Genomics. 2011 May 31;12:275. doi: 10.1186/1471-2164-12-275 (PMC3164229; doi:10.1186/1471-2164-12-275)
Supplement: Additional file 2 — List of genes induced ≥3 fold at one or more time points upon L-cysteine deprivation. Probe ID, corrected p-value by ANOVA, fold change and up/down-regulation, and normalized expression levels in log2 scale at each time point are shown. Locus ID, accession numbers, annotations, and other information related to GO term, InterProScan domains are shown. [file 1471-2164-12-275-S2.XLSX]

## Sheet: Additional File
	ADDITIONAL FILE
	Additional file 2 - List of genes induced ≥3 fold at one or more time points upon L-cysteine deprivation

## Sheet: Additional File 2
Probe ID	Corrected p-value	Cysteine Deprivation										Expression (log2 )
		3 h		6h		12h		24h		48h		Cysteine Deprivation
		Fold	Regulation	Fold	Regulation	Fold	Regulation	Fold	Regulation	Fold	Regulation	0 h	3 h	6h	12h	24h	48h	old Locus ID	new locus ID	probe set ID	GenBank EAL#	GenBank XP#	GenBank XM#	Locus	New Annotation Locus	Old Annotation Locus	Old Annotation Genbank	Common Name	GO Term	InterProScan	Functional groups
103.m00159_s_at	2.6578e-06	1.59755	up	2.96645	up	2.79534	up	2.50619	up	2.89615	up	8.84582	9.52168	10.4146	10.3288	10.1713	10.38	103.t00014	N/A	103.m00159	EAL47445	XP_652831	XM_647739					acetyltransferase, putative		Bacterial transferase hexapeptide repeat	General Metabolism
EHI_096770_at	4.92976e-05	1.90214	up	3.36893	up	4.79281	up	3.69599	up	4.22127	up	7.01358	7.9412	8.76587	9.27445	8.89954	9.09125							EHI_096770		24.t00014	XM_650580	acetyltransferase, putative		Bacterial transferase hexapeptide repeat	General Metabolism
EHI_190460_at	0.00287294	1.20193	down	1.35763	down	1.1967	up	2.17526	up	3.94417	up	3.10963	2.84428	2.66854	3.3687	4.23082	5.08935							EHI_190460		165.t00001	XM_646352	amino acid transporter, putative		Amino acid transporter, transmembrane	Transport
EHI_004990_at	5.1456e-05	1.98583	up	4.28091	up	3.75271	up	2.44849	up	3.02005	up	6.30391	7.29365	8.40183	8.21184	7.5958	7.89849							EHI_004990		103.t00009	XM_647768	ankyrin, putative	GO:0004623|GO:0008415|GO:0008870	Ankyrin	Cytoskeleton, Vesicular trafficking, and Secretion
EHI_067190-136360_s_at	0.00126594	3.21109	up	2.48772	up	1.2273	up	1.34781	up	1.04451	up	6.31508	7.99815	7.62991	6.61057	6.7457	6.37791											cyst wall-specific glycoprotein Jacob		Cyst wall-specific glycoprotein Jacob	General Metabolism
EHI_038920_at	0.00021325	2.96116	up	1.36273	up	1.06817	up	1.06266	down	1.00173	down	7.5839	9.15007	8.0304	7.67904	7.49622	7.58141							EHI_038920		7.t00040	XM_651788	DNA topoisomerase III, putative	GO:0003676|GO:0003677|GO:0003916|GO:0003917|GO:0005694|GO:0006265|GO:0006268|GO:0006304	DNA topoisomerase, type IA, core	DNA/RNA Regulation
17.m00304_s_at	4.28773e-07	3.67833	down	1.01105	down	2.49528	up	3.81282	up	3.71878	up	7.94548	6.06644	7.92963	9.26469	9.87635	9.84031	17.t00009	N/A	17.m00304	EAL50774	XP_656160	XM_651068					fatty acid eleongase		FAE1/TypeIII polyketids synthase like protein	Lipid Metabolism
EHI_092190_at	0.0278695	1.57714	up	3.71804	up	1.54172	up	1.19487	up	1.17277	up	6.82776	7.48507	8.72231	7.45231	7.08461	7.05768							EHI_092190		50.t00014	XM_649479	fatty acid elongase, putative	GO:0008415	Very-long-chain 3-ketoacyl-CoA synthase	Lipid Metabolism
EHI_080280_at	3.29856e-05	8.58292	up	6.2364	up	5.54321	up	1.33997	up	1.28077	down	3.79368	6.89514	6.43439	6.2644	4.21588	3.43666							EHI_080280		293.t00011	XM_644430	glucosamine 6-phosphate N-acetyltransferase. putative	GO:0004343|GO:0006048	GCN5-related N-acetyltransferase	General Metabolism
EHI_055680_at	0.00140737	2.00824	up	4.57991	up	4.18723	up	1.55005	up	1.20513	up	5.62937	6.6353	7.82469	7.69537	6.26168	5.89856							EHI_055680		134.t00007	XM_646949	heat shock protein, Hsp20 family, putative		Heat shock protein Hsp20	Others
EHI_023330_at	8.15502e-07	6.45994	up	1.36279	up	3.62447	down	7.0748	down	8.30921	down	9.15518	11.8467	9.60174	7.2974	6.33249	6.10047							EHI_023330		25.t00024	XM_650547	hypothetical protein		ATP binding domain	Domain containing hypothetical
496.m00027_s_at	3.98271e-06	2.40716	up	3.37596	up	2.74017	up	1.55125	down	1.81359	down	9.75518	11.0225	11.5105	11.2094	9.12175	8.89633	496.t00004	N/A	496.m00027	EAL42875	XP_648259	XM_643167					hypothetical protein		PHF5-like	Domain containing hypothetical
EHI_000660_at	1.59538e-05	2.78257	up	3.31597	up	1.31456	up	1.11135	down	1.05884	up	7.08071	8.55714	8.81015	7.47529	6.9284	7.16319							EHI_000660		91.t00017	XM_648105	hypothetical protein	GO:0006486|GO:0008378|GO:0016020	Glycosyl transferase, family 31	Domain containing hypothetical
EHI_014340_at	4.90416e-05	2.70158	up	5.17487	up	1.91796	up	1.06963	up	1.09687	down	6.45304	7.88684	8.82456	7.39261	6.55015	6.31965							EHI_014340		37.t00007	XM_649988	hypothetical protein		Duf82 domain	Domain containing hypothetical
50.m00196_s_at	8.9624e-05	4.2226	up	1.45984	down	1.10577	down	1.24226	up	1.35589	down	4.95432	7.03245	4.40851	4.80927	5.26728	4.51508	50.t00034	N/A	50.m00196	EAL49156	XP_654542	XM_649450					hypothetical protein		Ricin B Lectin	Domain containing hypothetical
EHI_005160_s_at	0.00669778	2.90841	up	4.52309	up	3.44112	up	1.60529	up	1.22265	up	2.93733	4.47756	5.11463	4.72021	3.62016	3.22733							EHI_005160		103.t00031	XM_647757	hypothetical protein		TonB Box, conserved site	Domain containing hypothetical
EHI_096430_at	0.0148053	1.06247	up	1.23057	up	2.95092	up	2.1185	up	2.58085	up	4.23491	4.32233	4.53424	5.79608	5.31796	5.60276							EHI_096430		6.t00039	XM_651827	hypothetical protein		EF-Hand 1, calcium-binding site	Domain containing hypothetical
EHI_186330_at	4.15322e-06	1.46672	up	2.96951	up	1.15257	up	1.28699	down	1.11048	down	8.44161	8.9942	10.0118	8.64646	8.07761	8.29042							EHI_186330		405.t00005	XM_643610	hypothetical protein		DENN Domain	Domain containing hypothetical
EHI_067230_x_at	1.37746e-07	9.6739	up	13.5658	up	4.2128	up	1.27161	down	1.05891	down	6.18116	9.45525	9.94306	8.25594	5.8345	6.09857							EHI_067230		110.t00005	XM_647567	hypothetical protein		No Hits	Hypothetical protein
EHI_028940_at	1.37746e-07	6.12596	up	6.54572	up	3.39197	up	1.03058	down	1.18855	down	8.44272	11.0577	11.1533	10.2048	8.39926	8.19352							EHI_028940		110.t00009	XM_647571	hypothetical protein		No Hits	Hypothetical protein
493.m00030_x_at	1.37746e-07	3.87104	up	5.15465	up	3.32357	up	1.77442	down	1.9006	down	8.72997	10.6827	11.0959	10.4627	7.90262	7.80352	493.t00001	N/A	493.m00030	EAL42881	XP_648267	XM_643175					hypothetical protein		No Hits	Hypothetical protein
EHI_138810_s_at	5.05096e-07	2.32612	down	1.33975	down	1.42132	up	2.55281	up	3.07556	up	6.6738	5.45587	6.25184	7.18102	8.02589	8.29464							EHI_138810		154.t00009	XM_646547	hypothetical protein		No Hits	Hypothetical protein
EHI_148740_at	1.01649e-06	1.90556	up	2.71265	up	4.38444	up	1.67622	up	1.26616	up	8.18535	9.11557	9.62505	10.3177	8.93056	8.52581							EHI_148740	EHI_148740			hypothetical protein		No Hits	Hypothetical protein
EHI_197090_at	1.50343e-06	1.20351	up	3.9011	up	3.714	up	2.1094	up	2.30532	up	5.59428	5.86153	7.55816	7.48725	6.67111	6.79925							EHI_197090		92.t00025	XM_648057	hypothetical protein		No Hits	Hypothetical protein
586.m00015_s_at	2.16767e-06	2.36296	up	3.50747	up	2.70153	up	1.62325	down	1.90301	down	9.73405	10.9746	11.5445	11.1678	9.03517	8.80577	586.t00001	N/A	586.m00015	EAL42682	XP_648068	XM_642976					hypothetical protein		No Hits	Hypothetical protein
EHI_136430_at	4.10529e-06	7.4548	up	7.81932	up	3.15747	up	2.27297	down	1.02656	up	4.08077	6.97894	7.04782	5.73954	2.8962	4.11859							EHI_136430		33.t00026	XM_650171	hypothetical protein		No Hits	Hypothetical protein
65.m00145_x_at	6.1101e-06	1.22229	up	3.31582	up	4.72473	up	1.10531	up	1.59669	down	3.08379	3.37338	4.81316	5.32402	3.22824	2.4087	65.t00007	N/A	65.m00145	EAL48626	XP_654012	XM_648920					hypothetical protein		No Hits	Hypothetical protein
89.m00107_x_at	8.32321e-06	2.04698	up	3.20003	up	2.12117	up	1.07149	up	1.2672	down	7.34241	8.37591	9.0205	8.42727	7.44203	7.00077	89.t00004	N/A	89.m00107	EAL47846	XP_653233	XM_648141					hypothetical protein		No Hits	Hypothetical protein
EHI_166380_s_at	9.64634e-06	2.62907	up	2.99946	up	1.94998	up	1.14704	up	1.30745	up	9.84398	11.2385	11.4287	10.8074	10.0419	10.2307							EHI_166380		125.t00003	XM_647184	hypothetical protein		No Hits	Hypothetical protein
EHI_169250_at	9.79716e-06	1.70545	up	3.48342	up	1.97102	up	1.13376	down	1.04616	down	5.49418	6.26433	7.29468	6.47312	5.31306	5.42907							EHI_169250		177.t00018	XM_646107	hypothetical protein		No Hits	Hypothetical protein
EHI_046040_s_at	1.05138e-05	6.50499	up	1.52336	up	1.06338	down	1.01798	down	1.55106	down	5.07936	7.7809	5.68661	4.9907	5.05365	4.4461							EHI_046040		184.t00002	XM_645992	hypothetical protein		No Hits	Hypothetical protein
EHI_039720_at	1.60166e-05	1.04721	down	2.0785	up	4.3764	up	3.26429	up	1.35615	up	2.53353	2.46698	3.58907	4.66327	4.2403	2.97304							EHI_039720		600.t00002	XM_642957	hypothetical protein		No Hits	Hypothetical protein
EHI_130490_at	1.84819e-05	1.68405	up	1.94542	up	5.84021	up	3.50316	up	1.72989	up	7.42447	8.17641	8.38456	9.97049	9.23313	8.21515							EHI_130490		458.t00009	XM_643338	hypothetical protein		No Hits	Hypothetical protein
24.m00302_at	1.96483e-05	1.16396	down	1.72674	up	1.97336	up	2.37896	up	3.37918	up	5.62812	5.40908	6.41617	6.60878	6.87845	7.3848	24.t00048	N/A	24.m00302	EAL50320	XP_655706	XM_650614					hypothetical protein		No Hits	Hypothetical protein
914.m00009_x_at	3.05306e-05	1.33129	up	1.33553	up	2.28966	up	3.01962	up	3.51465	up	6.60923	7.02205	7.02664	7.80436	8.20359	8.42261	914.t00001	N/A	914.m00009	EAL42476	XP_647862	XM_642770					hypothetical protein		No Hits	Hypothetical protein
EHI_011400_at	3.45692e-05	1.47395	down	1.84474	up	1.67288	up	2.79996	up	3.39793	up	6.58155	6.02186	7.46497	7.32388	8.06696	8.3462							EHI_011400		382.t00003	XM_643747	hypothetical protein		No Hits	Hypothetical protein
EHI_189190_x_at	4.28576e-05	1.69722	up	4.79826	up	4.37711	up	1.01072	down	1.89946	down	3.24751	4.01069	5.51003	5.37749	3.23213	2.32193							EHI_189190		319.t00005	XM_644225	hypothetical protein		No Hits	Hypothetical protein
EHI_178130_at	5.91865e-05	2.04047	up	3.20486	up	3.98097	up	2.39129	up	2.81648	up	5.08622	6.11512	6.76648	7.07934	6.34401	6.58011							EHI_178130		162.t00019	XM_646412	hypothetical protein		No Hits	Hypothetical protein
EHI_139090_at	6.18201e-05	1.61556	up	1.87087	up	4.07321	up	1.31589	up	1.50197	down	5.95256	6.6446	6.85627	7.97873	6.34861	5.36571							EHI_139090		443.t00004	XM_643429	hypothetical protein		No Hits	Hypothetical protein
EHI_126430_x_at	8.9624e-05	2.03979	up	1.12728	up	3.2933	up	2.5551	up	1.90871	down	5.29851	6.32692	5.47135	7.01804	6.65188	4.36591							EHI_126430	EHI_126430			hypothetical protein	GO:0004170|GO:0046080	DeoxyUTP pyrophosphatase domain	Hypothetical protein
EHI_118090_at	0.000103029	1.41404	up	3.41853	up	2.99275	up	1.28423	up	1.25933	up	4.82371	5.32354	6.59709	6.40519	5.18462	5.15637							EHI_118090		18.t00044	XM_650955	hypothetical protein		No Hits	Hypothetical protein
EHI_110480_at	0.000149338	2.27682	up	4.20199	up	3.28965	up	2.85554	up	1.67859	up	4.50988	5.6969	6.58095	6.22782	6.02364	5.25713							EHI_110480		5.t00068	XM_651901	hypothetical protein		No Hits	Hypothetical protein
EHI_180130_s_at	0.000177345	1.99931	up	3.86761	up	3.34624	up	1.40833	down	1.27704	down	2.88893	3.88843	4.84037	4.63147	2.39495	2.53612							EHI_180130	EHI_180130			hypothetical protein		No Hits	Hypothetical protein
EHI_110370_at	0.000204758	1.25126	down	1.25658	up	3.90098	up	2.58599	up	4.07648	up	4.51555	4.19217	4.84505	6.47938	5.88626	6.54287							EHI_110370		5.t00056	XM_651955	hypothetical protein		No Hits	Hypothetical protein
EHI_096610_at	0.000215037	1.84509	up	2.31012	up	2.21759	up	2.35082	up	3.36104	up	4.60348	5.48716	5.81144	5.75247	5.83664	6.35238							EHI_096610		6.t00056	XM_651845	hypothetical protein		No Hits	Hypothetical protein
48.m00216-229.m00067_at	0.000236002	1.83484	up	4.49716	up	3.9974	up	2.02841	up	2.24442	up	7.32526	8.20091	9.49428	9.32432	8.34561	8.49161					XP_654619						hypothetical protein		No hits	Hypothetical protein
13.m00350_at	0.000244463	1.04314	down	2.43983	up	7.75928	up	5.41124	up	6.4875	up	2.72779	2.66685	4.01457	5.68371	5.16374	5.42545	13.t00064	N/A	13.m00350	EAL51018	XP_656404	XM_651312					hypothetical protein		No Hits	Hypothetical protein
EHI_021320_at	0.000244463	2.07818	up	2.43205	up	2.92254	up	2.52625	up	1.44784	up	5.58122	6.63654	6.86339	7.12844	6.91822	6.11512							EHI_021320		30.t00035	XM_650279	hypothetical protein		No Hits	Hypothetical protein
EHI_014910_s_at	0.000269201	6.00637	up	1.51639	up	1.32884	down	1.44355	up	1.17105	down	2.98564	5.57214	3.58628	2.57547	3.51527	2.75784							EHI_014910	EHI_014910			hypothetical protein		No Hits	Hypothetical protein
EHI_142270_at	0.000294001	3.71992	up	4.07761	up	1.97476	up	1.03796	down	1.0788	down	8.27334	10.1686	10.3011	9.25502	8.21959	8.16392							EHI_142270		90.t00012	XM_648119	hypothetical protein		No Hits	Hypothetical protein
EHI_110210_at	0.00030192	2.19972	up	3.56274	up	1.7094	up	1.10252	up	1.3382	up	6.23809	7.37542	8.07108	7.01159	6.3789	6.65839							EHI_110210		5.t00040	XM_651939	hypothetical protein		No Hits	Hypothetical protein
EHI_191760_at	0.000388155	2.31496	up	2.99487	up	1.41808	up	1.09299	down	1.00133	down	5.73229	6.94327	7.31478	6.23622	5.604	5.73036							EHI_191760		354.t00001	XM_643927	hypothetical protein		No Hits	Hypothetical protein
EHI_192430_at	0.000411592	2.32674	up	3.26471	up	2.65512	up	1.84809	up	1.71076	up	6.79094	8.00925	8.49789	8.19971	7.67697	7.56558							EHI_192430		69.t00030	XM_648795	hypothetical protein		No Hits	Hypothetical protein
EHI_176810_at	0.000457919	4.76355	up	8.83482	up	6.01701	up	1.16345	up	1.30188	down	3.53413	5.78617	6.67733	6.12318	3.75254	3.15353							EHI_176810		267.t00009	XM_644746	hypothetical protein		No Hits	Hypothetical protein
EHI_054680_at	0.000478877	1.22469	down	1.44024	down	1.10886	down	2.68265	up	5.94861	up	3.08618	2.79377	2.55987	2.9371	4.50984	5.65874							EHI_054680		133.t00013	XM_646972	hypothetical protein		No Hits	Hypothetical protein
EHI_084710_at	0.000512764	5.27355	up	2.33852	up	1.14246	up	2.15706	up	1.16877	up	4.26577	6.66454	5.49137	4.45791	5.37484	4.49075							EHI_084710		36.t00029	XM_650002	hypothetical protein		No Hits	Hypothetical protein
22.m00298_x_at	0.000580973	1.80904	up	3.35677	up	2.72081	up	1.39851	up	1.10224	down	8.71635	9.57157	10.4634	10.1604	9.20024	8.57591	22.t00038	N/A	22.m00298	EAL50405	XP_655791	XM_650699					hypothetical protein		No Hits	Hypothetical protein
870.m00013_x_at	0.000649562	3.38235	up	6.4204	up	5.03389	up	1.31568	up	1.87213	up	2.54464	4.30267	5.22731	4.87632	2.94045	3.44932	870.t00001	N/A	870.m00013	EAL42498	XP_647884	XM_642792					hypothetical protein		No Hits	Hypothetical protein
EHI_034550_x_at	0.000763602	1.37957	up	1.39706	down	1.47399	down	3.20851	up	2.18009	down	3.65856	4.12277	3.17616	3.09883	5.34046	2.53417							EHI_034550	EHI_034550			hypothetical protein		No Hits	Hypothetical protein
EHI_072530_at	0.000783878	1.04836	up	1.2801	up	3.01571	up	1.34729	up	1.06314	down	4.7259	4.79404	5.08216	6.3184	5.15597	4.63757							EHI_072530		329.t00008	XM_644140	hypothetical protein		No Hits	Hypothetical protein
373.m00052_s_at	0.000786683	4.11141	up	1.99245	up	3.09535	up	1.04128	up	1.10376	down	6.52837	8.568	7.52292	8.15847	6.58673	6.38595	373.t00008	N/A	373.m00052	EAL43510	XP_648896	XM_643804					hypothetical protein		No Hits	Hypothetical protein
218.m00071_at	0.00100056	1.8645	up	1.43595	up	1.69211	up	2.16751	up	3.0666	up	4.30317	5.20195	4.82518	5.06199	5.4192	5.91981	218.t00011	N/A	218.m00071	EAL45071	XP_650462	XM_645370					hypothetical protein		No Hits	Hypothetical protein
45.m00169_x_at	0.00120731	1.72478	up	1.83457	up	3.28693	up	2.10172	up	2.29151	up	6.74721	7.53362	7.62265	8.46395	7.81877	7.94351	45.t00026	N/A	45.m00169	EAL49372	XP_654760	XM_649668					hypothetical protein		No Hits	Hypothetical protein
337.m00049_x_at	0.00152228	2.91372	up	5.24057	up	4.50833	up	1.69537	up	1.01005	up	2.48267	4.02553	4.87239	4.65526	3.24426	2.49709	337.t00003	N/A	337.m00049	EAL43775	XP_649167	XM_644075					hypothetical protein		No Hits	Hypothetical protein
EHI_116930_x_at	0.00152228	1.31163	up	1.39964	down	1.40822	down	3.02323	up	1.87198	down	3.66862	4.05998	3.18357	3.17474	5.26471	2.76405							EHI_116930	EHI_116930			hypothetical protein		No Hits	Hypothetical protein
167.m00129_at	0.00163464	2.38332	up	4.82074	up	4.02019	up	2.03257	up	1.86262	up	3.35821	4.61118	5.62746	5.36547	4.38151	4.25554	167.t00015	N/A	167.m00129	EAL46025	XP_651411	XM_646319					hypothetical protein		No Hits	Hypothetical protein
EHI_062300_at	0.00172882	1.65553	up	1.93431	up	4.72182	up	2.69082	up	2.14705	up	4.09994	4.82723	5.05176	6.33928	5.52798	5.2023							EHI_062300		239.t00006	XM_645096	hypothetical protein		No Hits	Hypothetical protein
EHI_033730_at	0.00173039	1.74893	up	1.35938	up	3.17075	up	1.01183	up	1.16543	down	7.12778	7.93425	7.57073	8.79261	7.14474	6.90692							EHI_033730		206.t00007	XM_645552	hypothetical protein		No Hits	Hypothetical protein
15.m00356_at	0.00177897	3.37228	up	4.19936	up	3.29779	up	1.68731	up	2.06703	up	7.03315	8.78687	9.10332	8.75465	7.78788	8.08071	15.t00065	N/A	15.m00356	EAL50879	XP_656265	XM_651173					hypothetical protein		No Hits	Hypothetical protein
EHI_051040_s_at	0.00185079	1.50312	up	2.67129	up	4.37307	up	2.50708	up	2.83354	up	6.81532	7.40328	8.23286	8.94397	8.14133	8.31793							EHI_051040		98.t00021	XM_647890	hypothetical protein		No Hits	Hypothetical protein
EHI_064440_at	0.00197982	1.48956	down	1.24497	down	1.7	up	2.45745	up	4.01072	up	5.0343	4.45942	4.71819	5.79984	6.33147	7.03816							EHI_064440		65.t00009	XM_648922	hypothetical protein		No Hits	Hypothetical protein
EHI_137260_at	0.00201868	3.70135	up	4.38582	up	4.79034	up	2.37108	up	2.62756	up	2.96697	4.85503	5.09982	5.2271	4.21251	4.3607							EHI_137260		113.t00014	XM_647486	hypothetical protein		No Hits	Hypothetical protein
EHI_197420_at	0.00323367	2.94889	up	3.18354	up	2.35584	up	2.08693	up	2.03985	up	3.63144	5.19161	5.30207	4.86768	4.69282	4.6599							EHI_197420		152.t00011	XM_646591	hypothetical protein		No Hits	Hypothetical protein
EHI_056350_s_at	0.00334136	1.45869	up	3.91264	up	3.29425	up	1.03664	up	1.38747	down	3.02374	3.56842	4.99188	4.74369	3.07565	2.55129							EHI_056350	EHI_056350			hypothetical protein		No Hits	Hypothetical protein
EHI_174240_s_at	0.00361737	3.74802	up	1.66221	up	1.104	down	1.2103	up	1.23439	up	4.62309	6.52922	5.35619	4.48036	4.89845	4.92688							EHI_174240		116.t00022	XM_647413	hypothetical protein		No Hits	Hypothetical protein
EHI_038910_at	0.00507622	5.27073	up	2.31662	up	1.20212	up	1.57418	up	1.02628	down	2.57479	4.97279	3.78681	2.84037	3.22938	2.53737							EHI_038910		7.t00039	XM_651787	hypothetical protein		No Hits	Hypothetical protein
411.m00025_x_at	0.00515861	1.43174	up	2.55473	up	3.06676	up	2.55315	up	2.39874	up	5.35363	5.8714	6.7068	6.97035	6.70591	6.61591	411.t00001	N/A	411.m00025	EAL43275	XP_648662	XM_643570					hypothetical protein		No Hits	Hypothetical protein
80.m00144_x_at	0.00540439	1.19234	up	3.16354	up	2.32947	up	1.04694	up	1.16727	down	2.54507	2.79886	4.20661	3.76507	2.61125	2.32193	80.t00013	N/A	80.m00144	EAL48142	XP_653528	XM_648436					hypothetical protein		No Hits	Hypothetical protein
EHI_080910_s_at	0.00837088	1.10352	up	2.99574	up	3.2594	up	1.54238	up	1.48567	up	2.7119	2.85401	4.29481	4.41651	3.33706	3.28302							EHI_080910	EHI_080910			hypothetical protein		No Hits	Hypothetical protein
EHI_190310_x_at	0.010602	1.72172	up	1.12038	up	1.73379	up	3.25225	up	1.63401	down	3.10965	3.8935	3.27363	3.90358	4.81109	2.40123							EHI_190310		397.t00004	XM_643658	hypothetical protein		No Hits	Hypothetical protein
323.m00046_at	0.0111275	1.40565	up	2.48305	up	3.31252	up	2.27445	up	1.40926	up	3.22153	3.71277	4.53364	4.94945	4.40704	3.71647	323.t00001	N/A	323.m00046	EAL43896	XP_649282	XM_644190					hypothetical protein		No Hits	Hypothetical protein
EHI_140620_x_at	0.0230222	2.12154	up	5.91995	up	3.2001	up	1.29128	up	1.1555	up	2.32193	3.40704	4.88751	4.00005	2.69073	2.53045							EHI_140620		206.t00009	XM_645555	hypothetical protein		No Hits	Hypothetical protein
79.m00141_x_at	0.0243969	1.9846	up	3.11551	up	4.38052	up	1.73817	up	1.16427	up	2.90047	3.88931	4.53994	5.03157	3.69804	3.11989	79.t00010	N/A	79.m00141	EAL48181	XP_653568	XM_648476					hypothetical protein		No Hits	Hypothetical protein
EHI_107190_s_at	0.0261892	2.00201	up	3.88189	up	2.86489	up	2.1243	up	2.3201	up	4.44666	5.44812	6.40342	5.96515	5.53365	5.66085							EHI_107190		105.t00014	XM_647678	hypothetical protein		No Hits	Hypothetical protein
EHI_201300_at	0.0283009	1.00905	up	3.00132	up	1.13714	up	1.43957	up	1.72318	up	7.54312	7.55611	9.12871	7.72852	8.06876	8.32819							EHI_201300		136.t00002	XM_646906	hypothetical protein		No Hits	Hypothetical protein
16.m00294_x_at	0.038733	1.99749	up	3.4831	up	2.57674	up	1.79386	up	1.45899	up	7.17708	8.17526	8.97745	8.54262	8.02014	7.72204	16.t00008	N/A	16.m00294	EAL50791	XP_656175	XM_651083					hypothetical protein		No Hits	Hypothetical protein
EHI_031640_at	1.82773e-06	2.25352	up	3.07348	down	1.50681	up	3.56803	up	5.79881	up	6.98349	8.15568	5.36362	7.57499	8.81862	9.51925							EHI_031640		80.t00008	XM_648447	hypothetical protein (Sulfotransferase like )		No hits	Domain containing hypothetical
EHI_169260_at	1.74994e-05	3.60269	up	2.6801	up	1.44737	up	1.42646	down	1.54963	down	7.58982	9.43889	9.0121	8.12325	7.07738	6.95789							EHI_169260		177.t00019	XM_646108	hypothetical protein, conserved		Uncharacterised protein family UPF0027	Domain containing hypothetical
EHI_032670_s_at	3.41145e-06	1.45476	up	3.48427	up	5.3773	up	3.90096	up	3.99674	up	7.47065	8.01144	9.27151	9.89754	9.43448	9.46948							EHI_032670		193.t00013	XM_645799	iron-sulfur flavoprotein, putative		No hits	O2/Electrom transport/Fe-S
EHI_138480_at	4.48702e-08	3.62525	up	6.80285	up	9.82172	up	5.43463	up	4.17825	up	8.4014	10.2595	11.1675	11.6974	10.8436	10.4643							EHI_138480		35.t00042	XM_650038	iron-sulfur flavoprotein, putative		NADPH-dependent FMN reductase	O2/Electrom transport/Fe-S
EHI_134740_at	1.37746e-07	1.02549	down	2.01092	up	3.46141	up	2.35402	up	2.72715	up	10.1626	10.1263	11.1704	11.9539	11.3977	11.61							EHI_134740		131.t00014	XM_647032	iron-sulfur flavoprotein, putative	GO:0006118|GO:0008752	NADPH-dependent FMN reductase	O2/Electrom transport/Fe-S
EHI_025710_at	1.00533e-06	3.58319	up	5.40176	up	8.71792	up	5.21647	up	3.94262	up	7.16856	9.00981	9.60199	10.2925	9.55164	9.14772							EHI_025710		312.t00003	XM_644279	iron-sulfur flavoprotein, putative	GO:0003955|GO:0006118	Flavodoxin-like fold	O2/Electrom transport/Fe-S
EHI_067720_s_at	0.00272113	1.2351	up	1.57353	up	3.29784	up	1.46612	up	1.11523	down	5.84422	6.14884	6.49823	7.56574	6.39622	5.68687							EHI_067720		521.t00001	XM_643101	iron-sulfur flavoprotein, putative	GO:0006118|GO:0008752	NADPH-dependent FMN reductase	O2/Electrom transport/Fe-S
EHI_103260_s_at	0.00944068	1.61086	up	2.73487	up	3.62753	up	1.69456	up	1.16336	up	5.37157	6.0594	6.82304	7.23056	6.13248	5.58987							EHI_103260	EHI_103260			iron-sulfur flavoprotein, putative	GO:0006118|GO:0008752	NADPH-dependent FMN reductase	O2/Electrom transport/Fe-S
118.m00170_s_at	0.0207262	1.41632	up	1.70644	up	3.11619	up	1.59304	up	1.09673	up	5.57496	6.07711	6.34595	7.21474	6.24675	5.70817	118.t00029	N/A	118.m00170	EAL47051	XP_652437	XM_647345					iron-sulfur flavoprotein, putative		NADPH-dependent FMN reductase	O2/Electrom transport/Fe-S
EHI_181710_s_at	0.0461873	2.01539	up	2.467	up	3.29782	up	1.87116	up	1.20929	up	5.37514	6.3862	6.6779	7.09665	6.27907	5.6493							EHI_181710	EHI_181710			iron-sulfur flavoprotein, putative	GO:0006118|GO:0008752	NADPH-dependent FMN reductase	O2/Electrom transport/Fe-S
EHI_053830_at	2.5209e-06	3.19881	up	3.24876	up	1.8878	up	1.23462	down	1.32938	down	9.25904	10.9366	10.9589	10.1757	8.95497	8.84828							EHI_053830		41.t00026	XM_649814	La ribonucleoprotein, putative		RNA recognition motif, RNP-1	DNA/RNA Regulation
EHI_139080_at	4.35564e-06	2.30622	down	1.24695	up	4.35669	up	2.27468	up	1.99245	up	5.37911	4.17358	5.69751	7.50234	6.56477	6.37365							EHI_139080		443.t00003	XM_643428	longevity-assurance family protein	GO:0003824|GO:0008152|GO:0016021	TRAM/LAG1/CLN8 homology domain	Others
EHI_138960_at	0.0439077	1.92913	up	3.6965	up	1.6633	up	1.43833	up	2.09334	up	3.18163	4.12958	5.06779	3.91568	3.70603	4.24743							EHI_138960		154.t00023	XM_646552	mago nashi protein, putative	GO:0005634	Mago nashi protein	DNA/RNA Regulation
EHI_186810_at	0.00151659	1.13615	up	3.54272	up	1.69645	up	1.08309	up	1.02611	up	7.20525	7.3894	9.03011	7.96777	7.32041	7.24244							EHI_186810		12.t00061	XM_651348	major facilitator superfamily protein		Major facilitator superfamily, general substrate transporter	Transport
EHI_111740_at	1.7888e-07	3.13273	up	3.44157	up	1.98589	up	1.23479	down	1.21865	down	10.1825	11.83	11.9656	11.1723	9.87828	9.89726							EHI_111740		247.t00014	XM_645003	Met-10+-like protein		Protein of unknown function Met10	Others
EHI_185610_at	0.0049456	1.00486	up	1.05388	down	1.45968	up	2.98546	up	3.19942	up	4.88504	4.89204	4.80933	5.43069	6.46299	6.56285							EHI_185610		286.t00009	XM_644512	mitotic inducer phosphatase, putative	GO:0004725	M-phase inducer phosphatase	DNA/RNA Regulation
EHI_141030_at	3.64178e-05	2.36622	up	1.70618	up	2.26476	up	3.93525	up	4.06234	up	5.97186	7.21445	6.74263	7.15122	7.94832	7.99418							EHI_141030		49.t00015	XM_649510	N(6)-adenine-specific DNA methyltransferase		DNA methylase, N-6 adenine-specific, conserved site	DNA/RNA Regulation
EHI_163240_at	2.95789e-07	1.12441	down	1.12197	down	1.17354	up	1.95065	up	3.27383	up	10.3173	10.1481	10.1512	10.5481	11.2812	12.0283							EHI_163240		687.t00002	XM_642877	phosphatidate cytidylyltransferase	GO:0004605|GO:0008654|GO:0016020	Phosphatidate cytidylyltransferase	Lipid metabolism
212.m00091_s_at	1.54437e-05	3.34667	up	2.50167	up	1.18885	up	1.36122	down	1.25823	down	8.63083	10.3736	9.95372	8.8804	8.18593	8.29943	212.t00013	N/A	212.m00091	EAL45165	XP_650554	XM_645462					protein kinase domain containing protein		No hits	Signal Transduction
EHI_012220_at	0.000286961	3.48075	up	1.55505	up	1.0925	down	1.10266	up	1.50452	down	4.41594	6.21534	5.05291	4.28831	4.55693	3.82664							EHI_012220		16.t00019	XM_651094	protein kinase domain containing protein	GO:0004672|GO:0004713|GO:0005524|GO:0006468	Protein kinase domain containing protein	Signal Transduction
EHI_103640_at	0.000559246	5.16238	up	1.00976	down	1.3862	down	1.41546	up	1.15736	up	3.10204	5.47008	3.08803	2.63091	3.60332	3.31288							EHI_103640		348.t00009	XM_643960	protein kinase domain containing protein	GO:0004672|GO:0004713|GO:0005524|GO:0006468	Protein kinase, catalytic domain	Signal Transduction
EHI_120930_s_at	0.00242504	6.75045	up	1.01145	down	1.51551	up	2.29408	up	1.80933	up	2.61441	5.36939	2.59799	3.21421	3.81232	3.46987							EHI_120930		56.t00009	XM_649257	protein kinase domain containing protein		Protein kinase, catalytic domain	Signal Transduction
EHI_185620_at	2.26657e-05	1.23131	up	1.69488	up	2.15299	up	3.79009	up	3.31593	up	5.38036	5.68055	6.14154	6.4867	7.30259	7.10977							EHI_185620		286.t00010	XM_644513	protein kinase, putative	GO:0004672|GO:0005524|GO:0006468	Protein kinase, catalytic domain	Signal Transduction
EHI_176860_at	0.000576168	1.32316	down	1.39941	up	1.80744	up	2.25858	up	3.02539	up	5.82643	5.42244	6.31124	6.68037	7.00184	7.42355							EHI_176860		267.t00003	XM_644740	protein kinase, putative	GO:0004672|GO:0004713|GO:0005524|GO:0006468	Protein kinase, catalytic domain	Signal Transduction
EHI_086050_at	0.000689567	1.39572	down	1.06605	up	1.15077	down	2.79084	up	2.96786	up	5.87814	5.39713	5.97041	5.67553	7.35884	7.44756							EHI_086050		94.t00012	XM_647991	protein kinase, putative	GO:0004672|GO:0004713|GO:0005524|GO:0006468	Protein kinase, catalytic domain	Signal Transduction
EHI_067950_at	1.80644e-05	2.21616	up	3.20414	up	2.9014	up	1.08218	up	1.05657	up	7.42855	8.57661	9.10848	8.9653	7.54249	7.50793							EHI_067950		8.t00049	XM_651683	protein phosphatase, putative	GO:0004725	M-phase inducer phosphatase	Signal Transduction
EHI_199620_at	0.000100257	3.51541	up	2.45694	up	1.46194	up	1.46918	down	1.30705	down	8.39277	10.2065	9.68963	8.94066	7.83776	8.00646							EHI_199620		45.t00007	XM_649648	pseudouridine synthase	GO:0004730|GO:0008033	Pseudouridine synthase, TruD	General Metabolism
EHI_068110_at	2.54492e-06	1.92182	down	1.9809	down	1.07553	down	3.12779	up	3.12702	up	5.31052	4.36805	4.32436	5.20547	6.95567	6.95531							EHI_068110		8.t00033	XM_651668	Ras guanine nucleotide exchange factor, putative	GO:0005085|GO:0005622|GO:0007264	Guanine-nucleotide exchange factor	Signal Transduction
EHI_110840_s_at	1.18179e-07	6.47152	up	1.03762	up	3.99354	down	4.55889	down	8.69727	down	9.73096	12.4251	9.78424	7.7333	7.54228	6.6104							EHI_110840		58.t00033	XM_649191	regulator of nonsense transcripts, putative		ATPase, AAA-type, core	DNA/RNA Regulation
EHI_148970_s_at	1.45474e-07	5.93935	up	1.0141	down	4.10231	down	5.11279	down	9.6577	down	9.86026	12.4306	9.84006	7.82383	7.50615	6.58858							EHI_148970		1.t00058	XM_652477	regulator of nonsense transcripts, putative		ATPase, AAA-type, core	DNA/RNA Regulation
EHI_178520_at	8.70404e-06	6.16869	up	1.44943	down	2.14841	down	1.9009	down	1.44897	down	6.30141	8.92637	5.76592	5.19814	5.37472	5.76638							EHI_178520		96.t00002	XM_647939	regulator of nonsense transcripts, putative		ATPase, AAA-type, core	DNA/RNA Regulation
EHI_070810_x_at	1.60166e-05	7.35869	up	1.1487	down	3.85429	down	4.25955	down	4.84616	down	4.76161	7.64106	4.56161	2.81515	2.67091	2.48477							EHI_070810		54.t00054	XM_649317	regulator of nonsense transcripts, putative		ATPase, AAA-type, core	DNA/RNA Regulation
637.m00013_s_at	3.64178e-05	6.6213	up	1.17742	down	1.51364	down	1.51364	down	1.10053	down	2.91995	5.64707	2.68432	2.32193	2.32193	2.78175	637.t00001	N/A	637.m00013	EAL42621	XP_648008	XM_642916					regulator of nonsense transcripts, putative		ATPase, AAA-type, core	DNA/RNA Regulation
EHI_035550_at	0.000316874	3.31489	up	1.62539	up	1.09399	up	1.3164	down	1.38753	down	8.27691	10.0059	8.9777	8.40651	7.88031	7.80439							EHI_035550		17.t00041	XM_651038	regulator of nonsense transcripts, putative		ATPase/Endonuclease/Helicae	DNA/RNA Regulation
EHI_067220_at	0.000250458	3.30441	up	2.70992	up	3.2335	up	1.5553	up	1.17204	up	4.96104	6.68543	6.39929	6.65413	5.59823	5.19006							EHI_067220		110.t00006	XM_647568	Rho family GTPase	GO:0005525|GO:0005622|GO:0007264	Ras GTPase	Signal Transduction
EHI_033240_x_at	8.567e-07	1.40467	up	4.61126	up	3.38635	up	2.99024	up	2.60336	up	6.60642	7.09665	8.81158	8.36615	8.18669	7.9868							EHI_033240		193.t00007	XM_645809	riboflavin kinase / FAD synthetase, putative	GO:0008531|GO:0009231	Riboflavin kinase / FAD synthetase, putative	General Metabolism
EHI_088600_s_at	1.7888e-07	1.98321	up	1.76704	up	3.08396	up	1.49421	up	1.6061	down	10.2314	11.2193	11.0527	11.8562	10.8108	9.54786							EHI_088600	EHI_088600			ribosomal protein S30, putative	GO:0003735|GO:0005622|GO:0005840|GO:0006412	Ribosomal protein S30	DNA/RNA Regulation
EHI_081810_s_at	0.00968469	3.2967	up	1.15017	up	1.18866	up	1.22075	up	1.31656	up	3.01924	4.74027	3.22109	3.26859	3.30702	3.41602							EHI_081810	EHI_081810			ser/thr protein phosphatase family protein/phosphoesterase		No hits	Signal Transduction
EHI_086500_s_at	0.000119684	6.08538	up	8.07106	up	4.18562	up	1.13983	up	1.39923	down	4.85975	7.4651	7.87251	6.92519	5.04857	4.37512							EHI_086500		180.t00012	XM_646060	short chain dehydrogenase family protein		Short-chain dehydrogenase/reductase SDR	General Metabolism
EHI_173950_at	2.95789e-07	4.14789	up	14.6093	up	9.95408	up	4.66321	up	2.57191	up	6.1126	8.16497	9.98141	9.42788	8.33392	7.47544							EHI_173950		116.t00001	XM_647419	transporter, major facilitator family		Major facilitator superfamily, general substrate transporter	Transport
EHI_078250_at	0.00160825	2.72241	up	3.402	up	3.05885	up	1.38039	up	1.12053	up	4.4198	5.86468	6.18618	6.03279	4.88487	4.58397							EHI_078250		137.t00006	XM_646893	vacuolar sorting protein 26, putative	GO:0005515|GO:0008565|GO:0030904|GO:0042147	Vacuolar protein sorting-associated protein 26	Cytoskeleton, Vesicular trafficking, and Secretion
EHI_137860_at	0.0169579	1.71168	up	2.98991	up	1.809	up	1.12805	down	1.58082	up	2.75978	3.53519	4.33988	3.61497	2.58594	3.42045							EHI_137860		64.t00039	XM_648965	Vps25 like protein		ESCRT-II complex, vps25 subunit	Cytoskeleton, Vesicular trafficking, and Secretion
EHI_091050_at	1.25743e-06	2.92557	up	9.09911	up	5.70099	up	1.44286	down	1.70242	down	5.39452	6.94324	8.58025	7.90573	4.86559	4.62694							EHI_091050		211.t00003	XM_645468	zinc finger protein, putative	GO:0008270	Zinc finger, RING-type	DNA/RNA Regulation
