# Supplementary material for: Global analysis of gene expression in response to L-Cysteine deprivation in the anaerobic protozoan parasite Entamoeba histolytica
Source: BMC Genomics. 2011 May 31;12:275. doi: 10.1186/1471-2164-12-275 (PMC3164229; doi:10.1186/1471-2164-12-275)
Supplement: Additional file 3 — List of genes down-regulated ≥3 fold at one or more time points upon L-cysteine deprivation. Probe ID, corrected p-value by ANOVA, fold change and up/down-regulation, and normalized expression levels in log2 scale at each time point are shown. Locus ID, accession numbers, annotations, and other information related to GO term, InterProScan domains are shown. [file 1471-2164-12-275-S3.XLS]

## Sheet: Additional File
	ADDITIONAL FILE
	Additional file 3 - List of genes down-regulated ≥3 fold at one or more time points upon L-cysteine deprivation.

## Sheet: Additional File 3
Probe ID	Corrected p-value	Cysteine Deprivation										Expression (log2 )						Annotations
		3 h		6h		12h		24h		48h		Cysteine Deprivation
		Fold	Regulation	Fold	Regulation	Fold	Regulation	Fold	Regulation	Fold	Regulation	0 h	3 h	6h	12h	24h	48h	old Locus ID	new locus ID	probe set ID	GenBank EAL#	GenBank XP#	GenBank XM#	Locus	New Annotation Locus	Old Annotation Locus	Old Annotation Genbank	Common Name	GO Term	InterProScan	Functional groups
EHI_006080_at	0.00249035	1.37369	down	3.17366	down	3.03166	down	1.02766	up	1.35655	up	4.77024	4.31219	3.10409	3.17013	4.8096	5.21018							EHI_006080		83.t00021	XM_648339	aspartate aminotransferase, putative	GO:0004069|GO:0009058|GO:0016769	1-Aminocyclopropane-1-carboxylate synthase/Aminotransferases	General Metabolism
EHI_012980_at	1.02194e-05	2.24462	down	3.91302	down	1.75371	up	1.22681	up	1.16099	up	9.90088	8.73441	7.9326	10.7113	10.1958	10.1162							EHI_012980		14.t00017	XM_651225	dihydropyrimidine dehydrogenase, putative	GO:0004152|GO:0005506|GO:0006118|GO:0006207|GO:0009055|GO:0015036|GO:0017113	4Fe-4S binding domain/Dihydroorotate dehydrogenase, conserved site/Adrenodoxin reductase	General Metabolism
EHI_005060_at	1.82409e-06	1.30664	down	1.42537	down	2.04758	down	2.50995	down	3.06728	down	12.4746	12.0887	11.9633	11.4407	11.1469	10.8576							EHI_005060		103.t00038	XM_647747	Fe-hydrogenase, putative	GO:0005506|GO:0006118|GO:0008901|GO:0009055	4Fe-4S binding domain/Iron hydrogenase	O2/Electrom transport/Fe-S
EHI_094060_s_at	0.0017815	1.33183	up	3.4894	down	4.96332	down	2.52474	down	3.18713	down	9.20281	9.61623	7.39983	6.89151	7.86668	7.53055							EHI_094060	EHI_094060			actin binding protein, putative	GO:0004725	Actinin-type, actin-binding, conserved site	Cytoskeleton, Trafficking, and Secretion
207.m00059_x_at	0.00636919	1.65554	up	5.40973	down	2.38714	down	1.3094	down	1.63186	down	5.42949	6.1568	2.99394	4.17421	5.04059	4.72298	207.t00001	N/A	207.m00059	EAL45239	XP_650625	XM_645533					actinin-like protein		Actinin-type, actin-binding, conserved site	Cytoskeleton, Trafficking, and Secretion
EHI_045340_s_at	1.37746e-07	1.93129	down	1.85672	down	2.97557	down	10.6056	down	8.26571	down	10.5595	9.6099	9.66672	8.9863	7.15272	7.51233							EHI_045340		78.t00007	XM_648481	glutamate synthase beta subunit, putative	GO:0006118|GO:0015036|GO:0016040	Adrenodoxin reductase/Pyridine nucleotide-disulphide oxidoreductase, NAD-binding region	O2/Electrom transport/Fe-S
EHI_136940_s_at	0.000125968	1.02298	down	2.16424	up	1.91728	up	3.21014	down	3.18678	down	5.93694	5.90416	7.0508	6.876	4.2543	4.26484							EHI_136940		401.t00006	XM_643634	AIG1 family protein	GO:0005525|GO:0008150	AIG1	Signal Transduction
451.m00041_s_at	1.43631e-05	1.58476	up	2.15905	up	1.81878	up	3.46778	down	4.046	down	5.97396	6.63823	7.08436	6.83694	4.17995	3.95747	451.t00006	N/A	451.m00041	EAL43089	XP_648470	XM_643378					AIG1 family protein		AIG1/RNA polymerase sigma factor 54, interaction	Signal Transduction
330.m00077_s_at	0.00147202	1.0514	down	1.16591	down	2.17645	down	1.36109	up	5.12431	down	4.94101	4.8687	4.71956	3.81904	5.38577	2.58365	330.t00011	N/A	330.m00077	EAL43832	XP_649219	XM_644127					hypothetical protein		AMP-binding, conserved site	Domain containing hypothetical
EHI_025090_at	0.000474088	1.27416	down	2.94516	down	3.44669	down	2.46961	down	2.30828	down	8.65037	8.30082	7.09203	6.86516	7.34609	7.44355							EHI_025090		505.t00002	XM_643141	long-chain-fatty-acid--CoA ligase, putative	GO:0004467|GO:0006631	AMP-dependent synthetase/ligase	Lipid Metabolism
EHI_009840_s_at	4.03309e-07	4.33343	down	1.17254	down	1.38309	up	1.46003	up	1.62674	up	11.0529	8.93743	10.8233	11.5208	11.5989	11.7549							EHI_009840		4.t00100	XM_652013	hypothetical protein	GO:0005737|GO:0016491|GO:0017000	Antibiotic biosynthesis monooxygenas	Domain containing hypothetical
EHI_052890_at	3.53899e-05	1.13462	down	6.26069	down	11.0728	down	2.95888	down	2.61093	down	9.01692	8.83471	6.3706	5.54797	7.45186	7.63235							EHI_052890		218.t00010	XM_645369	hypothetical protein		Armadillo-like helical	Domain containing hypothetical
EHI_148970_s_at	1.45474e-07	5.93935	up	1.0141	down	4.10231	down	5.11279	down	9.6577	down	9.86026	12.4306	9.84006	7.82383	7.50615	6.58858							EHI_148970		1.t00058	XM_652477	regulator of nonsense transcripts, putative		ATPase, AAA-type, core	DNA/RNA Regulation
EHI_110840_s_at	1.18179e-07	6.47152	up	1.03762	up	3.99354	down	4.55889	down	8.69727	down	9.73096	12.4251	9.78424	7.7333	7.54228	6.6104							EHI_110840		58.t00033	XM_649191	regulator of nonsense transcripts, putative		ATPase, AAA-type, core	DNA/RNA Regulation
EHI_070810_x_at	1.60166e-05	7.35869	up	1.1487	down	3.85429	down	4.25955	down	4.84616	down	4.76161	7.64106	4.56161	2.81515	2.67091	2.48477							EHI_070810		54.t00054	XM_649317	regulator of nonsense transcripts, putative		ATPase, AAA-type, core	DNA/RNA Regulation
EHI_144160_s_at	0.00122905	1.02703	up	1.6121	down	1.98662	down	1.24493	up	3.54591	down	6.40187	6.44034	5.71293	5.41155	6.71793	4.57571							EHI_144160	EHI_144160			hypothetical protein		ATPase, alpha/beta subunit, nucleotide-binding domain	Domain containing hypothetical
EHI_070910_s_at	0.000275398	1.01181	up	2.19198	down	2.12198	down	1.00323	down	5.15056	down	6.56082	6.57776	5.42859	5.47541	6.55617	4.19609							EHI_070910		363.t00005	XM_643864	hypothetical protein		ATPase, alpha/beta subunit, nucleotide-binding domain	Domain containing hypothetical
EHI_059320_s_at	0.000365422	1.53908	up	2.00135	down	1.47104	down	1.21426	up	4.12345	down	6.38209	7.00417	5.38112	5.82526	6.66218	4.33824							EHI_059320	EHI_059320			hypothetical protein		ATPase, F1/V1/A1 complex, alpha/beta subunit, nucleotide-binding domain	Domain containing hypothetical
EHI_023330_at	8.15502e-07	6.45994	up	1.36279	up	3.62447	down	7.0748	down	8.30921	down	9.15518	11.8467	9.60174	7.2974	6.33249	6.10047							EHI_023330		25.t00024	XM_650547	hypothetical protein		ATPase-like, ATP-binding domain	Domain containing hypothetical
520.m00031_at	0.000100866	1.10758	up	1.40439	down	1.25631	down	1.6505	up	3.64716	down	9.01882	9.16624	8.52888	8.68963	9.74173	7.15205	520.t00001	N/A	520.m00031	EAL42809	XP_648195	XM_643103					hypothetical protein		Beta tubulin, autoregulation binding site	Domain containing hypothetical
88.m00177_s_at	0.00283715	1.02554	down	1.04191	down	2.40654	down	2.99587	down	3.89226	down	7.48414	7.44775	7.42491	6.21718	5.90116	5.52353	88.t00033	N/A	88.m00177	EAL47895	XP_653282	XM_648190					protein kinase C like		C2 calcium-dependent membrane targeting	Signal Transduction
EHI_050660_at	0.000809915	1.68402	up	3.74844	down	4.3537	down	1.70572	down	1.58528	down	7.32291	8.07482	5.41662	5.20067	6.55253	6.65817							EHI_050660		10.t00039	XM_651502	hypothetical protein, conserved	GO:0016020	Calponin-homology	Domain containing hypothetical
EHI_052130_at	0.000121902	1.02233	up	2.93624	down	3.38601	down	1.44992	up	1.16323	up	6.51403	6.54589	4.96006	4.75444	7.05	6.73217							EHI_052130		31.t00029	XM_650257	hypothetical protein, conserved		Cystinosin/ERS1p repeat	Domain containing hypothetical
EHI_087850_at	0.00162839	1.49551	up	1.90728	down	3.03472	down	1.08422	up	1.00806	up	7.28059	7.86123	6.34908	5.67903	7.39724	7.29217							EHI_087850		20.t00059	XM_650859	RhoGEF domain-containing protein	GO:0005089|GO:0005622|GO:0035023	Dbl homology (DH) domain	Signal Transduction
EHI_174930_at	0.000994869	1.38048	up	3.00588	down	2.16104	down	1.41153	up	1.45448	up	4.50617	4.97135	2.91839	3.39445	5.00344	5.04668							EHI_174930		86.t00011	XM_648248	DENN domain protein		DENN/C2 calcium-dependent membrane targeting	Signal Transduction
EHI_116940_x_at	0.0017473	1.06394	down	1.74592	down	1.63947	down	1.47521	up	5.81874	down	6.54173	6.45231	5.73774	5.8285	7.10265	4.00102							EHI_116940	EHI_116940			deoxyuridine 5'-triphosphate nucleotidohydrolase domain containing protein	GO:0004170|GO:0046080	DeoxyUTP pyrophosphatase domain	General Metabolism
EHI_034560_x_at	0.0023718	1.13546	down	1.70921	down	1.04503	up	1.09373	up	4.00758	down	6.46481	6.28154	5.69149	6.52836	6.59407	4.46208							EHI_034560		375.t00005	XM_643790	deoxyuridine 5'-triphosphate nucleotidohydrolase domain containing protein	GO:0004170|GO:0046080	DeoxyUTP pyrophosphatase domain	General Metabolism
EHI_155170_at	0.00046829	1.20842	up	2.85901	down	3.06068	down	1.38034	down	1.24823	up	7.80129	8.0744	6.28577	6.18744	7.33626	8.12117							EHI_155170		207.t00012	XM_645545	DNA mismatch repair protein PMS1, putative	GO:0005524|GO:0006298	DNA mismatch repair protein	DNA/RNA Regulation
373.m00054_s_at	0.0125039	1.33443	down	2.99872	down	2.34856	down	1.19958	down	1.18385	up	5.17051	4.75428	3.58616	3.93873	4.90798	5.414	373.t00010	N/A	373.m00054	EAL43513	XP_648897	XM_643805					DEAD/DEAH box helicase		DNA/RNA helicase, C-terminal	DNA/RNA Regulation
EHI_044890_at	0.00648582	1.04555	down	4.27327	down	2.26772	down	1.64819	down	1.41256	down	5.63593	5.57166	3.54058	4.45468	4.91504	5.13762							EHI_044890		3.t00009	XM_652115	helicase, putative	GO:0003676|GO:0003677|GO:0004386|GO:0005524	DNA/RNA helicase, C-terminal	DNA/RNA Regulation
EHI_119290_at	0.000167437	1.42116	down	3.65284	down	2.64327	down	1.01309	up	1.03041	down	7.0185	6.51143	5.14949	5.61618	7.03727	6.97529							EHI_119290		232.t00012	XM_645172	recQ family helicase, putative	GO:0003676|GO:0004386|GO:0005524|GO:0008026	DNA/RNA helicase, C-terminal	DNA/RNA Regulation
EHI_140380_s_at	0.00100365	1.84614	up	2.47283	down	3.21907	down	1.87281	down	1.90851	down	6.94991	7.83442	5.64374	5.26327	6.0447	6.01746							EHI_140380	EHI_140380			hypothetical protein		DNA/RNA helicase, DEAD/DEAH box type, N-terminal	Domain containing hypothetical
EHI_164190_at	0.00349098	1.14437	down	1.52526	down	2.29056	down	1.00621	down	4.08232	down	5.18499	4.99043	4.57594	3.98929	5.17606	3.1556							EHI_164190	EHI_164190			DNA polymerase, putative	GO:0000166|GO:0003677|GO:0003887|GO:0006260|GO:0008408	DNA-directed DNA polymerase, family B	DNA/RNA Regulation
194.m00103_at	0.00115043	1.01302	up	1.83844	down	2.50546	down	1.37349	up	3.77519	down	4.68015	4.69881	3.80167	3.35508	5.138	2.7636	194.t00006	N/A	194.m00103	EAL45486	XP_650873	XM_645781					DNA polymerase		DNA-directed DNA polymerase, family B, mitochondria/virus	DNA/RNA Regulation
EHI_139440_at	0.0276806	1.07204	up	2.99195	down	2.22928	down	1.55077	down	1.44969	down	7.18383	7.28419	5.60275	6.02726	6.55085	6.64809							EHI_139440		171.t00005	XM_646215	dynamin like protein		Dynamin, GTPase domain	Cytoskeleton, Trafficking, and Secretion
EHI_087880_s_at	0.000470484	1.21188	down	2.69081	down	3.11727	down	1.42552	down	1.07142	up	7.43546	7.15821	6.00742	5.79518	6.92398	7.53499							EHI_087880		70.t00014	XM_648772	pro protein convertase subtilisin/kexinType 5 precursor, putative		EGF-like/Furin-like repeat	Signal Transduction
17.m00304_s_at	4.28773e-07	3.67833	down	1.01105	down	2.49528	up	3.81282	up	3.71878	up	7.94548	6.06644	7.92963	9.26469	9.87635	9.84031	17.t00009	N/A	17.m00304	EAL50774	XP_656160	XM_651068					fatty acid elongase		FAE1/Type III polyketide synthase-like protein	Lipid Metabolism
210.m00081_s_at	0.0341217	1.06915	down	3.26022	down	1.91637	down	1.40212	down	1.36051	down	9.92879	9.83233	8.22382	8.99041	9.44117	9.48464	210.t00004	N/A	210.m00081	EAL45189	XP_650575	XM_645483					filamin 2		Filamin/ABP280 repeat	Cytoskeleton, Trafficking, and Secretion
454.m00035_s_at	0.000886962	1.55428	up	2.58867	down	3.6056	down	1.79009	down	1.94507	down	10.3122	10.9485	8.93999	8.46197	9.47218	9.35238	454.t00003	N/A	454.m00035	EAL43065	XP_648449	XM_643357					CXXC-rich protein		Furin-like repeat/Growth factor, receptor	Signal Transduction
EHI_042690_at	3.64178e-05	3.6068	down	1.01653	up	1.82549	up	1.70273	up	1.40505	up	9.10861	7.25789	9.13227	9.97689	9.87646	9.59923							EHI_042690		54.t00004	XM_649345	high mobility group (HMG) box domain containing protein	GO:0003677|GO:0006355	High mobility group, HMG1/HMG2	DNA/RNA Regulation
EHI_150390_at	3.99221e-05	3.06224	down	2.21062	down	1.03887	up	1.07212	up	1.168	up	9.98644	8.37185	8.84198	10.0414	10.0869	10.2105							EHI_150390		22.t00031	XM_650734	aspartate ammonia-lyase, putative	GO:0003824|GO:0008797	L-Aspartase-like/Fumarate lyase	General Metabolism
EHI_148650_at	0.00124594	2.43428	down	4.5486	down	2.91634	down	1.71539	down	1.57826	down	7.1794	5.8959	4.99398	5.63524	6.40087	6.52107							EHI_148650		1.t00088	XM_652381	leucine rich repeat and phosphatase domain containing protein	GO:0004721|GO:0005515|GO:0006470|GO:0008138	Leucine-rich repeat/Dual specificity phosphatase, catalytic domain	Others
EHI_182510_at	0.000123758	2.04459	up	3.77496	down	2.33551	down	2.36757	down	3.39057	down	8.44351	9.47532	6.52705	7.21977	7.20011	6.68199							EHI_182510		9.t00018	XM_651616	hypothetical protein, conserved		Lipid-binding START	Domain containing hypothetical
EHI_152720_at	0.000417452	1.20322	up	1.46868	down	3.32911	down	1.33799	down	1.07055	down	6.4354	6.7023	5.88089	4.70027	6.01534	6.33706							EHI_152720		24.t00026	XM_650592	small-conductance mechanosensitive ion channel, putative		Mechanosensitive ion channel MscS	Transport
128.m00134_x_at	0.00236109	1.29179	up	2.5387	down	3.59981	down	1.58361	down	2.4592	down	7.90084	8.27021	6.55675	6.05292	7.23763	6.60266	128.t00025	N/A	128.m00134	EAL46806	XP_652192	XM_647100					serine/threonine protein phosphatase 2B		Metallophosphoesterase	Signal Transduction
EHI_031630_at	0.004199	1.30888	down	3.63509	down	2.53989	down	1.00883	up	1.23646	up	4.18392	3.79558	2.32193	2.83915	4.1966	4.49014							EHI_031630		80.t00010	XM_648449	hypothetical protein, conserved		Methyltransferase type 11	Domain containing hypothetical
315.m00045_s_at	0.00263756	1.81177	up	3.00487	down	2.26499	down	1.76483	down	1.98791	down	6.71785	7.57524	5.13055	5.53834	5.89832	5.72659	315.t00009	N/A	315.m00045	EAL43960	XP_649338	XM_644246					GCN20-type ATP-binding cassette protein		No Hits	Signal Transduction
72.m00179_at	2.49164e-06	1.11756	up	1.36057	up	2.77927	down	15.3215	down	22.7793	down	8.8173	8.97766	9.26152	7.3426	4.87982	4.30766	72.t00021	N/A	72.m00179	EAL48423	XP_653809	XM_648717					hypothetical protein		No Hits	Hypothetical protein
EHI_031640_at	1.82773e-06	2.25352	up	3.07348	down	1.50681	up	3.56803	up	5.79881	up	6.98349	8.15568	5.36362	7.57499	8.81862	9.51925							EHI_031640		80.t00008	XM_648447	hypothetical protein		No Hits	Hypothetical protein
EHI_031210_at	6.42859e-05	2.06846	up	1.39699	up	1.53776	down	3.42069	down	2.80758	down	6.32569	7.37425	6.80801	5.70486	4.5514	4.83636							EHI_031210		63.t00005	XM_648983	hypothetical protein		No Hits	Hypothetical protein
EHI_049960_at	5.05096e-07	2.44079	up	1.59023	down	5.07381	down	3.30659	down	2.90755	down	7.7764	9.06375	7.10717	5.43333	6.05106	6.2366							EHI_049960		12.t00008	XM_651359	hypothetical protein		No Hits	Hypothetical protein
EHI_062960_at	7.40441e-06	1.95095	down	1.88261	down	1.70467	down	3.1356	down	3.21758	down	5.6945	4.73033	4.78177	4.92501	4.04576	4.00852							EHI_062960		234.t00002	XM_645139	hypothetical protein		No Hits	Hypothetical protein
62.m00165_at	0.000619747	1.78932	down	2.33347	down	2.34595	down	3.06814	down	2.05682	down	6.31167	5.47226	5.0892	5.0815	4.69431	5.27125	62.t00016	N/A	62.m00165	EAL48731	XP_654117	XM_649025					hypothetical protein		No Hits	Hypothetical protein
EHI_144280_at	0.000212768	2.08308	down	1.38173	down	1.62012	down	3.02208	down	2.74155	down	9.53894	8.48022	9.07246	8.84284	7.94339	8.08394							EHI_144280		374.t00004	XM_643798	hypothetical protein		No Hits	Hypothetical protein
EHI_178790_at	0.000121683	1.7288	down	5.06585	down	1.6328	down	2.53621	up	2.98797	up	4.66273	3.87296	2.32193	3.95538	6.0054	6.2419							EHI_178790		15.t00045	XM_651153	hypothetical protein		No Hits	Hypothetical protein
234.m00051_s_at	0.00440022	1.0194	down	1.94943	down	3.22539	down	2.43077	down	2.72968	down	6.72437	6.69665	5.76132	5.0349	5.44296	5.27564	234.t00011	N/A	234.m00051	EAL44843	XP_650229	XM_645137					hypothetical protein		No Hits	Hypothetical protein
638.m00013_s_at	0.00167447	1.74598	up	3.20464	down	2.95687	down	2.34073	down	1.94069	down	4.21416	5.0182	2.534	2.65009	2.9872	3.25759	638.t00002	N/A	638.m00013	EAL42619	XP_648005	XM_642913					hypothetical protein		No Hits	Hypothetical protein
EHI_127320-127050_s_at	3.58239e-05	1.2986	up	1.51501	down	3.80695	down	2.28411	down	1.70665	down	5.99262	6.36958	5.39329	4.06399	4.80099	5.22145											hypothetical protein		No Hits	Hypothetical protein
146.m00112_at	5.84304e-06	1.30612	down	1.63135	down	1.2732	down	2.20704	down	3.36401	down	12.7683	12.383	12.0622	12.4198	11.6262	11.0181	146.t00010	N/A	146.m00112	EAL46419	XP_651806	XM_646714					hypothetical protein		No Hits	Hypothetical protein
EHI_196740_x_at	1.30262e-05	1.46043	up	1.02772	down	1.09597	up	2.14478	up	4.82787	down	7.46589	8.01229	7.42644	7.5981	8.56672	5.19451							EHI_196740	EHI_196740			hypothetical protein		No Hits	Hypothetical protein
EHI_067600_at	3.98271e-06	1.21066	down	1.99623	down	3.50121	down	2.10536	down	1.77675	down	7.13278	6.85699	6.1355	5.32493	6.05871	6.30354							EHI_067600		4.t00133	XM_652057	hypothetical protein		No Hits	Hypothetical protein
EHI_145340_s_at	0.00117017	1.27735	up	1.08645	up	1.25434	down	1.94543	up	3.7665	down	6.57607	6.92922	6.69568	6.24913	7.53615	4.66284							EHI_145340				hypothetical protein		No Hits	Hypothetical protein
EHI_197440_at	0.000997469	1.51236	up	2.68985	down	4.06601	down	1.89315	down	2.5816	down	10.5941	11.1909	9.16655	8.57046	9.67328	9.2258							EHI_197440		152.t00013	XM_646593	hypothetical protein		No Hits	Hypothetical protein
EHI_031950_x_at	9.78321e-05	1.10387	down	1.25625	up	1.70356	up	1.85235	down	3.7077	down	5.77237	5.6298	6.10149	6.54092	4.88301	3.88185							EHI_031950		357.t00001	XM_643907	hypothetical protein		No Hits	Hypothetical protein
119.m00124_at	0.00239456	1.31521	down	3.18324	down	2.66224	down	1.82306	down	2.69664	down	6.73068	6.33538	5.06018	5.31804	5.86432	5.29952	119.t00011	N/A	119.m00124	EAL47013	XP_652401	XM_647309					hypothetical protein		No Hits	Hypothetical protein
330.m00075_x_at	0.00191113	1.07146	up	1.00538	up	3.34294	down	1.79727	up	7.2108	down	6.8555	6.95508	6.86324	5.11438	7.7013	4.00534	330.t00010	N/A	330.m00075	EAL43831	XP_649218	XM_644126					hypothetical protein		No Hits	Hypothetical protein
EHI_183220_at	0.0360899	1.11107	down	1.06953	down	1.90259	down	1.75765	down	3.42101	down	4.44393	4.29198	4.34696	3.51597	3.63028	2.66951							EHI_183220		28.t00032	XM_650371	hypothetical protein		No Hits	Hypothetical protein
EHI_174230_s_at	6.24859e-05	2.16168	up	2.88071	up	2.10246	up	1.72436	down	5.64032	down	5.40546	6.51761	6.93189	6.47754	4.6194	2.90969							EHI_174230		116.t00021	XM_647412	hypothetical protein		No Hits	Hypothetical protein
363.m00056_s_at	0.00204162	1.15867	down	1.12072	down	1.65971	down	1.59941	up	5.0099	down	4.72059	4.50812	4.55616	3.98966	5.39813	2.39581	363.t00009	N/A	363.m00056	EAL43573	XP_648954	XM_643862					hypothetical protein		No Hits	Hypothetical protein
EHI_132250_s_at	0.00185322	2.22121	up	3.43751	down	2.89871	down	1.59157	down	1.94376	down	5.56025	6.7116	3.77889	4.02485	4.8898	4.6014							EHI_132250		374.t00006	XM_643796	hypothetical protein		No Hits	Hypothetical protein
EHI_140530_at	0.000111601	1.44187	up	2.25105	down	4.54028	down	1.56324	up	1.3223	up	4.88483	5.41277	3.71423	2.70205	5.52937	5.28787							EHI_140530		60.t00023	XM_649099	hypothetical protein		No Hits	Hypothetical protein
EHI_145850_at	0.00231461	1.07808	up	3.19316	down	5.78289	down	1.54812	down	1.99373	down	4.85916	4.96763	3.18418	2.32737	4.22865	3.86369							EHI_145850		24.t00063	XM_650629	hypothetical protein		No Hits	Hypothetical protein
EHI_095500_s_at	3.53899e-05	1.13611	up	1.17854	down	1.8394	down	1.53407	up	5.22981	down	8.13559	8.31969	7.89859	7.25635	8.75295	5.74883							EHI_095500	EHI_095500			hypothetical protein		No Hits	Hypothetical protein
EHI_187100_at	2.53818e-06	1.34649	down	4.44422	down	2.35819	down	1.51259	down	1.12352	down	6.8688	6.43959	4.71687	5.63112	6.27178	6.70078							EHI_187100		12.t00033	XM_651384	hypothetical protein		No Hits	Hypothetical protein
EHI_193690_s_at	0.00547656	1.08399	up	1.14163	down	1.30581	down	1.48377	up	4.13681	down	4.54311	4.65947	4.35202	4.15817	5.11238	2.49459							EHI_193690	EHI_193690			hypothetical protein		No Hits	Hypothetical protein
EHI_129100_x_at	0.0080065	2.0431	down	3.15934	down	3.7972	down	1.47614	down	1.18205	down	5.15152	4.12076	3.49189	3.22658	4.58969	4.91023							EHI_129100	EHI_129100			hypothetical protein		No Hits	Hypothetical protein
EHI_154760_at	0.00443831	1.28015	down	1.6696	down	2.37472	down	1.46439	up	5.03756	down	6.61718	6.26086	5.87768	5.36942	7.16748	4.28446							EHI_154760		422.t00001	XM_643514	hypothetical protein		No Hits	Hypothetical protein
188.m00100_at	0.000855641	1.08738	up	3.31957	down	1.98583	down	1.4572	down	1.55954	down	5.00982	5.13067	3.27882	4.02008	4.46661	4.36869	188.t00020	N/A	188.m00100	EAL45613	XP_651002	XM_645910					hypothetical protein		No Hits	Hypothetical protein
EHI_018290-200440_x_at	2.87903e-05	1.57881	up	1.00494	up	1.48913	up	1.44719	up	3.43754	down	6.63306	7.2919	6.64017	7.20752	7.16631	4.85168											hypothetical protein		No Hits	Hypothetical protein
266.m00066_s_at	1.26452e-05	1.62709	up	1.0401	up	1.34052	down	1.44648	up	6.63174	down	7.09059	7.79288	7.14731	6.66779	7.62314	4.3612	266.t00012	N/A	266.m00066	EAL44461	XP_649847	XM_644755					hypothetical protein		No Hits	Hypothetical protein
EHI_029500_s_at	0.000160801	1.68254	up	1.02344	down	1.35197	down	1.44367	up	7.43809	down	6.9132	7.66384	6.87977	6.47813	7.44294	4.01827							EHI_029500		248.t00002	XM_644980	hypothetical protein		No Hits	Hypothetical protein
390.m00064_x_at	0.00133336	1.4428	up	1.14654	down	1.19799	up	1.436	up	3.81181	down	5.44298	5.97185	5.24569	5.70359	5.96503	3.5125	390.t00008	N/A	390.m00064	EAL43415	XP_648797	XM_643705					hypothetical protein		No Hits	Hypothetical protein
692.m00024_s_at	0.00212952	1.08458	up	1.32768	down	1.77141	down	1.38865	up	3.40938	down	5.96786	6.085	5.55895	5.14296	6.44154	4.19834	692.t00001	N/A	692.m00024	EAL42578	XP_647964	XM_642872					hypothetical protein		No Hits	Hypothetical protein
EHI_162780_s_at	0.000238316	1	down	1.36366	down	1.78985	down	1.38045	up	4.56614	down	4.75763	4.75763	4.31015	3.91779	5.22278	2.56666							EHI_162780		28.t00054	XM_650359	hypothetical protein		No Hits	Hypothetical protein
EHI_154550_s_at	0.00283012	1.30636	down	1.47844	down	2.02835	down	1.38042	up	4.66812	down	4.74936	4.36381	4.18529	3.72905	5.21447	2.52652							EHI_154550	EHI_154550			hypothetical protein		No Hits	Hypothetical protein
216.m00082_x_at	0.000437157	2.31323	down	4.05696	down	3.92909	down	1.3759	down	1.78707	down	6.04196	4.83206	4.02156	4.06777	5.58159	5.20437	216.t00010	N/A	216.m00082	EAL45109	XP_650495	XM_645403					hypothetical protein		No Hits	Hypothetical protein
EHI_074520_s_at	0.00296017	1.14541	down	1.09259	down	1.33101	down	1.37515	up	4.85935	down	4.60269	4.40683	4.47494	4.19017	5.06229	2.32193							EHI_074520		190.t00011	XM_645865	hypothetical protein		No Hits	Hypothetical protein
EHI_034590_s_at	5.16919e-05	1.23368	up	1.19857	down	1.39931	down	1.33692	up	6.38395	down	7.09794	7.40091	6.83662	6.61323	7.51685	4.42349							EHI_034590	EHI_034590			hypothetical protein		No Hits	Hypothetical protein
397.m00056_s_at	0.00558266	1.07525	up	1.36875	down	1.56659	down	1.3332	up	4.95985	down	5.9697	6.07437	5.51683	5.32207	6.38459	3.6594	397.t00006	N/A	397.m00056	EAL43366	XP_648752	XM_643660					hypothetical protein		No Hits	Hypothetical protein
EHI_154750_at	0.000294001	1.27348	up	1.44324	down	1.88391	down	1.32961	up	5.48437	down	5.63836	5.98714	5.10905	4.72463	6.04936	3.18304							EHI_154750		422.t00008	XM_643515	hypothetical protein		No Hits	Hypothetical protein
194.m00099_s_at	5.88648e-05	1.28349	up	1.89088	down	2.1135	down	1.31503	up	3.66049	down	6.34105	6.70112	5.42199	5.26142	6.73614	4.46901	194.t00002	N/A	194.m00099	EAL45482	XP_650869	XM_645777					hypothetical protein		No Hits	Hypothetical protein
813.m019-850.m017_x_at	0.000475743	1.22227	up	3.13118	down	2.99555	down	1.31408	down	1.66121	down	5.70534	5.9949	4.05864	4.12252	5.31129	4.97311											hypothetical protein		No Hits	Hypothetical protein
EHI_164300_at	0.000123576	1.38716	up	1.12302	down	1.35357	down	1.30251	down	3.33465	down	8.18802	8.66016	8.02064	7.75125	7.80672	6.45048							EHI_164300		961.t00001	XM_642755	hypothetical protein		No Hits	Hypothetical protein
EHI_182540_at	0.000540633	1.03358	up	3.16486	down	4.06643	down	1.30158	up	1.04179	down	6.30112	6.34877	4.63898	4.27736	6.68138	6.24205							EHI_182540		9.t00014	XM_651612	hypothetical protein		No Hits	Hypothetical protein
EHI_165650_s_at	0.0238009	1.03831	up	1.12862	down	1.40218	down	1.28885	up	4.265	down	4.66505	4.7193	4.49049	4.17739	5.03114	2.57251							EHI_165650				hypothetical protein		No Hits	Hypothetical protein
EHI_010130_at	3.98271e-06	9.4885	down	5.2845	down	1.3328	down	1.27887	down	1.13718	down	6.58911	3.34293	4.18735	6.17465	6.23425	6.40365							EHI_010130		4.t00128	XM_651999	hypothetical protein		No Hits	Hypothetical protein
397.m00061_s_at	0.00488406	1.14541	up	1.48986	down	1.9235	down	1.27199	up	4.18942	down	4.64833	4.8442	4.07315	3.7046	4.99542	2.58158	397.t00011	N/A	397.m00061	EAL43372	XP_648759	XM_643667					hypothetical protein		No Hits	Hypothetical protein
EHI_186490_s_at	0.00607141	1.37682	up	3.52789	down	2.09047	down	1.26575	down	1.33321	down	5.33914	5.80048	3.52034	4.27531	4.99915	4.92424							EHI_186490	EHI_186490			hypothetical protein		No Hits	Hypothetical protein
EHI_018030_s_at	4.33604e-05	1.41205	up	1.00512	up	1.14445	down	1.25862	up	11.0011	down	7.06322	7.56101	7.07058	6.86857	7.39506	3.60365							EHI_018030	EHI_018030			hypothetical protein		No Hits	Hypothetical protein
EHI_020830_s_at	1.43757e-05	1.43686	up	1.312	down	1.15366	down	1.25656	up	9.86969	down	9.44008	9.963	9.04831	9.23386	9.76955	6.13707							EHI_020830	EHI_020830			hypothetical protein		No Hits	Hypothetical protein
EHI_034530_s_at	0.0213227	1.16843	down	1.38127	down	1.88658	down	1.24541	up	4.13301	down	4.82857	4.604	4.36257	3.9128	5.14519	2.78138							EHI_034530		375.t00003	XM_643791	hypothetical protein		No Hits	Hypothetical protein
EHI_072960_s_at	5.1456e-05	1.03028	down	1.59823	down	1.16186	down	1.23781	up	3.73576	down	6.32929	6.28626	5.65282	6.11286	6.63709	4.42789							EHI_072960	EHI_072960			hypothetical protein		No Hits	Hypothetical protein
256.m00084_x_at	0.00365599	1.52326	up	1.02226	down	1.12637	up	1.23629	up	2.98823	down	5.63626	6.24342	5.60449	5.80794	5.94227	4.05696	256.t00013	N/A	256.m00084	EAL44571	XP_649957	XM_644865					hypothetical protein		No Hits	Hypothetical protein
654.m00031_s_at	0.00239656	1.15801	up	1.04497	down	1.5136	down	1.23405	up	4.852	down	4.60051	4.81216	4.53705	4.00253	4.90391	2.32193	654.t00004	N/A	654.m00031	EAL42599	XP_647986	XM_642894					hypothetical protein		No Hits	Hypothetical protein
EHI_002240_s_at	0.00018535	1.36792	up	1.00042	down	1.22285	down	1.23218	up	6.58268	down	7.09156	7.54353	7.09096	6.80131	7.39276	4.37288							EHI_002240		196.t00015	XM_645752	hypothetical protein		No Hits	Hypothetical protein
EHI_196760_s_at	1.01158e-05	1.49267	up	1.30353	down	1.17991	down	1.2252	up	8.44206	down	9.40317	9.98107	9.02075	9.16449	9.69619	6.32558							EHI_196760		390.t00007	XM_643708	hypothetical protein		No Hits	Hypothetical protein
EHI_037700_s_at	3.33453e-05	1.44124	up	1.09467	down	1.27744	down	1.2189	up	7.04046	down	7.09456	7.62187	6.96407	6.7413	7.38014	4.27889							EHI_037700		363.t00006	XM_643865	hypothetical protein		No Hits	Hypothetical protein
EHI_059280_s_at	0.00133259	1.37855	down	1.34743	down	1.52479	down	1.21619	up	4.3763	down	4.78102	4.31787	4.3508	4.1724	5.06339	2.65131							EHI_059280	EHI_059280			hypothetical protein		No Hits	Hypothetical protein
EHI_159670_at	0.000145198	3.00576	down	2.14208	down	1.72124	down	1.20606	down	1.04725	up	8.98723	7.3995	7.88822	8.20379	8.71694	9.05385							EHI_159670		233.t00006	XM_645153	hypothetical protein		No Hits	Hypothetical protein
EHI_189540_x_at	0.00991728	1.5212	up	4.05328	down	2.37477	down	1.20272	down	2.05087	down	5.04987	5.65508	3.03078	3.80208	4.78357	4.01363							EHI_189540		233.t00013	XM_645163	hypothetical protein		No Hits	Hypothetical protein
EHI_196720_s_at	0.000277927	1.49003	up	1.10008	down	1.30648	down	1.19535	up	10.1071	down	7.1303	7.70565	6.9927	6.74462	7.38773	3.793							EHI_196720		520.t00004	XM_643106	hypothetical protein		No Hits	Hypothetical protein
375.m00058_s_at	0.000260737	1.45925	up	1.07132	down	1.25382	down	1.19385	up	6.34173	down	7.12574	7.67096	7.02635	6.79941	7.38137	4.46086	375.t00006	N/A	375.m00058	EAL43496	XP_648880	XM_643788					hypothetical protein		No Hits	Hypothetical protein
194.m00101_s_at	8.0445e-05	1.44887	up	1.11846	down	1.35891	down	1.18771	up	6.92475	down	7.16337	7.6983	7.00186	6.72092	7.41155	4.37161	194.t00004	N/A	194.m00101	EAL45484	XP_650871	XM_645779					hypothetical protein		No Hits	Hypothetical protein
EHI_191730_at	0.00301076	1.43895	down	3.20129	down	1.14563	down	1.18591	down	1.188	down	6.28171	5.7567	4.60306	6.08557	6.03572	6.03318							EHI_191730		354.t00006	XM_643923	hypothetical protein		No Hits	Hypothetical protein
235.m00056_s_at	0.000439403	1.13972	up	1.0181	down	1.56046	down	1.17693	up	3.93619	down	7.0538	7.24248	7.02793	6.41183	7.28883	5.07701	235.t00003	N/A	235.m00056	EAL44836	XP_650222	XM_645130					hypothetical protein		No Hits	Hypothetical protein
EHI_165670_x_at	0.000403426	1.4613	up	1.31961	down	1.04963	down	1.1598	up	3.51009	down	6.16579	6.71304	5.76569	6.09591	6.37967	4.35428							EHI_165670		363.t00002	XM_643869	hypothetical protein		No Hits	Hypothetical protein
EHI_116950_s_at	0.000270576	1.1454	up	1.42635	down	1.5394	down	1.15777	up	3.42744	down	6.31365	6.5095	5.80132	5.69128	6.525	4.53652							EHI_116950	EHI_116950			hypothetical protein		No Hits	Hypothetical protein
EHI_144150_s_at	0.000152128	1.80433	up	1.64345	down	2.02131	down	1.13758	up	13.202	down	6.26781	7.11928	5.55109	5.25252	6.45378	2.54512							EHI_144150	EHI_144150			hypothetical protein		No Hits	Hypothetical protein
248.m00060_s_at	0.000314278	1.76307	up	1.2696	down	1.52251	down	1.1308	down	5.14098	down	5.58179	6.39988	5.23742	4.97534	5.40444	3.21975	248.t00001	N/A	248.m00060	EAL44685	XP_650071	XM_644979					hypothetical protein		No Hits	Hypothetical protein
EHI_164170_s_at	1.05138e-05	1.79603	up	1.38021	down	1.40655	down	1.12611	up	5.21979	down	5.51251	6.35732	5.04762	5.02034	5.68386	3.12851							EHI_164170	EHI_164170			hypothetical protein		No Hits	Hypothetical protein
EHI_119770_at	0.00168084	1.19431	down	1.45678	down	1.90338	down	1.12494	down	4.75069	down	6.66956	6.41338	6.12677	5.741	6.49971	4.42142							EHI_119770		314.t00010	XM_644259	hypothetical protein		No Hits	Hypothetical protein
EHI_018270_s_at	0.00134327	1.1156	down	1.44044	down	1.65583	down	1.09904	up	4.11527	down	4.73634	4.57851	4.20983	4.00878	4.87257	2.69535							EHI_018270	EHI_018270			hypothetical protein		No Hits	Hypothetical protein
EHI_020840_s_at	4.10012e-05	1.70065	up	1.39272	down	1.86659	down	1.0694	down	18.9377	down	7.43977	8.20585	6.96186	6.53936	7.34296	3.19657							EHI_020840	EHI_020840			hypothetical protein		No Hits	Hypothetical protein
EHI_078530_x_at	0.000893925	1.30414	up	1.36651	down	1.35981	down	1.06935	down	5.08142	down	7.10162	7.48471	6.65112	6.65822	7.00489	4.75639							EHI_078530		363.t00002	XM_643869	hypothetical protein		No Hits	Hypothetical protein
EHI_034570_s_at	0.0048276	1.22207	down	2.213	down	1.97879	down	1.06351	down	4.20228	down	6.41312	6.12379	5.26712	5.4285	6.32428	4.34195							EHI_034570		676.t00004	XM_642882	hypothetical protein		No Hits	Hypothetical protein
EHI_074550_s_at	0.000299289	1.42563	up	1.13116	down	1.14984	down	1.05265	up	3.22641	down	10.2962	10.8078	10.1184	10.0948	10.3702	8.60626							EHI_074550		256.t00012	XM_644864	hypothetical protein		No Hits	Hypothetical protein
EHI_154710_s_at	0.00247128	1.18605	up	1.37743	down	2.62741	down	1.05068	up	3.70056	down	4.85034	5.09649	4.38835	3.4567	4.92166	2.96259							EHI_154710	EHI_154710			hypothetical protein		No Hits	Hypothetical protein
EHI_026200_at	0.00207577	3.15157	down	1.2343	up	1.55901	up	1.04404	up	1.13767	up	4.87269	3.21662	5.17638	5.51332	4.93487	5.05878							EHI_026200		241.t00004	XM_645082	hypothetical protein		No Hits	Hypothetical protein
506.m00025_s_at	0.000994869	1.06045	up	1.03143	down	1.94436	down	1.04353	down	6.8028	down	8.32756	8.41223	8.28291	7.36826	8.26608	5.56143	506.t00001	N/A	506.m00025	EAL42842	XP_648229	XM_643137					hypothetical protein		No Hits	Hypothetical protein
EHI_196780_x_at	0.00146616	1.15556	up	1.32508	down	1.38883	down	1.03695	up	4.32179	down	5.15873	5.36732	4.75265	4.68486	5.21108	3.0471							EHI_196780		390.t00004	XM_643706	hypothetical protein		No Hits	Hypothetical protein
390.m00061_s_at	1.05024e-05	1.73692	up	1.49974	down	1.72516	down	1.03313	down	12.58	down	7.44043	8.23696	6.85573	6.6537	7.39342	3.78738	390.t00005	N/A	390.m00061	EAL43412	XP_648799	XM_643707					hypothetical protein		No Hits	Hypothetical protein
EHI_145330_s_at	5.1456e-05	1.24161	up	1.07553	down	1.81885	down	1.03037	down	6.47003	down	6.47892	6.79114	6.37387	5.6159	6.43576	3.78515							EHI_145330	EHI_145330			hypothetical protein		No Hits	Hypothetical protein
EHI_099250_at	0.00021325	1.21675	up	1.94844	down	3.96514	down	1.02626	down	1.34852	down	6.34116	6.6242	5.37884	4.35379	6.30376	5.90978							EHI_099250		57.t00027	XM_649200	hypothetical protein		No Hits	Hypothetical protein
EHI_096350_at	0.0110655	1.14582	up	3.19481	down	1.8687	down	1.01646	up	1.10638	up	10.4398	10.6361	8.76402	9.53772	10.4633	10.5856							EHI_096350		6.t00031	XM_651819	hypothetical protein		No Hits	Hypothetical protein
190.m00086_s_at	0.00114144	1.00121	up	1.13151	down	1.99823	down	1.00872	down	6.41561	down	8.39637	8.39812	8.21812	7.39765	8.38385	5.71478	190.t00003	N/A	190.m00086	EAL45563	XP_650949	XM_645857					hypothetical protein		No Hits	Hypothetical protein
EHI_111550_at	0.00158551	1.55547	up	1.55499	down	3.20494	down	2.43447	down	2.55278	down	10.0917	10.729	9.45479	8.4114	8.80809	8.73962							EHI_111550		347.t00008	XM_643969	hypothetical protein, conserved		No Hits	Hypothetical protein
EHI_039330_at	0.025708	1.14701	up	4.27074	down	2.8944	down	1.45845	down	1.39198	down	9.33295	9.53083	7.23846	7.79968	8.78851	8.85581							EHI_039330		73.t00008	XM_648669	hypothetical protein, conserved		No Hits	Hypothetical protein
EHI_199170_s_at	0.00964137	1.2695	up	3.49559	down	2.71577	down	1.1507	down	1.09103	up	4.81163	5.15589	3.00609	3.37027	4.60911	4.93731							EHI_199170		87.t00031	XM_648207	hypothetical protein, conserved		No Hits	Hypothetical protein
EHI_033560-124070_s_at	0.0292249	3.36579	down	4.584	down	2.10181	down	1.34445	down	1.01585	up	8.20067	6.44973	6.00407	7.12904	7.77366	8.22335											leucine rich repeat protein 1		No Hits	Others
371.m00031_s_at	0.0153209	4.31551	down	3.24151	down	2.37828	down	2.42044	down	1.40925	down	8.27462	6.16509	6.57795	7.0247	6.99934	7.77969	371.t00002	N/A	371.m00031	EAL43521	XP_648907	XM_643815					leucine rich repeat protein 1		No Hits	Others
849.m00008_s_at	0.0143497	5.11811	down	3.52741	down	2.1006	down	1.4812	down	1.10595	down	7.90481	5.5492	6.0862	6.83401	7.33804	7.75952	849.t00001	N/A	849.m00008	EAL42510	XP_647896	XM_642804					leucine rich repeat protein 1		No Hits	Others
EHI_077280_s_at	0.00247169	5.35235	down	6.65577	down	2.16915	down	2.70167	down	1.13683	down	8.39213	5.97196	5.65753	7.275	6.95828	8.20712							EHI_077280		40.t00006	XM_649853	leucine rich repeat protein, BspA family		No Hits	Others
49.m00187_x_at	3.29856e-05	1.33064	up	5.61887	down	5.37269	down	1.62175	down	1.69093	down	4.82558	5.2377	2.3353	2.39994	4.12803	4.06776	49.t00022	N/A	49.m00187	EAL49222	XP_654609	XM_649517					reverse transcriptase		No Hits	DNA/RNA Regulation
EHI_080200_x_at	3.68129e-05	3.02429	down	1.16792	down	1.63481	up	1.9381	up	2.65509	up	9.03114	7.43455	8.8072	9.74027	9.98579	10.4399							EHI_080200	EHI_080200			surface antigen ariel1, putative		No Hits	Others
EHI_104360_at	6.63427e-05	3.46831	down	2.17295	down	1.17037	down	1.68059	down	1.31743	down	10.8873	9.09307	9.76765	10.6603	10.1383	10.4896							EHI_104360		38.t00039	XM_649912	nucleoside diphosphate kinase, putative	GO:0004550|GO:0005524|GO:0006183|GO:0006228|GO:0006241	Nucleoside diphosphate kinase, core	General Metabolism
EHI_123950_s_at	1.7888e-07	1.51889	down	2.78214	down	2.03105	down	2.66397	down	3.67386	down	10.0057	9.40272	8.52953	8.98351	8.59215	8.12843							EHI_123950	EHI_123950			cysteine protease 11	GO:0004215|GO:0006508|GO:0008234	Peptidase C1A, papain C-terminal	Cytoskeleton, Trafficking, and Secretion
EHI_160330_s_at	1.37746e-07	1.37856	down	2.54683	down	2.30266	down	3.20437	down	4.25858	down	10.153	9.68981	8.80427	8.94967	8.47294	8.0626							EHI_160330	EHI_160330			cysteine protease, putative	GO:0004215|GO:0006508|GO:0008234	Peptidase C1A, papain C-terminal	Cytoskeleton, Trafficking, and Secretion
EHI_121160_s_at	4.94136e-06	1.41082	down	2.53443	down	2.43999	down	2.94196	down	4.56534	down	10.3967	9.90016	9.05503	9.10982	8.83991	8.20597							EHI_121160	EHI_121160			cysteine protease, putative	GO:0004215|GO:0006508|GO:0008234	Peptidase C1A, papain C-terminal	Cytoskeleton, Trafficking, and Secretion
EHI_182260_s_at	2.71801e-05	1.70098	down	3.1857	down	2.45335	down	3.17458	down	6.30611	down	7.80833	7.04197	6.13672	6.51358	6.14176	5.15158							EHI_182260	EHI_182260			cysteine protease	GO:0004215|GO:0006508|GO:0008234	Peptidase, cysteine peptidase active site	Cytoskeleton, Trafficking, and Secretion
260.m00059_s_at	0.0020966	1.69563	up	3.63609	down	4.18529	down	1.57688	down	3.02401	down	4.38726	5.14907	2.52487	2.32193	3.73019	2.79079	260.t00001	N/A	260.m00059	EAL44527	XP_649913	XM_644821					phospholipase D		Phospholipase D/Transphosphatidylase	Lipid Metabolism
EHI_026360_s_at	1.37746e-07	1.35497	up	2.1025	up	1.31915	down	2.14238	down	3.32527	down	10.3587	10.7969	11.4308	9.95905	9.25945	8.6252							EHI_026360		30.t00047	XM_650291	phosphoserine aminotransferase, putative	GO:0004648|GO:0008152|GO:0008483	Phosphoserine aminotransferase, subgroup	General Metabolism
EHI_040850_at	0.00059285	1.0644	down	2.62871	down	3.75004	down	1.5078	down	1.39663	down	7.23067	7.14062	5.83631	5.32376	6.63823	6.74872							EHI_040850		361.t00001	XM_643878	protein kinase domain containing protein	GO:0004672|GO:0004713|GO:0005524|GO:0006468	Protein kinase, catalytic domain	Signal Transduction
372.m00048_s_at	0.000177345	1.1448	up	4.03327	down	3.96027	down	1.14284	up	1.11079	down	6.0462	6.24129	4.03425	4.0606	6.23882	5.89462	372.t00004	N/A	372.m00048	EAL43515	XP_648904	XM_643812					protein kinase domain containing protein		Protein kinase, catalytic domain	Signal Transduction
EHI_194480_at	1.01258e-05	1.80891	up	1.45958	down	2.41386	down	2.98188	down	2.30708	down	6.21992	7.07505	5.67437	4.94858	4.6437	5.01386							EHI_194480		46.t00017	XM_649600	tyrosine kinase, putative	GO:0004672|GO:0004713|GO:0005524|GO:0006468	Protein kinase, catalytic domain	Signal Transduction
EHI_074740_at	0.000149828	1.16735	up	1.81379	down	3.21125	down	1.61343	down	1.32206	down	6.7384	6.96164	5.87939	5.05526	6.04827	6.33561							EHI_074740		288.t00009	XM_644491	tyrosine kinase, putative	GO:0004672|GO:0004713|GO:0005524|GO:0006468	Protein kinase, catalytic domain	Signal Transduction
EHI_107660_at	1.06505e-06	5.69006	down	2.02008	down	1.10512	up	1.3237	up	1.69164	up	9.1097	6.60126	8.09529	9.25391	9.51427	9.86812							EHI_107660		271.t00001	XM_644692	hypothetical protein, conserved		Protein of unknown function DUF1632	Domain containing hypothetical
EHI_179060_at	0.000294001	1.35681	up	1.09088	down	2.57124	down	3.10663	down	2.04332	down	6.80445	7.24467	6.67895	5.44199	5.1691	5.77353							EHI_179060		15.t00001	XM_651187	hypothetical protein	GO:0003976	Protein of unknown function DUF3184	Domain containing hypothetical
EHI_046630_at	0.000223126	1.12535	down	4.40214	down	4.42756	down	1.52317	up	1.18741	down	5.99476	5.82439	3.85656	3.84825	6.60184	5.74695							EHI_046630		213.t00008	XM_645444	Rho family GTPase	GO:0005525|GO:0005622|GO:0007264	Ras GTPase	Signal Transduction
EHI_196960_at	0.000148365	1.21684	up	1.28795	down	2.19724	down	3.00964	down	2.42825	down	8.64432	8.92746	8.27924	7.50863	7.05473	7.3644							EHI_196960		92.t00012	XM_648043	RhoGAP domain containing protein	GO:0005622|GO:0007165	RhoGAP	Signal Transduction
EHI_049570_at	0.000867487	2.09736	up	2.25077	down	5.01779	down	2.33422	down	2.63396	down	6.93402	8.00259	5.7636	4.60697	5.71108	5.53678							EHI_049570		21.t00042	XM_650791	RhoGAP domain containing protein	GO:0005622|GO:0007165	RhoGAP	Signal Transduction
EHI_098300_at	0.00553432	1.0387	down	3.71864	down	1.59032	down	2.14967	down	1.69535	down	5.65479	5.60001	3.76002	4.98547	4.55067	4.89321							EHI_098300		77.t00020	XM_648527	U2 snRNP auxiliary factor large subunit, putative	GO:0003676	RNA recognition motif, RNP-1	DNA/RNA Regulation
581.m00028_x_at	0.000589237	1.40865	up	2.4695	down	3.3101	down	1.09247	up	1.01481	up	6.53449	7.0288	5.23027	4.80762	6.66209	6.5557	581.t00003	N/A	581.m00028	EAL42692	XP_648078	XM_642986					hypothetical protein		RNA-directed DNA polymerase (reverse transcriptase), related	Domain containing hypothetical
EHI_130710_at	1.59538e-05	1.33899	up	1.85797	down	4.35954	down	2.1683	down	1.89053	down	6.34888	6.77002	5.45515	4.2247	5.23231	5.43009							EHI_130710		337.t00008	XM_644068	myb-like DNA-binding domain containing protein	GO:0003677|GO:0005634	SANT, DNA-binding/Homeodomain-like	DNA/RNA Regulation
EHI_103840_at	0.00307002	1.24982	up	3.11572	down	4.27697	down	1.04876	up	1.07288	down	6.0501	6.37182	4.41054	3.95351	6.11879	5.94862							EHI_103840		85.t00018	XM_648260	DNA repair protein, putative	GO:0003676|GO:0003677|GO:0004386|GO:0005524	SNF2-related/DNA/RNA helicase, C-terminal	DNA/RNA Regulation
EHI_196770_s_at	2.73454e-05	1.81277	up	1.44569	down	1.53489	down	1.0261	down	17.1299	down	7.35544	8.21364	6.82368	6.73731	7.31827	3.25699							EHI_196770	EHI_196770			hypothetical protein		Uncharacterised protein family B354L	Domain containing hypothetical
EHI_016010_s_at	0.000555433	2.05094	up	2.32658	down	3.2842	down	1.76552	down	2.00979	down	9.47688	10.5132	8.25867	7.76134	8.65678	8.46983							EHI_016010	EHI_016010			66 kDa stress protein, putative		WD40 repeat	Others
EHI_182680_at	9.03903e-05	1.22127	down	3.67326	down	3.67928	down	1.90494	up	1.71357	up	5.64395	5.35557	3.76689	3.76453	6.5737	6.42096							EHI_182680		343.t00005	XM_644015	WD domain containing protein		WD40 repeat	Others
