# Supplementary material for: Global analysis of gene expression in response to L-Cysteine deprivation in the anaerobic protozoan parasite Entamoeba histolytica
Source: BMC Genomics. 2011 May 31;12:275. doi: 10.1186/1471-2164-12-275 (PMC3164229; doi:10.1186/1471-2164-12-275)
Supplement: Additional file 4 — List of changes in expression of genes that are involved in sulfur-containing amino acid metabolism upon L-cysteine deprivation. Normalized average raw data (signal intensity), their converted data (in log2), and present call (P, present; M, marginal; A, absent) of the duplicates of all the probe sets at 0, 3, 6, 12, 24, and 48 h of L-cysteine deprivation are shown. Fold changes of expression relative to 0 h, and up/down-regulation of expression, as well as p-value and corrected p-value of ANOVA are also shown. [file 1471-2164-12-275-S4.XLSX]

## Sheet: Additional File
	ADDITIONAL FILE
	Additional file 4. List of changes in expression of genes that are involved in sulfur-containing amino acid metabolism upon L-cysteine deprivation.

## Sheet: Additional file 4
Probe set ID	Common Name	ANOVA		Fold change										Raw Expression data						Log2 Expressions						Flags (Present Calls)																	Annotations
		Corrected p-value	p-value	3 h		6 h		12 h		24 h		48 h
				Fold	Regulation	Fold	Regulation	Fold	Regulation	Fold	Regulation	Fold	Regulation	0h	3h	6h	12h	24h	48h	0h	3h	6h	12h	24h	48h	0h	0h	3h	3h	6h	6h	12h	12h	24h	24h	48h	48h	old Locus ID	new locus ID	probe set ID	GenBank EAL#	GenBank XP#	GenBank XM#	Locus	Old Annotation Locus	Old Annotation Genbank	GO Term
EHI_171750_s_at	Cysteine synthase 1, putative	0.000144989	8.17895e-06	1.3452	up	1.23178	up	1.28855	up	1.16882	up	1.01323	up	4590.07	6167.2	5645.34	5901.83	5355.75	4643.75	12.161	12.5888	12.4617	12.5267	12.386	12.18	P	P	P	P	P	P	P	P	P	P	P	P							EHI_171750	93.t00017	XM_648017
EHI_160930_s_at	Cysteine synthase 2, putative	0.0173598	0.00621706	1.19822	up	1.05816	up	1.03818	up	1.03194	up	1.18665	down	6635.19	7908.02	7013.04	6851.77	6815.51	5573.52	12.6881	12.949	12.7696	12.7421	12.7334	12.4412	P	P	P	P	P	P	P	P	P	P	P	P							EHI_160930	487.t00002	XM_643199	GO:0004124|GO:0006535
EHI_060340_at	Cysteine synthase 3, putative	0.0198996	0.00745313	1.0236	up	1.57176	up	1.00985	up	1.24991	up	1.18641	down	165.344	167.995	260.13	166.095	205.154	139.002	7.35862	7.39227	8.011	7.37276	7.68044	7.11201	P	P	P	P	P	P	P	P	P	P	P	P							EHI_060340	89.t00017	XM_648154	GO:0004124|GO:0006535
70.m00173_s_at	Methionine adenosyl transferase	7.52485e-05	3.2555e-06	2.45179	up	2.47913	up	1.53589	up	1.26702	up	1.0606	down	1262.53	3127.8	3147.02	1939.38	1598.92	1194.39	10.3013	11.5951	11.6111	10.9204	10.6427	10.2164	P	P	P	P	P	P	P	P	P	P	P	P	70.t00027	N/A	70.m00173	EAL48453	XP_653839	XM_648747
EHI_144610_at	Methionine gamma-lyase 1	2.37738e-05	5.71704e-07	1.60362	down	1.19988	down	1.19169	down	1.73436	down	1.14442	up	2178.04	1355.13	1816.2	1823.47	1254.5	2487.59	11.0855	10.4041	10.8226	10.8325	10.2911	11.2801	P	P	P	P	P	P	P	P	P	P	P	P							EHI_144610	202.t00001	XM_645626	GO:0004123|GO:0006520
EHI_142250_at	Methionine gamma-lyase 2	5.99927e-05	2.35953e-06	1.0667	up	1.46241	up	1.51668	up	1.12878	up	1.24628	down	1095.9	1167.52	1600.9	1662.56	1238.8	878.288	10.0959	10.1891	10.6442	10.6968	10.2707	9.77827	P	P	P	P	P	P	P	P	P	P	P	P							EHI_142250	389.t00003	XM_643714	GO:0004123|GO:0006520
EHI_136380_at	Cysteine desulfurase, putative	0.000589803	6.29029e-05	1.20442	up	1.0681	up	1.09535	up	1.048	up	1.32336	down	5780.55	6948.97	6174.17	6321.53	6046.47	4368.9	12.4942	12.7626	12.5893	12.6256	12.5619	12.09	P	P	P	P	P	P	P	P	P	P	P	P							EHI_136380	33.t00021	XM_650165	GO:0006520|GO:0008152|GO:0008483|GO:0016829
EHI_060860_at	D-3-phosphoglycerate dehydrogenase, putative	0.000221167	1.54567e-05	1.06052	down	1.11478	down	1.42136	up	2.00363	up	1.83411	up	1220.99	1147.1	1088.82	1725.39	2437.06	2226.53	10.2451	10.1604	10.0884	10.7524	11.2478	11.1202	P	P	P	P	P	P	P	P	P	P	P	P							EHI_060860	130.t00007	XM_647065	GO:0004617|GO:0006564|GO:0008152|GO:0016616
EHI_026360_s_at	Phosphoserine aminotransferase, putative	1.37746e-07	1.59674e-10	1.35497	up	2.1025	up	1.31915	down	2.14238	down	3.32527	down	1315.82	1780.99	2763.74	995.35	614.18	395.375	10.3587	10.7969	11.4308	9.95905	9.25945	8.6252	P	P	P	P	P	P	P	P	P	P	P	P							EHI_026360	30.t00047	XM_650291	GO:0004648|GO:0008152|GO:0008483
EHI_068250_at	Adenosylhomocysteinase, putative	0.0228784	0.00892616	1.12447	up	1.04317	up	1.0588	up	1.01757	up	1.11837	down	5956.6	6693.5	6208.23	6301.47	6061.61	5324.67	12.539	12.7082	12.5999	12.6214	12.5641	12.3776	P	P	P	P	P	P	P	P	P	P	P	P							EHI_068250	140.t00011	XM_646843	GO:0004013|GO:0006730
EHI_021570_at	Serine acetyltransferase 2	0.101436	0.0588396	1.77015	down	2.13956	down	2.13589	down	2.17108	down	1.83986	down	41.2195	24.8675	18.9363	19.4559	19.037	21.9284	5.3284	4.50453	4.23109	4.23356	4.20999	4.4488	P	P	P	P	P	P	P	P	P	P	P	P							EHI_021570	253.t00006	XM_644909
EHI_153430_at	Serine acetyltransferase 3	0.000100545	4.90351e-06	1.01063	down	1.42274	up	1.54493	up	1.36062	up	1.3872	up	2398.74	2373.64	3417.42	3705.29	3263.35	3327.18	11.2278	11.2126	11.7365	11.8554	11.6721	11.7	P	P	P	P	P	P	P	P	P	P	P	P							EHI_153430	13.t00033	XM_651281
