# Supplementary material for: Global analysis of gene expression in response to L-Cysteine deprivation in the anaerobic protozoan parasite Entamoeba histolytica
Source: BMC Genomics. 2011 May 31;12:275. doi: 10.1186/1471-2164-12-275 (PMC3164229; doi:10.1186/1471-2164-12-275)
Supplement: Additional file 5 — List of 41 genes modulated ≥3 fold by L-cysteine deprivation and also modulated ≥3 fold by oxidative (1 mM of H2O2 for 1 h) and/or nitrosative stress (200 μM of DPTA-NONOate for 1 h). The list contains genes shown in Figure 3B. [file 1471-2164-12-275-S5.XLSX]

## Sheet: Additional File
	ADDITIONAL FILE
	Additional file 5 - List of 41 genes modulated ≥3 fold by L-cysteine deprivation and also affected >3 fold by oxidative (1mM of H2O2 for 1 h) and/or nitrosative stress (200 µM of DPTA-NONOate for 1 h).

## Sheet: Additional File 5
Probe ID	Corrected p-value	3 h		6 h		12 h		24 h		48 h		Log2 Expressions
		Fold	Regulation	Fold	Regulation	Fold	Regulation	Fold	Regulation	Fold	Regulation	0h	3h	6h	12h	24h	48h	New Locus ID	Old Locus ID	Genbank	Common Name	InterProScan	Functional groups	Regulation by oxidative stress	Regulation by nitrosative stress
EHI_034560_x_at	0.0023718	1.13546	down	1.70921	down	1.04503	up	1.09373	up	4.00758	down	6.46481	6.28154	5.69149	6.52836	6.59407	4.46208	EHI_034560	375.t00005	XM_643790	deoxyuridine 5'-triphosphate nucleotidohydrolase domain containing protein	DeoxyUTP pyrophosphatase domain	General Metabolism	Yes	Yes
EHI_190310_x_at	0.010602	1.72172	up	1.12038	up	1.73379	up	3.25225	up	1.63401	down	3.10965	3.8935	3.27363	3.90358	4.81109	2.40123	EHI_190310	397.t00004	XM_643658	hypothetical protein	No Hits	Hypothetical protein	Yes	Yes
EHI_078530_x_at	0.000893925	1.30414	up	1.36651	down	1.35981	down	1.06935	down	5.08142	down	7.10162	7.48471	6.65112	6.65822	7.00489	4.75639	EHI_078530	363.t00002	XM_643869	hypothetical protein	No hits	Hypothetical protein	Yes	Yes
EHI_182540_at	0.000540633	1.03358	up	3.16486	down	4.06643	down	1.30158	up	1.04179	down	6.30112	6.34877	4.63898	4.27736	6.68138	6.24205	EHI_182540	9.t00014	XM_651612	hypothetical protein	No hits	Hypothetical protein	Yes	Yes
EHI_084710_at	0.000512764	5.27355	up	2.33852	up	1.14246	up	2.15706	up	1.16877	up	4.26577	6.66454	5.49137	4.45791	5.37484	4.49075	EHI_084710	36.t00029	XM_650002	hypothetical protein	No Hits	Hypothetical protein	Yes	Yes
EHI_074550_s_at	0.000299289	1.42563	up	1.13116	down	1.14984	down	1.05265	up	3.22641	down	10.2962	10.8078	10.1184	10.0948	10.3702	8.60626	EHI_074550	256.t00012	XM_644864	hypothetical protein	No hits	Hypothetical protein	Yes	Yes
EHI_159670_at	0.000145198	3.00576	down	2.14208	down	1.72124	down	1.20606	down	1.04725	up	8.98723	7.3995	7.88822	8.20379	8.71694	9.05385	EHI_159670	233.t00006	XM_645153	hypothetical protein	No hits	Hypothetical protein	Yes	Yes
EHI_052130_at	0.000121902	1.02233	up	2.93624	down	3.38601	down	1.44992	up	1.16323	up	6.51403	6.54589	4.96006	4.75444	7.05	6.73217	EHI_052130	31.t00029	XM_650257	hypothetical protein, conserved	Cystinosin/ERS1p repeat	Conserved domain containing	Yes	Yes
EHI_067720_s_at	0.00272113	1.2351	up	1.57353	up	3.29784	up	1.46612	up	1.11523	down	5.84422	6.14884	6.49823	7.56574	6.39622	5.68687	EHI_067720	521.t00001	XM_643101	iron-sulfur flavoprotein, putative	NADPH-dependent FMN reductase	O2/Electrom transport/Fe-S	Yes	Yes
EHI_182680_at	9.03903e-05	1.22127	down	3.67326	down	3.67928	down	1.90494	up	1.71357	up	5.64395	5.35557	3.76689	3.76453	6.5737	6.42096	EHI_182680	343.t00005	XM_644015	WD domain containing protein	WD40 repeat	Stress	Yes	Yes
194.m00103_at	0.00115043	1.01302	up	1.83844	down	2.50546	down	1.37349	up	3.77519	down	4.68015	4.69881	3.80167	3.35508	5.138	2.7636	N/A	194.t00006	XM_645781	DNA polymerase	DNA-directed DNA polymerase, family B, mitochondria/virus	DNA/RNA Regulation	Yes	Yes
256.m00084_x_at	0.00365599	1.52326	up	1.02226	down	1.12637	up	1.23629	up	2.98823	down	5.63626	6.24342	5.60449	5.80794	5.94227	4.05696	N/A	256.t00013	XM_644865	Hypothetical protein	No hits	Hypothetical protein	Yes	Yes
654.m00031_s_at	0.00239656	1.15801	up	1.04497	down	1.5136	down	1.23405	up	4.852	down	4.60051	4.81216	4.53705	4.00253	4.90391	2.32193	N/A	654.t00004	XM_642894	Hypothetical protein	No hits	Hypothetical protein	Yes	Yes
692.m00024_s_at	0.00212952	1.08458	up	1.32768	down	1.77141	down	1.38865	up	3.40938	down	5.96786	6.085	5.55895	5.14296	6.44154	4.19834	N/A	692.t00001	XM_642872	Hypothetical protein	No hits	Hypothetical protein	Yes	Yes
248.m00060_s_at	0.000314278	1.76307	up	1.2696	down	1.52251	down	1.1308	down	5.14098	down	5.58179	6.39988	5.23742	4.97534	5.40444	3.21975	N/A	248.t00001	XM_644979	Hypothetical protein	No hits	Hypothetical protein	Yes	Yes
266.m00066_s_at	1.26452e-05	1.62709	up	1.0401	up	1.34052	down	1.44648	up	6.63174	down	7.09059	7.79288	7.14731	6.66779	7.62314	4.3612	N/A	266.t00012	XM_644755	Hypothetical protein	No hits	Hypothetical protein	Yes	Yes
146.m00112_at	5.84304e-06	1.30612	down	1.63135	down	1.2732	down	2.20704	down	3.36401	down	12.7683	12.383	12.0622	12.4198	11.6262	11.0181	N/A	146.t00010	XM_646714	Hypothetical protein	No hits	Hypothetical protein	Yes	Yes
EHI_055680_at	0.00140737	2.00824	up	4.57991	up	4.18723	up	1.55005	up	1.20513	up	5.62937	6.6353	7.82469	7.69537	6.26168	5.89856	EHI_055680	134.t00007	XM_646949	heat shock protein, Hsp20 family, putative	Heat shock protein Hsp20	Stress		Yes
EHI_052890_at	3.53899e-05	1.13462	down	6.26069	down	11.0728	down	2.95888	down	2.61093	down	9.01692	8.83471	6.3706	5.54797	7.45186	7.63235	EHI_052890	218.t00010	XM_645369	hypothetical protein	Armadillo-like helical	Conserved domain containing		Yes
EHI_064440_at	0.00197982	1.48956	down	1.24497	down	1.7	up	2.45745	up	4.01072	up	5.0343	4.45942	4.71819	5.79984	6.33147	7.03816	EHI_064440	65.t00009	XM_648922	hypothetical protein	No Hits	Hypothetical protein		Yes
EHI_051040_s_at	0.00185079	1.50312	up	2.67129	up	4.37307	up	2.50708	up	2.83354	up	6.81532	7.40328	8.23286	8.94397	8.14133	8.31793	EHI_051040	98.t00021	XM_647890	hypothetical protein	No Hits	Hypothetical protein		Yes
EHI_142270_at	0.000294001	3.71992	up	4.07761	up	1.97476	up	1.03796	down	1.0788	down	8.27334	10.1686	10.3011	9.25502	8.21959	8.16392	EHI_142270	90.t00012	XM_648119	hypothetical protein	No Hits	Hypothetical protein		Yes
EHI_011400_at	3.45692e-05	1.47395	down	1.84474	up	1.67288	up	2.79996	up	3.39793	up	6.58155	6.02186	7.46497	7.32388	8.06696	8.3462	EHI_011400	382.t00003	XM_643747	hypothetical protein	No Hits	Hypothetical protein		Yes
EHI_067600_at	3.98271e-06	1.21066	down	1.99623	down	3.50121	down	2.10536	down	1.77675	down	7.13278	6.85699	6.1355	5.32493	6.05871	6.30354	EHI_067600	4.t00133	XM_652057	hypothetical protein	No hits	Hypothetical protein		Yes
EHI_050660_at	0.000809915	1.68402	up	3.74844	down	4.3537	down	1.70572	down	1.58528	down	7.32291	8.07482	5.41662	5.20067	6.55253	6.65817	EHI_050660	10.t00039	XM_651502	hypothetical protein, conserved	Calponin-homology	Conserved domain containing		Yes
EHI_009840_s_at	4.03309e-07	4.33343	down	1.17254	down	1.38309	up	1.46003	up	1.62674	up	11.0529	8.93743	10.8233	11.5208	11.5989	11.7549	EHI_009840	4.t00100	XM_652013	hypothetical protein, conserved domain containing	Antibiotic biosynthesis monooxygenas	Conserved domain containing		Yes
EHI_186330_at	4.15322e-06	1.46672	up	2.96951	up	1.15257	up	1.28699	down	1.11048	down	8.44161	8.9942	10.0118	8.64646	8.07761	8.29042	EHI_186330	405.t00005	XM_643610	hypothetical protein, conserved domain containing	DENN Domain	Conserved domain containg hypothetical		Yes
EHI_012220_at	0.000286961	3.48075	up	1.55505	up	1.0925	down	1.10266	up	1.50452	down	4.41594	6.21534	5.05291	4.28831	4.55693	3.82664	EHI_012220	16.t00019	XM_651094	protein kinase domain containing protein	Protein kinase domain containing protein	Signal Transduction		Yes
EHI_103640_at	0.000559246	5.16238	up	1.00976	down	1.3862	down	1.41546	up	1.15736	up	3.10204	5.47008	3.08803	2.63091	3.60332	3.31288	EHI_103640	348.t00009	XM_643960	protein kinase domain containing protein	Protein kinase, catalytic domain	Signal Transduction		Yes
EHI_068110_at	2.54492e-06	1.92182	down	1.9809	down	1.07553	down	3.12779	up	3.12702	up	5.31052	4.36805	4.32436	5.20547	6.95567	6.95531	EHI_068110	8.t00033	XM_651668	Ras guanine nucleotide exchange factor, putative	Guanine-nucleotide exchange factor	Signal Transduction		Yes
EHI_078250_at	0.00160825	2.72241	up	3.402	up	3.05885	up	1.38039	up	1.12053	up	4.4198	5.86468	6.18618	6.03279	4.88487	4.58397	EHI_078250	137.t00006	XM_646893	vacuolar sorting protein 26, putative	Vacuolar protein sorting-associated protein 26	Vesicular trafficking and secretion		Yes
EHI_096770_at	4.92976e-05	1.90214	up	3.36893	up	4.79281	up	3.69599	up	4.22127	up	7.01358	7.9412	8.76587	9.27445	8.89954	9.09125	EHI_096770	24.t00014	XM_650580	acetyltransferase, putative	Bacterial transferase hexapeptide repeat	Genaral Metabolism	Yes
EHI_033730_at	0.00173039	1.74893	up	1.35938	up	3.17075	up	1.01183	up	1.16543	down	7.12778	7.93425	7.57073	8.79261	7.14474	6.90692	EHI_033730	206.t00007	XM_645552	hypothetical protein	No Hits	Hypothetical protein	Yes
EHI_176810_at	0.000457919	4.76355	up	8.83482	up	6.01701	up	1.16345	up	1.30188	down	3.53413	5.78617	6.67733	6.12318	3.75254	3.15353	EHI_176810	267.t00009	XM_644746	hypothetical protein	No Hits	Hypothetical protein	Yes
EHI_031210_at	6.42859e-05	2.06846	up	1.39699	up	1.53776	down	3.42069	down	2.80758	down	6.32569	7.37425	6.80801	5.70486	4.5514	4.83636	EHI_031210	63.t00005	XM_648983	hypothetical protein	No hits	Hypothetical protein	Yes
EHI_136430_at	4.10529e-06	7.4548	up	7.81932	up	3.15747	up	2.27297	down	1.02656	up	4.08077	6.97894	7.04782	5.73954	2.8962	4.11859	EHI_136430	33.t00026	XM_650171	hypothetical protein	No Hits	Hypothetical protein	Yes
EHI_025710_at	1.00533e-06	3.58319	up	5.40176	up	8.71792	up	5.21647	up	3.94262	up	7.16856	9.00981	9.60199	10.2925	9.55164	9.14772	EHI_025710	312.t00003	XM_644279	iron-sulfur flavoprotein, putative	Flavodoxin-like fold	O2/Electrom transport/Fe-S	Yes
EHI_138480_at	4.48702e-08	3.62525	up	6.80285	up	9.82172	up	5.43463	up	4.17825	up	8.4014	10.2595	11.1675	11.6974	10.8436	10.4643	EHI_138480	35.t00042	XM_650038	iron-sulfur flavoprotein, putative	NADPH-dependent FMN reductase	O2/Electrom transport/Fe-S	Yes
EHI_067950_at	1.80644e-05	2.21616	up	3.20414	up	2.9014	up	1.08218	up	1.05657	up	7.42855	8.57661	9.10848	8.9653	7.54249	7.50793	EHI_067950	8.t00049	XM_651683	protein phosphatase, putative	M-phase inducer phosphatase	Signal Transduction	Yes
EHI_173950_at	2.95789e-07	4.14789	up	14.6093	up	9.95408	up	4.66321	up	2.57191	up	6.1126	8.16497	9.98141	9.42788	8.33392	7.47544	EHI_173950	116.t00001	XM_647419	transporter, major facilitator family	Major facilitator superfamily, general substrate transporter	Transport	Yes
45.m00169_x_at	0.00120731	1.72478	up	1.83457	up	3.28693	up	2.10172	up	2.29151	up	6.74721	7.53362	7.62265	8.46395	7.81877	7.94351	N/A	45.t00026	XM_649668	Hypothetical protein	No Hits	Hypothetical protein	Yes
