# Supplementary material for: Global analysis of gene expression in response to L-Cysteine deprivation in the anaerobic protozoan parasite Entamoeba histolytica
Source: BMC Genomics. 2011 May 31;12:275. doi: 10.1186/1471-2164-12-275 (PMC3164229; doi:10.1186/1471-2164-12-275)
Supplement: Additional file 6 — List of primers used for qRT-PCR. [file 1471-2164-12-275-S6.XLSX]

## Sheet: Additional File
	ADDITIONAL FILE
	Additional file 6 - List of primers used for qRT-PCR.

## Sheet: Additional File 6
	List of primers used for q-RT-PCR
	Common Name	Accession Number	5' Primer Sequence	3' Primer Sequence
	Major fascilitator superfamily (MFS) transporter	XM_647419	GGTAATGTAGCATTGTGGATAG	ATCTGAACAATGCTACAAGAC
	Iron sulfur flavoprotein (Isf)	XM_650038	GGATCCTGTGATGGATGAACTC	TCCTACTTTTCTATTCAGTGCTCT
	EhNO2	XM_648481	CAGTTCCAATTCCAGGCAGT	TTGGTCCTGTAACACAATCTCCT
	Hypothetical protein	XM_645369	GATTAACAAACGATGTGTAGGG	CATGACCATACTGAACAATTGG
	RNA polymerase	XM_643999	GATCCAACATATCCTAAAACAACA	TCAATTATTTTCTGACCCGTCTTC
