# Supplementary material for: Global analysis of gene expression in response to L-Cysteine deprivation in the anaerobic protozoan parasite Entamoeba histolytica
Source: BMC Genomics. 2011 May 31;12:275. doi: 10.1186/1471-2164-12-275 (PMC3164229; doi:10.1186/1471-2164-12-275)
Supplement: Additional file 7 — List of primers used for the construction of plasmids for the repression of genes that were induced upon L-cysteine deprivation. [file 1471-2164-12-275-S7.XLSX]

## Sheet: Additional File
	ADDITIONAL FILE
	Additional file 7 - List of primers used for the construction of plasmids for the repression of genes that were induced upon L-cysteine deprivation.

## Sheet: Additional File 7
	List of primers used for the epigenetic gene silencing
	Common Name	Accession Number	5' Primer Sequence	3' Primer Sequence
	Major fascilitator superfamily (MFS) transporter	XM_647419	CAGAGGCCTATGCATAAGGTATTAAAAGTC	AATGAGCTCCCATAAAAGTTTTAATTACAC
	Iron sulfur flavoprotein (ISF1)	XM_650038	CAGAGGCCTATGACAAAACAAATTAAGGTA	AATGAGCTCATGGTTGATAGTATCATAGAC
	Iron sulfur flavoprotein (ISF2)	XM_644279	CAGAGGCCTATGTCTTTAAAAGTTCTTACA	AATGAGCTCATCATAACCAGCAGAACCACA
